# Supplementary material for: Impacts of environmental conditions, and allelic variation of cytosolic glutamine synthetase on maize hybrid kernel production
Source: Commun Biol. 2021 Sep 17;4:1095. doi: 10.1038/s42003-021-02598-w (PMC8448750; doi:10.1038/s42003-021-02598-w)
Supplement: Supplementary file 4 — Supplementary Data 1 [file 42003_2021_2598_MOESM4_ESM.xlsx]

## Sheet: List of hybrids
				Characterization of the hybrids							Field trials				Testers field trial 2015
Hybrids/Experiment		Physiology & Yield		15N-labelling			Immunolocalization		2010	2011	2013	2014	2015		Hybrids/Experiment
Controls															Controls
RBO1 X A188 (CH)*		X		X			X		X	X	X	X			RBO1 X A188 (CH1)
A188 x RBO1 (CH)											X		X		AAX3 X A188 (CH2)
Null segregants															AAX7 X A188 (CH3)
T01581_BULK_NS (NS)		X								X
T01594_BULK_NS (NS)		X								X
Gln1-3 overexpressors															Gln1-3 overexpressors
T01617_12 (H12)		X							X	X		X
T01617_14 (H14)*		X		X					X	X	X	X	X		X
T01617_17 (H17)									X	X		x
T01617_18 (H18)		X							X	X		x
T01617_20 (H20)*		X							X	X	X		X		X
T01617_22 (H22)*		X		X					X	X	X		X		X
T01617_23 (H23)		X							X	X		X
T01617_27 (H27)		X					X		X	X		X
T01617_31 (H31)									X			X
T01617_32 (H32)*		X		X					X	X	X		X		X
T01617_39 (H39)											X		X		X
T01617_40 (H40)											X
The red asterisk (*) indicates the transgenic and control hybrids used to perform the multil-environment field trial analysis over at least 4 years of experimentation.															H14, H20, H22, H32 and H32 were
															cossed with AAX3 and AAX7.
Ge= George, Vi = Visalia, SE = Sleepy Eye, Ma = Masson, Al = Alleman, Gi = Gibson, As = Ashkum, St = Stewardson, Fy = Findlay, Fh = Finch
