# Supplementary material for: Impacts of environmental conditions, and allelic variation of cytosolic glutamine synthetase on maize hybrid kernel production
Source: Commun Biol. 2021 Sep 17;4:1095. doi: 10.1038/s42003-021-02598-w (PMC8448750; doi:10.1038/s42003-021-02598-w)
Supplement: Supplementary file 5 — Supplementary Data 2 [file 42003_2021_2598_MOESM5_ESM.xlsx]

## Sheet: ANOVA3_HID
	1	700.976
	2	729.696
	3	752.192
	4	732.166
	5	749.41
	6	672.932
	7	747.629
	8	807.417
	9	759.184

## Sheet: Raw data for biomass components
Event		Block	Kernel yield	Shoot DW 15DAS	Shoot DW maturity	Shoot N maturity (%)	Total N Kernel	Kernel N (%)	Kernel C (%)	Total shoot N 15DAS	Shoot N 15DAS (%)	Shoot C 15DAS (%)	Total shoot N maturity	Shoot N maturity (%)	Shoot C maturity (%)
RBO1 X A188	CH (1)	1	132.322	134.186	112.067	0.940237	1.7881	1.35132	44.828	2.69185	2.00606	42.8917	0.940237	0.838947	43.7708
RBO1 X A188	CH (1)	2	101.888	114.549	92.8667	1.05364	1.4698	1.44257	45.0084	2.3064	2.01347	42.853	1.05364	1.13463	43.0956
RBO1 X A188	CH (1)	3	118.821	134.995	105.383	0.948383	1.67904	1.41308	44.7915	2.11942	1.57	44.33	0.948383	0.9	41.87
RBO1 X A188	CH (1)	4	104.493	132.359	95.0333	0.883851	1.55272	1.48596	45.1443	2.62071	1.98	43.43	0.883851	0.93	44.23
T 01594_BULK_NS	NS (1)	1	117.29	122.923	101.067	0.942606	1.49373	1.27353	44.6129	2.45397	1.99634	43.8822	0.942606	0.932593	44.1246
T 01594_BULK_NS	NS (1)	2	100.526	115.097	85.9167	0.83075	1.52854	1.52054	44.8917	2.35812	2.04881	43.1325	0.83075	0.96698	44.0944
T 01594_BULK_NS	NS (1)	3	137.111	133.765	108.167	0.854462	1.88059	1.37158	45.0027	2.55491	1.91	43.79	0.854462	0.79	42.41
T 01594_BULK_NS	NS (1)	4	104.554	129.244	99.8	0.67868	1.40568	1.34446	45.6073	2.18422	1.69	43.75	0.67868	0.68	44.37
T 01617_012	H12 (2)	1	118.905	128.992	100.5	0.866988	1.62433	1.36607	44.1795	2.22069	1.72157	43.662	0.866988	0.862611	44.0681
T 01617_012	H12 (2)	2	116.088	119.471	95.2333	0.828511	1.68332	1.45004	44.953	1.99516	1.67	42.03	0.828511	0.87	41.27
T 01617_012	H12 (2)	3	119.098	109.08	100.683	0.771735	1.83539	1.54107	45.2833	1.90891	1.75	41.9	0.771735	0.766494	42.5142
T 01617_012	H12 (2)	4	132.372	126.104	110.717	1.04067	1.88515	1.42413	45.0702	2.30771	1.83	43.97	1.04067	0.94	43.86
T 01617_014	H14 (2)	1	125.594	158.042	99.7667	0.969608	1.82748	1.45507	45.1756	2.89212	1.82997	43.3694	0.969608	0.971949	44.0041
T 01617_014	H14 (2)	2	110.208	104.401	93.7833	0.920251	1.54712	1.40381	45.0501	2.18026	2.08835	42.9894	0.920251	0.981318	43.9515
T 01617_014	H14 (2)	3	129.708	112.876	98.3	0.923995	1.72052	1.32646	45.322	2.16722	1.92	41.94	0.923995	0.94	42.09
T 01617_014	H14 (2)	4	135.952	107.673	124.1	1.0796	2.08568	1.53413	44.9341	1.94887	1.81	44.17	1.0796	0.87	43.85
T 01617_018	H18 (2)	1	125.228	135.076	93.9667	0.955023	1.85233	1.47916	45.5909	2.75383	2.03872	43.3311	0.955023	1.01639	43.6122
T 01617_018	H18 (2)	2	106.885	121.686	91.7667	0.925545	1.92465	na	45.7986	2.29707	1.8877	42.4613	0.925545	1.00866	43.342
T 01617_018	H18 (2)	3	113.55	119.269	99.9667	0.879708	1.71977	1.51455	45.1458	2.19455	1.84	41.57	0.879708	0.88	43.86
T 01617_018	H18 (2)	4	142.447	130.866	117.967	1.07345	2.10348	1.47667	45.2213	2.55188	1.95	43.62	1.07345	0.91	43.78
T 01617_020	H20 (2)	1	146.266	114.435	108.433	1.10718	2.08205	1.42347	44.525	2.34138	2.04603	43.4845	1.10718	1.02109	43.27
T 01617_020	H20 (2)	2	131.868	132.44	105.067	1.00599	2.0233	1.53434	45.1319	2.57228	1.94222	43.4159	1.00599	0.957468	44.0081
T 01617_020	H20 (2)	3	123.519	119.626	100.683	0.805474	1.7897	1.44893	45.0401	2.4643	2.06	41.21	0.805474	0.8	44.45
T 01617_020	H20 (2)	4	na*	132.624	na	na	1.42698	1.45678	45.1406	2.28113	1.72	43.67	0.716004	0.83	44.03
T 01617_022	H22 (2)	1	106.267	109.361	89.8667	0.840402	1.39216	1.31006	45.2214	2.17793	1.99151	44.0577	0.840402	0.935241	44.1075
T 01617_022	H22 (2)	2	119.823	107.375	95.2833	1.00111	2.09219	na	45.2954	2.14551	1.99815	43.2714	1.00111	1.05068	43.5805
T 01617_022	H22 (2)	3	121.581	121.526	107.183	1.08255	1.60379	1.31911	44.3996	2.21178	1.82	41.52	1.08255	1.01	41.65
T 01617_022	H22 (2)	4	na	107.287	91.35	0.904343	1.45504	1.44134	44.5407	2.14573	2	43.55	0.904343	0.99	44.03
T 01617_023	H23 (2)	1	134.544	110.687	113.517	1.11745	2.07708	1.54379	45.33	2.1954	1.98344	43.416	1.11745	0.984339	43.5651
T 01617_023	H23 (2)	2	127.161	123.839	104.767	1.11718	1.97653	1.55435	45.2373	2.3328	1.88373	43.0995	1.11718	1.06636	43.5949
T 01617_023	H23 (2)	3	119.684	139.746	96.25	0.866311	1.48697	1.24242	44.4506	2.99056	2.14	41.43	0.866311	0.9	42.25
T 01617_023	H23 (2)	4	117.03	116.983	102.75	0.832247	1.59676	1.3644	44.8972	2.16419	1.85	43.88	0.832247	0.81	43.36
T 01617_027	H27 (2)	1	140.958	127.176	110.583	1.07714	2.03978	1.44708	44.9186	2.79653	2.19894	43.7505	1.07714	0.97407	44.1903
T 01617_027	H27 (2)	2	133.514	125.379	97.2	1.02745	1.79389	1.34359	44.7547	2.19021	1.74687	44.4712	1.02745	1.05707	43.3961
T 01617_027	H27 (2)	3	121.848	115.06	103.9	0.903964	1.66251	1.36442	44.7227	2.16313	1.88	41.36	0.903964	0.87	43.9
T 01617_027	H27 (2)	4	141.958	135.129	123.183	1.0224	2.26924	1.59853	44.9813	2.77014	2.05	44.08	1.0224	0.83	44.01
T 01617_032	H32 (2)	1	141.88	133.565	109.833	1.04061	2.37172	1.67163	45.2396	2.51574	1.88353	43.8723	1.04061	0.947414	43.8218
T 01617_032	H32 (2)	2	121.012	150.145	114.633	1.12341	1.80679	1.49306	44.8531	2.68485	1.78816	43.0019	1.12341	0.979958	43.5615
T 01617_032	H32 (2)	3	112.455	120.757	104.9	0.954662	1.66587	1.48137	45.0692	2.30646	1.91	42.01	0.954662	0.91	41.4
T 01617_032	H32 (2)	4	130.775	133.333	101.917	0.723586	1.70864	1.30655	45.1534	2.49332	1.87	43.24	0.723586	0.71	44.17

## Sheet: Statistics biomass components
Statistics for kernel yield with replicates
Type of hybrid (group)	Block	Kernel yield	Mean kernel yield	SD	t-test (all transgenics)
CH (1)	1	132.322	114.381	7.0442	0.0405692
CH (1)	2	101.888
CH (1)	3	118.821
CH (1)	4	104.493
NS (1)	1	117.29	114.87	8.22946
NS (1)	2	100.526
NS (1)	3	137.111
NS (1)	4	104.554
H12 (2)	1	118.905	121.616	3.65085
H12 (2)	2	116.088
H12 (2)	3	119.098
H12 (2)	4	132.372
H14 (2)	1	125.594	125.365	5.48261
H14 (2)	2	110.208
H14 (2)	3	129.708
H14 (2)	4	135.952
H18 (2)	1	125.228	122.028	7.79086
H18 (2)	2	106.885
H18 (2)	3	113.55
H18 (2)	4	142.447
H20 (2)	1	146.266	133.884	6.64349
H20 (2)	2	131.868
H20 (2)	3	123.519
H20 (2)	4	na*
H22 (2)	1	106.267	115.89	4.83837
H22 (2)	2	119.823
H22 (2)	3	121.581
H22 (2)	4	na
H23 (2)	1	134.544	124.605	3.94667
H23 (2)	2	127.161
H23 (2)	3	119.684
H23 (2)	4	117.03
H27 (2)	1	140.958	134.57	4.64018
H27 (2)	2	133.514
H27 (2)	3	121.848
H27 (2)	4	141.958
H32 (2)	1	141.88	126.531	6.33904
H32 (2)	2	121.012
H32 (2)	3	112.455
H32 (2)	4	130.775
*na = not available
Statistics for all measured traits
Traits	Mean control	Mean transgenics	Difference	% difference	t.test	Significativity
Kernel yield	116.829	125.606	8.77668	7.5124	0.0405692	*
Shoot DW 15DAS	128.845	123.438	-5.40738	-4.1968	0.188681	ns
Shoot DW maturity	98.9292	103.485	4.55632	4.60564	0.16248	ns
Shoot N maturity (%)	0.921834	0.960921	0.0390865	4.24008	0.321121	ns
Total N Kernel	1.63452	1.81657	0.182054	11.1381	0.0331917	*
Kernel N (%)	1.39944	1.44388	0.0444429	3.17577	0.189992	ns
Kernel C (%)	44.8484	45.0196	0.171168	0.381659	0.148275	ns
Total shoot N 15DAS	2.44407	2.35505	-0.0890153	-3.6421	0.325478	ns
Shoot N 15DAS (%)	1.90109	1.90934	0.00825563	0.434259	0.863018	ns
Shoot C 15DAS (%)	43.5597	43.0251	-0.534576	-1.22723	0.0773903	ns
Total shoot N maturity	0.921834	0.953267	0.0314329	3.40982	0.439804	ns
Shoot N maturity (%)	0.938358	0.926597	-0.0117611	-1.25337	0.735096	ns
Shoot C maturity (%)	43.3941	43.4546	0.060543	0.139519	0.831708	ns
Asterisk (*) significant at P<0.05. ns = non significant

## Sheet: ANOVA_HID
	1	700.976
	2	743.828

## Sheet: ANOVA1_HID
	1	700.976
	2	748.864

## Sheet: ANOVA2_HID
	1	700.976
	2	753.636
