# Supplementary material for: Impacts of environmental conditions, and allelic variation of cytosolic glutamine synthetase on maize hybrid kernel production
Source: Commun Biol. 2021 Sep 17;4:1095. doi: 10.1038/s42003-021-02598-w (PMC8448750; doi:10.1038/s42003-021-02598-w)
Supplement: Supplementary file 6 — Supplementary Data 3 [file 42003_2021_2598_MOESM6_ESM.xlsx]

## Sheet: 15N-labeling
Amino acid with 1 isotop of 15N replacing 1 isotope of 14N (M+1)
Hybrid lines	CH	H14	H22	H40	t-test
Alanine	0.251158	0.265403	0.253885	0.332179	0.459
Asparagine	0.00814148	0.00742551	0.00848903	0.00798415	0.834
Aspartate	0.0635065	0.0396713	0.0462345	0.0706857	0.257
Glutamate	0.121836	0.0735643	0.107457	0.140176	0.449
Glutamine	0.0702024	0.129957	0.126861	0.162517	0.0002*
Amino acid with 2 isotop of 15N replacing 2 isotope of 14N (M+2)
Hybrid lines	CH	H14	H22	H40	t-test
Asparagine	0.00361648	0.0043689	0.0039	0.00408949	0.475
Glutamine	0.0389371	0.0735262	0.0707902	0.092117	0.0003*
Amounts of the most abundant 14NH4+amino acid (mmol. g FW-1)
Hybrid lines	CH	H14	H22	H40	t-test
Alanine	1.75597	1.68848	1.91485	2.1926	0.439
Asparagine	0.0777338	0.0757996	0.0742983	0.0770669	0.475
Aspartate	0.370067	0.24843	0.303387	0.405912	0.322
Glutamate	0.891099	0.489277	0.859549	0.946235	0.367
Glutamine	0.164354	0.287457	0.295414	0.37464	0.0002*
An asterisk (*) indicates significant differences bettween the control hybrid lines and the three independent transgenic
hybrid lines (P ≤ 0.05).
Glutamine synthetase activity in leaves of untransformed control hybrids (CH) and the 3
independent transgenic hybrids (H14, H22, H40) overexpressing GS under the control of the
CsVMV and the maize RbcS promoters used to perform the 15N-labelling experiments on
a detached leaf havested at the vegetative (V) stage.
Asterisks (*) indicates significant differences compared to the control at P<0.005.
