# Supplementary material for: Impacts of environmental conditions, and allelic variation of cytosolic glutamine synthetase on maize hybrid kernel production
Source: Commun Biol. 2021 Sep 17;4:1095. doi: 10.1038/s42003-021-02598-w (PMC8448750; doi:10.1038/s42003-021-02598-w)
Supplement: Supplementary file 7 — Supplementray Data 4 [file 42003_2021_2598_MOESM7_ESM.xlsx]

## Sheet: Yield raw data all years
Location	Service Provider	Location type	Yield lost (%)	Nature of the stress	Period of stress	Year	Experimental sesign	Number of Replicates	% plot deactivation	Model effect	Analysis method	Variable	Analysis level (event/construct)	Level	Event	Construct	Control	Number of events	Promoter	Gene overexpressed	R²	Variance error	Number of plants	Coefficient of variation	Prob.>f Factor	Grand mean	Mean reference hybrid	Mean of the group of controls	Standard deviation of the controls	Mean square	Standard deviation of the events	Difference with the group of controls	Least square deviation	% compare to controls	Prob.>f
Alleman	CRD	Yield				2010	Random complete block design	5		:block & random, :Construct, :Entry[:Construct],	Restricted maximum likehood	hmoist	Construct	Control hybrid	Control	Control	1				0.406343	0.590786	85	4.00231	0.096	19.2045		19.285	0.0353553	19.26		-0.025	0.96654	99.8704
Alleman	CRD	Yield				2010	Random complete block design	5		:block & random, :Construct, :Entry[:Construct],	Restricted maximum likehood	hmoist	Construct	Control T01676	Control	Control	1				0.406343	0.590786	85	4.00231	0.096	19.2045		19.285	0.0353553	19.31		0.025	0.96654	100.13
Alleman	CRD	Yield				2010	Random complete block design	5		:block & random, :Construct, :Entry[:Construct],	Restricted maximum likehood	hmoist	Construct	T01617	T01617	T01617	0	10	CsVMV_actin + rbcS_Mut	GS1b_terGS1b + GS1b_terGS1b	0.406343	0.590786	85	4.00231	0.096	19.2045		19.285	0.0353553	18.986	0.254916	-0.299	0.96654	98.4496	0.210364
Alleman	CRD	Yield				2010	Random complete block design	5		:block & random, :Construct, :Entry[:Construct],	Restricted maximum likehood	hmoist	Event	[Control hybrid]Control hybrid	Control	Control	1				0.406343	0.590786	85	4.00231	0.3698	19.2045		19.285	0.0353553	19.26		-0.025	0.96654	99.8704
Alleman	CRD	Yield				2010	Random complete block design	5		:block & random, :Construct, :Entry[:Construct],	Restricted maximum likehood	hmoist	Event	[Control T01676]Control T01676	Control	Control	1				0.406343	0.590786	85	4.00231	0.3698	19.2045		19.285	0.0353553	19.31		0.025	0.96654	100.13
Alleman	CRD	Yield				2010	Random complete block design	5		:block & random, :Construct, :Entry[:Construct],	Restricted maximum likehood	hmoist	Event	[T01617]T01617_012	T01617_012	T01617	0		CsVMV_actin + rbcS_Mut	GS1b_terGS1b + GS1b_terGS1b	0.406343	0.590786	85	4.00231	0.3698	19.2045		19.285	0.0353553	19.34		0.055	0.96654	100.285	0.891786
Alleman	CRD	Yield				2010	Random complete block design	5		:block & random, :Construct, :Entry[:Construct],	Restricted maximum likehood	hmoist	Event	[T01617]T01617_014	T01617_014	T01617	0		CsVMV_actin + rbcS_Mut	GS1b_terGS1b + GS1b_terGS1b	0.406343	0.590786	85	4.00231	0.3698	19.2045		19.285	0.0353553	18.58		-0.705	0.96654	96.3443	0.0838884
Alleman	CRD	Yield				2010	Random complete block design	5		:block & random, :Construct, :Entry[:Construct],	Restricted maximum likehood	hmoist	Event	[T01617]T01617_017	T01617_017	T01617	0		CsVMV_actin + rbcS_Mut	GS1b_terGS1b + GS1b_terGS1b	0.406343	0.590786	85	4.00231	0.3698	19.2045		19.285	0.0353553	18.9		-0.385	0.96654	98.0036	0.342202
Alleman	CRD	Yield				2010	Random complete block design	5		:block & random, :Construct, :Entry[:Construct],	Restricted maximum likehood	hmoist	Event	[T01617]T01617_018	T01617_018	T01617	0		CsVMV_actin + rbcS_Mut	GS1b_terGS1b + GS1b_terGS1b	0.406343	0.590786	85	4.00231	0.3698	19.2045		19.285	0.0353553	19.14		-0.145	0.96654	99.2481	0.719935
Alleman	CRD	Yield				2010	Random complete block design	5		:block & random, :Construct, :Entry[:Construct],	Restricted maximum likehood	hmoist	Event	[T01617]T01617_020	T01617_020	T01617	0		CsVMV_actin + rbcS_Mut	GS1b_terGS1b + GS1b_terGS1b	0.406343	0.590786	85	4.00231	0.3698	19.2045		19.285	0.0353553	18.78		-0.505	0.96654	97.3814	0.213685
Alleman	CRD	Yield				2010	Random complete block design	5		:block & random, :Construct, :Entry[:Construct],	Restricted maximum likehood	hmoist	Event	[T01617]T01617_022	T01617_022	T01617	0		CsVMV_actin + rbcS_Mut	GS1b_terGS1b + GS1b_terGS1b	0.406343	0.590786	85	4.00231	0.3698	19.2045		19.285	0.0353553	19.34		0.055	0.96654	100.285	0.891786
Alleman	CRD	Yield				2010	Random complete block design	5		:block & random, :Construct, :Entry[:Construct],	Restricted maximum likehood	hmoist	Event	[T01617]T01617_023	T01617_023	T01617	0		CsVMV_actin + rbcS_Mut	GS1b_terGS1b + GS1b_terGS1b	0.406343	0.590786	85	4.00231	0.3698	19.2045		19.285	0.0353553	18.8		-0.485	0.96654	97.4851	0.232216
Alleman	CRD	Yield				2010	Random complete block design	5		:block & random, :Construct, :Entry[:Construct],	Restricted maximum likehood	hmoist	Event	[T01617]T01617_027	T01617_027	T01617	0		CsVMV_actin + rbcS_Mut	GS1b_terGS1b + GS1b_terGS1b	0.406343	0.590786	85	4.00231	0.3698	19.2045		19.285	0.0353553	19.14		-0.145	0.96654	99.2481	0.719935
Alleman	CRD	Yield				2010	Random complete block design	5		:block & random, :Construct, :Entry[:Construct],	Restricted maximum likehood	hmoist	Event	[T01617]T01617_031	T01617_031	T01617	0		CsVMV_actin + rbcS_Mut	GS1b_terGS1b + GS1b_terGS1b	0.406343	0.590786	85	4.00231	0.3698	19.2045		19.285	0.0353553	19.04		-0.245	0.96654	98.7296	0.544919
Alleman	CRD	Yield				2010	Random complete block design	5		:block & random, :Construct, :Entry[:Construct],	Restricted maximum likehood	hmoist	Event	[T01617]T01617_032	T01617_032	T01617	0		CsVMV_actin + rbcS_Mut	GS1b_terGS1b + GS1b_terGS1b	0.406343	0.590786	85	4.00231	0.3698	19.2045		19.285	0.0353553	18.8		-0.485	0.96654	97.4851	0.232216
Alleman	CRD	Yield				2010	Random complete block design	5		:block & random, :Construct, :Entry[:Construct],	Restricted maximum likehood	yield	Construct	Control hybrid	Control	Control	1				0.224844	28.1856	85	7.94674	0.1585	66.8074		64.77	0.019799	64.756		-0.014	6.67603	99.9784
Alleman	CRD	Yield				2010	Random complete block design	5		:block & random, :Construct, :Entry[:Construct],	Restricted maximum likehood	yield	Construct	Control T01676	Control	Control	1				0.224844	28.1856	85	7.94674	0.1585	66.8074		64.77	0.019799	64.784		0.014	6.67603	100.022
Alleman	CRD	Yield				2010	Random complete block design	5		:block & random, :Construct, :Entry[:Construct],	Restricted maximum likehood	yield	Construct	T01617	T01617	T01617	0	10	CsVMV_actin + rbcS_Mut	GS1b_terGS1b + GS1b_terGS1b	0.224844	28.1856	85	7.94674	0.1585	66.8074		64.77	0.019799	68.1688	2.20005	3.3988	6.67603	105.247	0.0408142
Alleman	CRD	Yield				2010	Random complete block design	5		:block & random, :Construct, :Entry[:Construct],	Restricted maximum likehood	yield	Event	[Control hybrid]Control hybrid	Control	Control	1				0.224844	28.1856	85	7.94674	0.3604	66.8074		64.77	0.019799	64.756		-0.014	6.67603	99.9784
Alleman	CRD	Yield				2010	Random complete block design	5		:block & random, :Construct, :Entry[:Construct],	Restricted maximum likehood	yield	Event	[Control T01676]Control T01676	Control	Control	1				0.224844	28.1856	85	7.94674	0.3604	66.8074		64.77	0.019799	64.784		0.014	6.67603	100.022
Alleman	CRD	Yield				2010	Random complete block design	5		:block & random, :Construct, :Entry[:Construct],	Restricted maximum likehood	yield	Event	[T01617]T01617_012	T01617_012	T01617	0		CsVMV_actin + rbcS_Mut	GS1b_terGS1b + GS1b_terGS1b	0.224844	28.1856	85	7.94674	0.3604	66.8074		64.77	0.019799	65		0.23	6.67603	100.355	0.934354
Alleman	CRD	Yield				2010	Random complete block design	5		:block & random, :Construct, :Entry[:Construct],	Restricted maximum likehood	yield	Event	[T01617]T01617_014	T01617_014	T01617	0		CsVMV_actin + rbcS_Mut	GS1b_terGS1b + GS1b_terGS1b	0.224844	28.1856	85	7.94674	0.3604	66.8074		64.77	0.019799	67.46		2.69	6.67603	104.153	0.336679
Alleman	CRD	Yield				2010	Random complete block design	5		:block & random, :Construct, :Entry[:Construct],	Restricted maximum likehood	yield	Event	[T01617]T01617_017	T01617_017	T01617	0		CsVMV_actin + rbcS_Mut	GS1b_terGS1b + GS1b_terGS1b	0.224844	28.1856	85	7.94674	0.3604	66.8074		64.77	0.019799	66.682		1.912	6.67603	102.952	0.4941
Alleman	CRD	Yield				2010	Random complete block design	5		:block & random, :Construct, :Entry[:Construct],	Restricted maximum likehood	yield	Event	[T01617]T01617_018	T01617_018	T01617	0		CsVMV_actin + rbcS_Mut	GS1b_terGS1b + GS1b_terGS1b	0.224844	28.1856	85	7.94674	0.3604	66.8074		64.77	0.019799	66.214		1.444	6.67603	102.229	0.605342
Alleman	CRD	Yield				2010	Random complete block design	5		:block & random, :Construct, :Entry[:Construct],	Restricted maximum likehood	yield	Event	[T01617]T01617_020	T01617_020	T01617	0		CsVMV_actin + rbcS_Mut	GS1b_terGS1b + GS1b_terGS1b	0.224844	28.1856	85	7.94674	0.3604	66.8074		64.77	0.019799	69.73		4.96	6.67603	107.658	0.0783917
Alleman	CRD	Yield				2010	Random complete block design	5		:block & random, :Construct, :Entry[:Construct],	Restricted maximum likehood	yield	Event	[T01617]T01617_022	T01617_022	T01617	0		CsVMV_actin + rbcS_Mut	GS1b_terGS1b + GS1b_terGS1b	0.224844	28.1856	85	7.94674	0.3604	66.8074		64.77	0.019799	70.2		5.43	6.67603	108.384	0.0544259
Alleman	CRD	Yield				2010	Random complete block design	5		:block & random, :Construct, :Entry[:Construct],	Restricted maximum likehood	yield	Event	[T01617]T01617_023	T01617_023	T01617	0		CsVMV_actin + rbcS_Mut	GS1b_terGS1b + GS1b_terGS1b	0.224844	28.1856	85	7.94674	0.3604	66.8074		64.77	0.019799	68.424		3.654	6.67603	105.642	0.192895
Alleman	CRD	Yield				2010	Random complete block design	5		:block & random, :Construct, :Entry[:Construct],	Restricted maximum likehood	yield	Event	[T01617]T01617_027	T01617_027	T01617	0		CsVMV_actin + rbcS_Mut	GS1b_terGS1b + GS1b_terGS1b	0.224844	28.1856	85	7.94674	0.3604	66.8074		64.77	0.019799	71.914		7.144	6.67603	111.03	0.01204
Alleman	CRD	Yield				2010	Random complete block design	5		:block & random, :Construct, :Entry[:Construct],	Restricted maximum likehood	yield	Event	[T01617]T01617_031	T01617_031	T01617	0		CsVMV_actin + rbcS_Mut	GS1b_terGS1b + GS1b_terGS1b	0.224844	28.1856	85	7.94674	0.3604	66.8074		64.77	0.019799	66.258		1.488	6.67603	102.297	0.594412
Alleman	CRD	Yield				2010	Random complete block design	5		:block & random, :Construct, :Entry[:Construct],	Restricted maximum likehood	yield	Event	[T01617]T01617_032	T01617_032	T01617	0		CsVMV_actin + rbcS_Mut	GS1b_terGS1b + GS1b_terGS1b	0.224844	28.1856	85	7.94674	0.3604	66.8074		64.77	0.019799	69.806		5.036	6.67603	107.775	0.0740078
Visalia	Syntech	Yield				2011	Lattice	4		:block & random, :iblock[:block] & random, block*Construct & random, :Construct, :Entry[:Construct],	Restricted maximum likehood	hmoist	Construct	Control hybrid	Control	Control	1				0.554942	0.331901	24.8804	4.09086	0.3851	14.0828		14.2776	0.131056	14.1368		-0.140823	0.840771	99.0137
Visalia	Syntech	Yield				2011	Lattice	4		:block & random, :iblock[:block] & random, block*Construct & random, :Construct, :Entry[:Construct],	Restricted maximum likehood	hmoist	Construct	Control T01581	Control	Control	1				0.554942	0.331901	24.8804	4.09086	0.3851	14.0828		14.2776	0.131056	14.396		0.118394	0.840771	100.829
Visalia	Syntech	Yield				2011	Lattice	4		:block & random, :iblock[:block] & random, block*Construct & random, :Construct, :Entry[:Construct],	Restricted maximum likehood	hmoist	Construct	Control T01594	Control	Control	1				0.554942	0.331901	24.8804	4.09086	0.3851	14.0828		14.2776	0.131056	14.3001		0.022429	0.840771	100.157
Visalia	Syntech	Yield				2011	Lattice	4		:block & random, :iblock[:block] & random, block*Construct & random, :Construct, :Entry[:Construct],	Restricted maximum likehood	hmoist	Construct	T01617	T01617	T01617	0	9	CsVMV_actin + rbcS_Mut	GS1b_terGS1b + GS1b_terGS1b	0.554942	0.331901	24.8804	4.09086	0.3851	14.0828		14.2776	0.131056	14.0926	0.221764	-0.185038	0.840771	98.704	0.342673
Visalia	Syntech	Yield				2011	Lattice	4		:block & random, :iblock[:block] & random, block*Construct & random, :Construct, :Entry[:Construct],	Restricted maximum likehood	hmoist	Event	[Control hybrid]Control hybrid	Control	Control	1				0.554942	0.331901	35.1576	4.09086	0.9133	14.0828		14.2776	0.131056	14.1368		-0.140823	0.827005	99.0137
Visalia	Syntech	Yield				2011	Lattice	4		:block & random, :iblock[:block] & random, block*Construct & random, :Construct, :Entry[:Construct],	Restricted maximum likehood	hmoist	Event	[Control T01581]Control T01581	Control	Control	1				0.554942	0.331901	35.1576	4.09086	0.9133	14.0828		14.2776	0.131056	14.396		0.118394	0.827005	100.829
Visalia	Syntech	Yield				2011	Lattice	4		:block & random, :iblock[:block] & random, block*Construct & random, :Construct, :Entry[:Construct],	Restricted maximum likehood	hmoist	Event	[Control T01594]Control T01594	Control	Control	1				0.554942	0.331901	35.1576	4.09086	0.9133	14.0828		14.2776	0.131056	14.3001		0.022429	0.827005	100.157
Visalia	Syntech	Yield				2011	Lattice	4		:block & random, :iblock[:block] & random, block*Construct & random, :Construct, :Entry[:Construct],	Restricted maximum likehood	hmoist	Event	[T01617]T01617_012	T01617_012	T01617	0		CsVMV_actin + rbcS_Mut	GS1b_terGS1b + GS1b_terGS1b	0.554942	0.331901	35.1576	4.09086	0.9133	14.0828		14.2776	0.131056	13.8811		-0.396576	0.827005	97.2224	0.265125
Visalia	Syntech	Yield				2011	Lattice	4		:block & random, :iblock[:block] & random, block*Construct & random, :Construct, :Entry[:Construct],	Restricted maximum likehood	hmoist	Event	[T01617]T01617_014	T01617_014	T01617	0		CsVMV_actin + rbcS_Mut	GS1b_terGS1b + GS1b_terGS1b	0.554942	0.331901	35.1576	4.09086	0.9133	14.0828		14.2776	0.131056	14.1057		-0.171936	0.827005	98.7958	0.62976
Visalia	Syntech	Yield				2011	Lattice	4		:block & random, :iblock[:block] & random, block*Construct & random, :Construct, :Entry[:Construct],	Restricted maximum likehood	hmoist	Event	[T01617]T01617_017	T01617_017	T01617	0		CsVMV_actin + rbcS_Mut	GS1b_terGS1b + GS1b_terGS1b	0.554942	0.331901	35.1576	4.09086	0.9133	14.0828		14.2776	0.131056	14.3715		0.093864	0.827005	100.657	0.791951
Visalia	Syntech	Yield				2011	Lattice	4		:block & random, :iblock[:block] & random, block*Construct & random, :Construct, :Entry[:Construct],	Restricted maximum likehood	hmoist	Event	[T01617]T01617_018	T01617_018	T01617	0		CsVMV_actin + rbcS_Mut	GS1b_terGS1b + GS1b_terGS1b	0.554942	0.331901	35.1576	4.09086	0.9133	14.0828		14.2776	0.131056	13.6663		-0.611356	0.827005	95.7181	0.0912893
Visalia	Syntech	Yield				2011	Lattice	4		:block & random, :iblock[:block] & random, block*Construct & random, :Construct, :Entry[:Construct],	Restricted maximum likehood	hmoist	Event	[T01617]T01617_020	T01617_020	T01617	0		CsVMV_actin + rbcS_Mut	GS1b_terGS1b + GS1b_terGS1b	0.554942	0.331901	35.1576	4.09086	0.9133	14.0828		14.2776	0.131056	14.0184		-0.259208	0.827005	98.1845	0.463977
Visalia	Syntech	Yield				2011	Lattice	4		:block & random, :iblock[:block] & random, block*Construct & random, :Construct, :Entry[:Construct],	Restricted maximum likehood	hmoist	Event	[T01617]T01617_022	T01617_022	T01617	0		CsVMV_actin + rbcS_Mut	GS1b_terGS1b + GS1b_terGS1b	0.554942	0.331901	35.1576	4.09086	0.9133	14.0828		14.2776	0.131056	14.3167		0.039096	0.827005	100.274	0.911747
Visalia	Syntech	Yield				2011	Lattice	4		:block & random, :iblock[:block] & random, block*Construct & random, :Construct, :Entry[:Construct],	Restricted maximum likehood	hmoist	Event	[T01617]T01617_023	T01617_023	T01617	0		CsVMV_actin + rbcS_Mut	GS1b_terGS1b + GS1b_terGS1b	0.554942	0.331901	35.1576	4.09086	0.9133	14.0828		14.2776	0.131056	14.2504		-0.027233	0.827005	99.8093	0.938534
Visalia	Syntech	Yield				2011	Lattice	4		:block & random, :iblock[:block] & random, block*Construct & random, :Construct, :Entry[:Construct],	Restricted maximum likehood	hmoist	Event	[T01617]T01617_027	T01617_027	T01617	0		CsVMV_actin + rbcS_Mut	GS1b_terGS1b + GS1b_terGS1b	0.554942	0.331901	35.1576	4.09086	0.9133	14.0828		14.2776	0.131056	14.0499		-0.227704	0.827005	98.4052	0.523583
Visalia	Syntech	Yield				2011	Lattice	4		:block & random, :iblock[:block] & random, block*Construct & random, :Construct, :Entry[:Construct],	Restricted maximum likehood	hmoist	Event	[T01617]T01617_032	T01617_032	T01617	0		CsVMV_actin + rbcS_Mut	GS1b_terGS1b + GS1b_terGS1b	0.554942	0.331901	35.1576	4.09086	0.9133	14.0828		14.2776	0.131056	14.1733		-0.104293	0.827005	99.2695	0.769466
Visalia	Syntech	Yield				2011	Lattice	4		:block & random, :iblock[:block] & random, :Construct, :Entry[:Construct],	Restricted maximum likehood	yield	Construct	Control hybrid	Control	Control	1				0.377848	36.9685	43.9487	7.51066	0.6136	80.9539		81.0185	1.71656	82.9154		1.89697	8.67043	102.341
Visalia	Syntech	Yield				2011	Lattice	4		:block & random, :iblock[:block] & random, :Construct, :Entry[:Construct],	Restricted maximum likehood	yield	Construct	Control T01581	Control	Control	1				0.377848	36.9685	43.9487	7.51066	0.6136	80.9539		81.0185	1.71656	80.5677		-0.450754	8.67043	99.4436
Visalia	Syntech	Yield				2011	Lattice	4		:block & random, :iblock[:block] & random, :Construct, :Entry[:Construct],	Restricted maximum likehood	yield	Construct	Control T01594	Control	Control	1				0.377848	36.9685	43.9487	7.51066	0.6136	80.9539		81.0185	1.71656	79.5723		-1.44621	8.67043	98.215
Visalia	Syntech	Yield				2011	Lattice	4		:block & random, :iblock[:block] & random, :Construct, :Entry[:Construct],	Restricted maximum likehood	yield	Construct	T01617	T01617	T01617	0	9	CsVMV_actin + rbcS_Mut	GS1b_terGS1b + GS1b_terGS1b	0.377848	36.9685	43.9487	7.51066	0.6136	80.9539		81.0185	1.71656	81.6301	3.83706	0.611665	8.67043	100.755	0.761754
Visalia	Syntech	Yield				2011	Lattice	4		:block & random, :iblock[:block] & random, :Construct, :Entry[:Construct],	Restricted maximum likehood	yield	Event	[Control hybrid]Control hybrid	Control	Control	1				0.377848	36.9685	43.3732	7.51066	0.2762	80.9539		81.0185	1.71656	82.9154		1.89697	8.67043	102.341
Visalia	Syntech	Yield				2011	Lattice	4		:block & random, :iblock[:block] & random, :Construct, :Entry[:Construct],	Restricted maximum likehood	yield	Event	[Control T01581]Control T01581	Control	Control	1				0.377848	36.9685	43.3732	7.51066	0.2762	80.9539		81.0185	1.71656	80.5677		-0.450754	8.67043	99.4436
Visalia	Syntech	Yield				2011	Lattice	4		:block & random, :iblock[:block] & random, :Construct, :Entry[:Construct],	Restricted maximum likehood	yield	Event	[Control T01594]Control T01594	Control	Control	1				0.377848	36.9685	43.3732	7.51066	0.2762	80.9539		81.0185	1.71656	79.5723		-1.44621	8.67043	98.215
Visalia	Syntech	Yield				2011	Lattice	4		:block & random, :iblock[:block] & random, :Construct, :Entry[:Construct],	Restricted maximum likehood	yield	Event	[T01617]T01617_012	T01617_012	T01617	0		CsVMV_actin + rbcS_Mut	GS1b_terGS1b + GS1b_terGS1b	0.377848	36.9685	43.3732	7.51066	0.2762	80.9539		81.0185	1.71656	79.6216		-1.39687	8.67043	98.2759	0.700115
Visalia	Syntech	Yield				2011	Lattice	4		:block & random, :iblock[:block] & random, :Construct, :Entry[:Construct],	Restricted maximum likehood	yield	Event	[T01617]T01617_014	T01617_014	T01617	0		CsVMV_actin + rbcS_Mut	GS1b_terGS1b + GS1b_terGS1b	0.377848	36.9685	43.3732	7.51066	0.2762	80.9539		81.0185	1.71656	74.5653		-6.45315	8.67043	92.035	0.0809568
Visalia	Syntech	Yield				2011	Lattice	4		:block & random, :iblock[:block] & random, :Construct, :Entry[:Construct],	Restricted maximum likehood	yield	Event	[T01617]T01617_017	T01617_017	T01617	0		CsVMV_actin + rbcS_Mut	GS1b_terGS1b + GS1b_terGS1b	0.377848	36.9685	43.3732	7.51066	0.2762	80.9539		81.0185	1.71656	82.7448		1.72627	8.67043	102.131	0.635084
Visalia	Syntech	Yield				2011	Lattice	4		:block & random, :iblock[:block] & random, :Construct, :Entry[:Construct],	Restricted maximum likehood	yield	Event	[T01617]T01617_018	T01617_018	T01617	0		CsVMV_actin + rbcS_Mut	GS1b_terGS1b + GS1b_terGS1b	0.377848	36.9685	43.3732	7.51066	0.2762	80.9539		81.0185	1.71656	85.1548		4.13632	8.67043	105.105	0.258384
Visalia	Syntech	Yield				2011	Lattice	4		:block & random, :iblock[:block] & random, :Construct, :Entry[:Construct],	Restricted maximum likehood	yield	Event	[T01617]T01617_020	T01617_020	T01617	0		CsVMV_actin + rbcS_Mut	GS1b_terGS1b + GS1b_terGS1b	0.377848	36.9685	43.3732	7.51066	0.2762	80.9539		81.0185	1.71656	78.8787		-2.13981	8.67043	97.3589	0.555624
Visalia	Syntech	Yield				2011	Lattice	4		:block & random, :iblock[:block] & random, :Construct, :Entry[:Construct],	Restricted maximum likehood	yield	Event	[T01617]T01617_022	T01617_022	T01617	0		CsVMV_actin + rbcS_Mut	GS1b_terGS1b + GS1b_terGS1b	0.377848	36.9685	43.3732	7.51066	0.2762	80.9539		81.0185	1.71656	86.338		5.3195	8.67043	106.566	0.146896
Visalia	Syntech	Yield				2011	Lattice	4		:block & random, :iblock[:block] & random, :Construct, :Entry[:Construct],	Restricted maximum likehood	yield	Event	[T01617]T01617_023	T01617_023	T01617	0		CsVMV_actin + rbcS_Mut	GS1b_terGS1b + GS1b_terGS1b	0.377848	36.9685	43.3732	7.51066	0.2762	80.9539		81.0185	1.71656	80.1462		-0.872267	8.67043	98.9234	0.809837
Visalia	Syntech	Yield				2011	Lattice	4		:block & random, :iblock[:block] & random, :Construct, :Entry[:Construct],	Restricted maximum likehood	yield	Event	[T01617]T01617_027	T01617_027	T01617	0		CsVMV_actin + rbcS_Mut	GS1b_terGS1b + GS1b_terGS1b	0.377848	36.9685	43.3732	7.51066	0.2762	80.9539		81.0185	1.71656	81.3319		0.313372	8.67043	100.387	0.931259
Visalia	Syntech	Yield				2011	Lattice	4		:block & random, :iblock[:block] & random, :Construct, :Entry[:Construct],	Restricted maximum likehood	yield	Event	[T01617]T01617_032	T01617_032	T01617	0		CsVMV_actin + rbcS_Mut	GS1b_terGS1b + GS1b_terGS1b	0.377848	36.9685	43.3732	7.51066	0.2762	80.9539		81.0185	1.71656	85.8901		4.87162	8.67043	106.013	0.184382
Stewardson	Syntech	Yield				2011	Lattice	4		:block & random, block*Construct & random, :Construct, :Entry[:Construct],	Restricted maximum likehood	yield	Construct	Control hybrid	Control	Control	1				0.574147	40.6428	17.7584	8.5645	0.4522	74.4372		76.0658	3.12029	78.5225		2.45667	9.5109	103.23
Stewardson	Syntech	Yield				2011	Lattice	4		:block & random, block*Construct & random, :Construct, :Entry[:Construct],	Restricted maximum likehood	yield	Construct	Control T01581	Control	Control	1				0.574147	40.6428	17.7584	8.5645	0.4522	74.4372		76.0658	3.12029	77.12		1.05417	9.5109	101.386
Stewardson	Syntech	Yield				2011	Lattice	4		:block & random, block*Construct & random, :Construct, :Entry[:Construct],	Restricted maximum likehood	yield	Construct	Control T01594	Control	Control	1				0.574147	40.6428	17.7584	8.5645	0.4522	74.4372		76.0658	3.12029	72.555		-3.51083	9.5109	95.3845
Stewardson	Syntech	Yield				2011	Lattice	4		:block & random, block*Construct & random, :Construct, :Entry[:Construct],	Restricted maximum likehood	yield	Construct	T01617	T01617	T01617	0	9	CsVMV_actin + rbcS_Mut	GS1b_terGS1b + GS1b_terGS1b	0.574147	40.6428	17.7584	8.5645	0.4522	74.4372		76.0658	3.12029	74.4236	4.63725	-1.64222	9.5109	97.8411	0.570619
Stewardson	Syntech	Yield				2011	Lattice	4		:block & random, block*Construct & random, :Construct, :Entry[:Construct],	Restricted maximum likehood	yield	Event	[Control hybrid]Control hybrid	Control	Control	1				0.574147	40.6428	32.0643	8.5645	0.0827	74.4372		76.0658	3.12029	78.5225		2.45667	9.18235	103.23
Stewardson	Syntech	Yield				2011	Lattice	4		:block & random, block*Construct & random, :Construct, :Entry[:Construct],	Restricted maximum likehood	yield	Event	[Control T01581]Control T01581	Control	Control	1				0.574147	40.6428	32.0643	8.5645	0.0827	74.4372		76.0658	3.12029	77.12		1.05417	9.18235	101.386
Stewardson	Syntech	Yield				2011	Lattice	4		:block & random, block*Construct & random, :Construct, :Entry[:Construct],	Restricted maximum likehood	yield	Event	[Control T01594]Control T01594	Control	Control	1				0.574147	40.6428	32.0643	8.5645	0.0827	74.4372		76.0658	3.12029	72.555		-3.51083	9.18235	95.3845
Stewardson	Syntech	Yield				2011	Lattice	4		:block & random, block*Construct & random, :Construct, :Entry[:Construct],	Restricted maximum likehood	yield	Event	[T01617]T01617_012	T01617_012	T01617	0		CsVMV_actin + rbcS_Mut	GS1b_terGS1b + GS1b_terGS1b	0.574147	40.6428	32.0643	8.5645	0.0827	74.4372		76.0658	3.12029	69.655		-6.41083	9.18235	91.572	0.127168
Stewardson	Syntech	Yield				2011	Lattice	4		:block & random, block*Construct & random, :Construct, :Entry[:Construct],	Restricted maximum likehood	yield	Event	[T01617]T01617_014	T01617_014	T01617	0		CsVMV_actin + rbcS_Mut	GS1b_terGS1b + GS1b_terGS1b	0.574147	40.6428	32.0643	8.5645	0.0827	74.4372		76.0658	3.12029	75.69		-0.375833	9.18235	99.5059	0.927512
Stewardson	Syntech	Yield				2011	Lattice	4		:block & random, block*Construct & random, :Construct, :Entry[:Construct],	Restricted maximum likehood	yield	Event	[T01617]T01617_017	T01617_017	T01617	0		CsVMV_actin + rbcS_Mut	GS1b_terGS1b + GS1b_terGS1b	0.574147	40.6428	32.0643	8.5645	0.0827	74.4372		76.0658	3.12029	73.3175		-2.74833	9.18235	96.3869	0.507231
Stewardson	Syntech	Yield				2011	Lattice	4		:block & random, block*Construct & random, :Construct, :Entry[:Construct],	Restricted maximum likehood	yield	Event	[T01617]T01617_018	T01617_018	T01617	0		CsVMV_actin + rbcS_Mut	GS1b_terGS1b + GS1b_terGS1b	0.574147	40.6428	32.0643	8.5645	0.0827	74.4372		76.0658	3.12029	75.585		-0.480833	9.18235	99.3679	0.907345
Stewardson	Syntech	Yield				2011	Lattice	4		:block & random, block*Construct & random, :Construct, :Entry[:Construct],	Restricted maximum likehood	yield	Event	[T01617]T01617_020	T01617_020	T01617	0		CsVMV_actin + rbcS_Mut	GS1b_terGS1b + GS1b_terGS1b	0.574147	40.6428	32.0643	8.5645	0.0827	74.4372		76.0658	3.12029	78.18		2.11417	9.18235	102.779	0.609485
Stewardson	Syntech	Yield				2011	Lattice	4		:block & random, block*Construct & random, :Construct, :Entry[:Construct],	Restricted maximum likehood	yield	Event	[T01617]T01617_022	T01617_022	T01617	0		CsVMV_actin + rbcS_Mut	GS1b_terGS1b + GS1b_terGS1b	0.574147	40.6428	32.0643	8.5645	0.0827	74.4372		76.0658	3.12029	66.7875		-9.27833	9.18235	87.8022	0.0301105
Stewardson	Syntech	Yield				2011	Lattice	4		:block & random, block*Construct & random, :Construct, :Entry[:Construct],	Restricted maximum likehood	yield	Event	[T01617]T01617_023	T01617_023	T01617	0		CsVMV_actin + rbcS_Mut	GS1b_terGS1b + GS1b_terGS1b	0.574147	40.6428	32.0643	8.5645	0.0827	74.4372		76.0658	3.12029	82.775		6.70917	9.18235	108.82	0.110979
Stewardson	Syntech	Yield				2011	Lattice	4		:block & random, block*Construct & random, :Construct, :Entry[:Construct],	Restricted maximum likehood	yield	Event	[T01617]T01617_027	T01617_027	T01617	0		CsVMV_actin + rbcS_Mut	GS1b_terGS1b + GS1b_terGS1b	0.574147	40.6428	32.0643	8.5645	0.0827	74.4372		76.0658	3.12029	75.0125		-1.05333	9.18235	98.6152	0.798826
Stewardson	Syntech	Yield				2011	Lattice	4		:block & random, block*Construct & random, :Construct, :Entry[:Construct],	Restricted maximum likehood	yield	Event	[T01617]T01617_032	T01617_032	T01617	0		CsVMV_actin + rbcS_Mut	GS1b_terGS1b + GS1b_terGS1b	0.574147	40.6428	32.0643	8.5645	0.0827	74.4372		76.0658	3.12029	72.81		-3.25583	9.18235	95.7197	0.432694
Stewardson	Syntech	Yield				2011	Lattice	4		:block & random, :Construct, :Entry[:Construct],	Restricted maximum likehood	hmoist	Construct	Control hybrid	Control	Control	1				0.2588	0.4792	46	4.23649	0.2344	16.34		16.1792	0.496288	15.9375		-0.241667	0.985291	98.5063
Stewardson	Syntech	Yield				2011	Lattice	4		:block & random, :Construct, :Entry[:Construct],	Restricted maximum likehood	hmoist	Construct	Control T01581	Control	Control	1				0.2588	0.4792	46	4.23649	0.2344	16.34		16.1792	0.496288	15.85		-0.329167	0.985291	97.9655
Stewardson	Syntech	Yield				2011	Lattice	4		:block & random, :Construct, :Entry[:Construct],	Restricted maximum likehood	hmoist	Construct	Control T01594	Control	Control	1				0.2588	0.4792	46	4.23649	0.2344	16.34		16.1792	0.496288	16.75		0.570833	0.985291	103.528
Stewardson	Syntech	Yield				2011	Lattice	4		:block & random, :Construct, :Entry[:Construct],	Restricted maximum likehood	hmoist	Construct	T01617	T01617	T01617	0	9	CsVMV_actin + rbcS_Mut	GS1b_terGS1b + GS1b_terGS1b	0.2588	0.4792	46	4.23649	0.2344	16.34		16.1792	0.496288	16.3833	0.15052	0.204166	0.985291	101.262	0.349136
Stewardson	Syntech	Yield				2011	Lattice	4		:block & random, :Construct, :Entry[:Construct],	Restricted maximum likehood	hmoist	Event	[Control hybrid]Control hybrid	Control	Control	1				0.2588	0.4792	46	4.23649	0.9311	16.34		16.1792	0.496288	15.9375		-0.241667	0.985291	98.5063
Stewardson	Syntech	Yield				2011	Lattice	4		:block & random, :Construct, :Entry[:Construct],	Restricted maximum likehood	hmoist	Event	[Control T01581]Control T01581	Control	Control	1				0.2588	0.4792	46	4.23649	0.9311	16.34		16.1792	0.496288	15.85		-0.329167	0.985291	97.9655
Stewardson	Syntech	Yield				2011	Lattice	4		:block & random, :Construct, :Entry[:Construct],	Restricted maximum likehood	hmoist	Event	[Control T01594]Control T01594	Control	Control	1				0.2588	0.4792	46	4.23649	0.9311	16.34		16.1792	0.496288	16.75		0.570833	0.985291	103.528
Stewardson	Syntech	Yield				2011	Lattice	4		:block & random, :Construct, :Entry[:Construct],	Restricted maximum likehood	hmoist	Event	[T01617]T01617_012	T01617_012	T01617	0		CsVMV_actin + rbcS_Mut	GS1b_terGS1b + GS1b_terGS1b	0.2588	0.4792	46	4.23649	0.9311	16.34		16.1792	0.496288	16.4		0.220833	0.985291	101.365	0.575199
Stewardson	Syntech	Yield				2011	Lattice	4		:block & random, :Construct, :Entry[:Construct],	Restricted maximum likehood	hmoist	Event	[T01617]T01617_014	T01617_014	T01617	0		CsVMV_actin + rbcS_Mut	GS1b_terGS1b + GS1b_terGS1b	0.2588	0.4792	46	4.23649	0.9311	16.34		16.1792	0.496288	16.175		-0.00416667	0.985291	99.9742	0.991549
Stewardson	Syntech	Yield				2011	Lattice	4		:block & random, :Construct, :Entry[:Construct],	Restricted maximum likehood	hmoist	Event	[T01617]T01617_017	T01617_017	T01617	0		CsVMV_actin + rbcS_Mut	GS1b_terGS1b + GS1b_terGS1b	0.2588	0.4792	46	4.23649	0.9311	16.34		16.1792	0.496288	16.425		0.245833	0.985291	101.519	0.532892
Stewardson	Syntech	Yield				2011	Lattice	4		:block & random, :Construct, :Entry[:Construct],	Restricted maximum likehood	hmoist	Event	[T01617]T01617_018	T01617_018	T01617	0		CsVMV_actin + rbcS_Mut	GS1b_terGS1b + GS1b_terGS1b	0.2588	0.4792	46	4.23649	0.9311	16.34		16.1792	0.496288	16.3		0.120833	0.985291	100.747	0.758836
Stewardson	Syntech	Yield				2011	Lattice	4		:block & random, :Construct, :Entry[:Construct],	Restricted maximum likehood	hmoist	Event	[T01617]T01617_020	T01617_020	T01617	0		CsVMV_actin + rbcS_Mut	GS1b_terGS1b + GS1b_terGS1b	0.2588	0.4792	46	4.23649	0.9311	16.34		16.1792	0.496288	16.675		0.495833	0.985291	103.065	0.211419
Stewardson	Syntech	Yield				2011	Lattice	4		:block & random, :Construct, :Entry[:Construct],	Restricted maximum likehood	hmoist	Event	[T01617]T01617_022	T01617_022	T01617	0		CsVMV_actin + rbcS_Mut	GS1b_terGS1b + GS1b_terGS1b	0.2588	0.4792	46	4.23649	0.9311	16.34		16.1792	0.496288	16.425		0.245833	0.985291	101.519	0.532892
Stewardson	Syntech	Yield				2011	Lattice	4		:block & random, :Construct, :Entry[:Construct],	Restricted maximum likehood	hmoist	Event	[T01617]T01617_023	T01617_023	T01617	0		CsVMV_actin + rbcS_Mut	GS1b_terGS1b + GS1b_terGS1b	0.2588	0.4792	46	4.23649	0.9311	16.34		16.1792	0.496288	16.5		0.320833	0.985291	101.983	0.416427
Stewardson	Syntech	Yield				2011	Lattice	4		:block & random, :Construct, :Entry[:Construct],	Restricted maximum likehood	hmoist	Event	[T01617]T01617_027	T01617_027	T01617	0		CsVMV_actin + rbcS_Mut	GS1b_terGS1b + GS1b_terGS1b	0.2588	0.4792	46	4.23649	0.9311	16.34		16.1792	0.496288	16.225		0.0458333	0.985291	100.283	0.907253
Stewardson	Syntech	Yield				2011	Lattice	4		:block & random, :Construct, :Entry[:Construct],	Restricted maximum likehood	hmoist	Event	[T01617]T01617_032	T01617_032	T01617	0		CsVMV_actin + rbcS_Mut	GS1b_terGS1b + GS1b_terGS1b	0.2588	0.4792	46	4.23649	0.9311	16.34		16.1792	0.496288	16.325		0.145833	0.985291	100.901	0.711053
Masson	CRD	Yield				2011	Lattice	4		:block & random, :iblock[:block] & random, block*Construct & random, :Construct, :Entry[:Construct],	Restricted maximum likehood	yield	Construct	Control hybrid	Control	Control	1				0.662361	12.6101	12.4684	4.94983	0.1221	71.7414		71.8456	0.533794	72.2135		0.36791	5.47098	100.512
Masson	CRD	Yield				2011	Lattice	4		:block & random, :iblock[:block] & random, block*Construct & random, :Construct, :Entry[:Construct],	Restricted maximum likehood	yield	Construct	Control T01581	Control	Control	1				0.662361	12.6101	12.4684	4.94983	0.1221	71.7414		71.8456	0.533794	72.0899		0.244319	5.47098	100.34
Masson	CRD	Yield				2011	Lattice	4		:block & random, :iblock[:block] & random, block*Construct & random, :Construct, :Entry[:Construct],	Restricted maximum likehood	yield	Construct	Control T01594	Control	Control	1				0.662361	12.6101	12.4684	4.94983	0.1221	71.7414		71.8456	0.533794	71.2334		-0.612228	5.47098	99.1479
Masson	CRD	Yield				2011	Lattice	4		:block & random, :iblock[:block] & random, block*Construct & random, :Construct, :Entry[:Construct],	Restricted maximum likehood	yield	Construct	T01617	T01617	T01617	0	8	CsVMV_actin + rbcS_Mut	GS1b_terGS1b + GS1b_terGS1b	0.662361	12.6101	12.4684	4.94983	0.1221	71.7414		71.8456	0.533794	73.3813	2.43247	1.53571	5.47098	102.138	0.453715
Masson	CRD	Yield				2011	Lattice	4		:block & random, :iblock[:block] & random, block*Construct & random, :Construct, :Entry[:Construct],	Restricted maximum likehood	yield	Event	[Control hybrid]Control hybrid	Control	Control	1				0.662361	12.6101	30.2818	4.94983	0.2259	71.7414		71.8456	0.533794	72.2135		0.36791	5.12813	100.512
Masson	CRD	Yield				2011	Lattice	4		:block & random, :iblock[:block] & random, block*Construct & random, :Construct, :Entry[:Construct],	Restricted maximum likehood	yield	Event	[Control T01581]Control T01581	Control	Control	1				0.662361	12.6101	30.2818	4.94983	0.2259	71.7414		71.8456	0.533794	72.0899		0.244319	5.12813	100.34
Masson	CRD	Yield				2011	Lattice	4		:block & random, :iblock[:block] & random, block*Construct & random, :Construct, :Entry[:Construct],	Restricted maximum likehood	yield	Event	[Control T01594]Control T01594	Control	Control	1				0.662361	12.6101	30.2818	4.94983	0.2259	71.7414		71.8456	0.533794	71.2334		-0.612228	5.12813	99.1479
Masson	CRD	Yield				2011	Lattice	4		:block & random, :iblock[:block] & random, block*Construct & random, :Construct, :Entry[:Construct],	Restricted maximum likehood	yield	Event	[T01617]T01617_012	T01617_012	T01617	0		CsVMV_actin + rbcS_Mut	GS1b_terGS1b + GS1b_terGS1b	0.662361	12.6101	30.2818	4.94983	0.2259	71.7414		71.8456	0.533794	71.4505		-0.395088	5.12813	99.4501	0.882436
Masson	CRD	Yield				2011	Lattice	4		:block & random, :iblock[:block] & random, block*Construct & random, :Construct, :Entry[:Construct],	Restricted maximum likehood	yield	Event	[T01617]T01617_014	T01617_014	T01617	0		CsVMV_actin + rbcS_Mut	GS1b_terGS1b + GS1b_terGS1b	0.662361	12.6101	30.2818	4.94983	0.2259	71.7414		71.8456	0.533794	72.8892		1.04357	5.12813	101.453	0.693578
Masson	CRD	Yield				2011	Lattice	4		:block & random, :iblock[:block] & random, block*Construct & random, :Construct, :Entry[:Construct],	Restricted maximum likehood	yield	Event	[T01617]T01617_018	T01617_018	T01617	0		CsVMV_actin + rbcS_Mut	GS1b_terGS1b + GS1b_terGS1b	0.662361	12.6101	30.2818	4.94983	0.2259	71.7414		71.8456	0.533794	75.0481		3.20254	5.12813	104.458	0.233432
Masson	CRD	Yield				2011	Lattice	4		:block & random, :iblock[:block] & random, block*Construct & random, :Construct, :Entry[:Construct],	Restricted maximum likehood	yield	Event	[T01617]T01617_020	T01617_020	T01617	0		CsVMV_actin + rbcS_Mut	GS1b_terGS1b + GS1b_terGS1b	0.662361	12.6101	30.2818	4.94983	0.2259	71.7414		71.8456	0.533794	69.492		-2.35365	5.12813	96.724	0.380802
Masson	CRD	Yield				2011	Lattice	4		:block & random, :iblock[:block] & random, block*Construct & random, :Construct, :Entry[:Construct],	Restricted maximum likehood	yield	Event	[T01617]T01617_022	T01617_022	T01617	0		CsVMV_actin + rbcS_Mut	GS1b_terGS1b + GS1b_terGS1b	0.662361	12.6101	30.2818	4.94983	0.2259	71.7414		71.8456	0.533794	77.1221		5.27646	5.12813	107.344	0.0576121
Masson	CRD	Yield				2011	Lattice	4		:block & random, :iblock[:block] & random, block*Construct & random, :Construct, :Entry[:Construct],	Restricted maximum likehood	yield	Event	[T01617]T01617_023	T01617_023	T01617	0		CsVMV_actin + rbcS_Mut	GS1b_terGS1b + GS1b_terGS1b	0.662361	12.6101	30.2818	4.94983	0.2259	71.7414		71.8456	0.533794	75.3927		3.54715	5.12813	104.937	0.190155
Masson	CRD	Yield				2011	Lattice	4		:block & random, :iblock[:block] & random, block*Construct & random, :Construct, :Entry[:Construct],	Restricted maximum likehood	yield	Event	[T01617]T01617_027	T01617_027	T01617	0		CsVMV_actin + rbcS_Mut	GS1b_terGS1b + GS1b_terGS1b	0.662361	12.6101	30.2818	4.94983	0.2259	71.7414		71.8456	0.533794	72.1604		0.31479	5.12813	100.438	0.905967
Masson	CRD	Yield				2011	Lattice	4		:block & random, :iblock[:block] & random, block*Construct & random, :Construct, :Entry[:Construct],	Restricted maximum likehood	yield	Event	[T01617]T01617_032	T01617_032	T01617	0		CsVMV_actin + rbcS_Mut	GS1b_terGS1b + GS1b_terGS1b	0.662361	12.6101	30.2818	4.94983	0.2259	71.7414		71.8456	0.533794	73.4955		1.64994	5.12813	102.297	0.533829
Masson	CRD	Yield				2011	Lattice	4		:block & random, :Construct, :Entry[:Construct],	Restricted maximum likehood	hmoist	Construct	Control hybrid	Control	Control	1				0.2102	0.1096	40	2.92713	0.3781	11.31		11.275	0.217147	11.1333		-0.141667	0.473122	98.7435
Masson	CRD	Yield				2011	Lattice	4		:block & random, :Construct, :Entry[:Construct],	Restricted maximum likehood	hmoist	Construct	Control T01581	Control	Control	1				0.2102	0.1096	40	2.92713	0.3781	11.31		11.275	0.217147	11.1667		-0.108333	0.473122	99.0392
Masson	CRD	Yield				2011	Lattice	4		:block & random, :Construct, :Entry[:Construct],	Restricted maximum likehood	hmoist	Construct	Control T01594	Control	Control	1				0.2102	0.1096	40	2.92713	0.3781	11.31		11.275	0.217147	11.525		0.25	0.473122	102.217
Masson	CRD	Yield				2011	Lattice	4		:block & random, :Construct, :Entry[:Construct],	Restricted maximum likehood	hmoist	Construct	T01617	T01617	T01617	0	8	CsVMV_actin + rbcS_Mut	GS1b_terGS1b + GS1b_terGS1b	0.2102	0.1096	40	2.92713	0.3781	11.31		11.275	0.217147	11.3562	0.165697	0.08125	0.473122	100.721	0.46834
Masson	CRD	Yield				2011	Lattice	4		:block & random, :Construct, :Entry[:Construct],	Restricted maximum likehood	hmoist	Event	[Control hybrid]Control hybrid	Control	Control	1				0.2102	0.1096	40	2.92713	0.706	11.31		11.275	0.217147	11.1333		-0.141667	0.473122	98.7435
Masson	CRD	Yield				2011	Lattice	4		:block & random, :Construct, :Entry[:Construct],	Restricted maximum likehood	hmoist	Event	[Control T01581]Control T01581	Control	Control	1				0.2102	0.1096	40	2.92713	0.706	11.31		11.275	0.217147	11.1667		-0.108333	0.473122	99.0392
Masson	CRD	Yield				2011	Lattice	4		:block & random, :Construct, :Entry[:Construct],	Restricted maximum likehood	hmoist	Event	[Control T01594]Control T01594	Control	Control	1				0.2102	0.1096	40	2.92713	0.706	11.31		11.275	0.217147	11.525		0.25	0.473122	102.217
Masson	CRD	Yield				2011	Lattice	4		:block & random, :Construct, :Entry[:Construct],	Restricted maximum likehood	hmoist	Event	[T01617]T01617_012	T01617_012	T01617	0		CsVMV_actin + rbcS_Mut	GS1b_terGS1b + GS1b_terGS1b	0.2102	0.1096	40	2.92713	0.706	11.31		11.275	0.217147	11.275		0	0.473122	100	1
Masson	CRD	Yield				2011	Lattice	4		:block & random, :Construct, :Entry[:Construct],	Restricted maximum likehood	hmoist	Event	[T01617]T01617_014	T01617_014	T01617	0		CsVMV_actin + rbcS_Mut	GS1b_terGS1b + GS1b_terGS1b	0.2102	0.1096	40	2.92713	0.706	11.31		11.275	0.217147	11.1		-0.175	0.473122	98.4479	0.361038
Masson	CRD	Yield				2011	Lattice	4		:block & random, :Construct, :Entry[:Construct],	Restricted maximum likehood	hmoist	Event	[T01617]T01617_018	T01617_018	T01617	0		CsVMV_actin + rbcS_Mut	GS1b_terGS1b + GS1b_terGS1b	0.2102	0.1096	40	2.92713	0.706	11.31		11.275	0.217147	11.325		0.05	0.473122	100.443	0.79314
Masson	CRD	Yield				2011	Lattice	4		:block & random, :Construct, :Entry[:Construct],	Restricted maximum likehood	hmoist	Event	[T01617]T01617_020	T01617_020	T01617	0		CsVMV_actin + rbcS_Mut	GS1b_terGS1b + GS1b_terGS1b	0.2102	0.1096	40	2.92713	0.706	11.31		11.275	0.217147	11.65		0.375	0.473122	103.326	0.143888
Masson	CRD	Yield				2011	Lattice	4		:block & random, :Construct, :Entry[:Construct],	Restricted maximum likehood	hmoist	Event	[T01617]T01617_022	T01617_022	T01617	0		CsVMV_actin + rbcS_Mut	GS1b_terGS1b + GS1b_terGS1b	0.2102	0.1096	40	2.92713	0.706	11.31		11.275	0.217147	11.325		0.05	0.473122	100.443	0.79314
Masson	CRD	Yield				2011	Lattice	4		:block & random, :Construct, :Entry[:Construct],	Restricted maximum likehood	hmoist	Event	[T01617]T01617_023	T01617_023	T01617	0		CsVMV_actin + rbcS_Mut	GS1b_terGS1b + GS1b_terGS1b	0.2102	0.1096	40	2.92713	0.706	11.31		11.275	0.217147	11.525		0.25	0.473122	102.217	0.19435
Masson	CRD	Yield				2011	Lattice	4		:block & random, :Construct, :Entry[:Construct],	Restricted maximum likehood	hmoist	Event	[T01617]T01617_027	T01617_027	T01617	0		CsVMV_actin + rbcS_Mut	GS1b_terGS1b + GS1b_terGS1b	0.2102	0.1096	40	2.92713	0.706	11.31		11.275	0.217147	11.35		0.075	0.473122	100.665	0.694216
Masson	CRD	Yield				2011	Lattice	4		:block & random, :Construct, :Entry[:Construct],	Restricted maximum likehood	hmoist	Event	[T01617]T01617_032	T01617_032	T01617	0		CsVMV_actin + rbcS_Mut	GS1b_terGS1b + GS1b_terGS1b	0.2102	0.1096	40	2.92713	0.706	11.31		11.275	0.217147	11.3		0.025	0.473122	100.222	0.895649
Gibson	Agrotech	Water use efficiency	20.6553	Moderate water deficit	Grain filling	2013	Random complete block design	5		:block & random, :Construct, :Entry[:Construct],	Restricted maximum likehood	hmoist	Construct	Control hybrid	Control	Control	1				0.564587	0.0498973	37	1.87114	0.01	11.938	11.68	11.89		11.89		0	0.286252	100
Gibson	Agrotech	Water use efficiency	20.6553	Moderate water deficit	Grain filling	2013	Random complete block design	5		:block & random, :Construct, :Entry[:Construct],	Restricted maximum likehood	hmoist	Construct	LG2460	LG2460	LG2460	2				0.564587	0.0498973	37	1.87114	0.01	11.938	11.68	11.89		11.68		-0.21	0.286252	98.2338	0.0944502
Gibson	Agrotech	Water use efficiency	20.6553	Moderate water deficit	Grain filling	2013	Random complete block design	5		:block & random, :Construct, :Entry[:Construct],	Restricted maximum likehood	hmoist	Construct	T01617	T01617	T01617	0	6	CsVMV_actin + rbcS_Mut	GS1b_terGS1b + GS1b_terGS1b	0.564587	0.0498973	37	1.87114	0.01	11.938	11.68	11.89		12.02	0.242981	0.13	0.286252	101.093	0.119487
Gibson	Agrotech	Water use efficiency	20.6553	Moderate water deficit	Grain filling	2013	Random complete block design	5		:block & random, :Construct, :Entry[:Construct],	Restricted maximum likehood	hmoist	Event	[Control hybrid]Control hybrid	Control	Control	1				0.564587	0.0498973	37	1.87114	0.0004	11.938	11.68	11.89		11.89		0	0.286252	100
Gibson	Agrotech	Water use efficiency	20.6553	Moderate water deficit	Grain filling	2013	Random complete block design	5		:block & random, :Construct, :Entry[:Construct],	Restricted maximum likehood	hmoist	Event	[LG2460]LG2460			2				0.564587	0.0498973	37	1.87114	0.0004	11.938	11.68	11.89		11.68		-0.21	0.286252	98.2338	0.0944502
Gibson	Agrotech	Water use efficiency	20.6553	Moderate water deficit	Grain filling	2013	Random complete block design	5		:block & random, :Construct, :Entry[:Construct],	Restricted maximum likehood	hmoist	Event	[T01617]T01617_014	T01617_014	T01617	0		CsVMV_actin + rbcS_Mut	GS1b_terGS1b + GS1b_terGS1b	0.564587	0.0498973	37	1.87114	0.0004	11.938	11.68	11.89		11.94		0.05	0.286252	100.421	0.685139
Gibson	Agrotech	Water use efficiency	20.6553	Moderate water deficit	Grain filling	2013	Random complete block design	5		:block & random, :Construct, :Entry[:Construct],	Restricted maximum likehood	hmoist	Event	[T01617]T01617_020	T01617_020	T01617	0		CsVMV_actin + rbcS_Mut	GS1b_terGS1b + GS1b_terGS1b	0.564587	0.0498973	37	1.87114	0.0004	11.938	11.68	11.89		12.22		0.33	0.286252	102.775	0.0104664
Gibson	Agrotech	Water use efficiency	20.6553	Moderate water deficit	Grain filling	2013	Random complete block design	5		:block & random, :Construct, :Entry[:Construct],	Restricted maximum likehood	hmoist	Event	[T01617]T01617_022	T01617_022	T01617	0		CsVMV_actin + rbcS_Mut	GS1b_terGS1b + GS1b_terGS1b	0.564587	0.0498973	37	1.87114	0.0004	11.938	11.68	11.89		11.94		0.05	0.286252	100.421	0.685139
Gibson	Agrotech	Water use efficiency	20.6553	Moderate water deficit	Grain filling	2013	Random complete block design	5		:block & random, :Construct, :Entry[:Construct],	Restricted maximum likehood	hmoist	Event	[T01617]T01617_032	T01617_032	T01617	0		CsVMV_actin + rbcS_Mut	GS1b_terGS1b + GS1b_terGS1b	0.564587	0.0498973	37	1.87114	0.0004	11.938	11.68	11.89		12.4		0.51	0.286252	104.289	0.000177074
Gibson	Agrotech	Water use efficiency	20.6553	Moderate water deficit	Grain filling	2013	Random complete block design	5		:block & random, :Construct, :Entry[:Construct],	Restricted maximum likehood	hmoist	Event	[T01617]T01617_039	T01617_039	T01617	0		CsVMV_actin + rbcS_Mut	GS1b_terGS1b + GS1b_terGS1b	0.564587	0.0498973	37	1.87114	0.0004	11.938	11.68	11.89		11.88		-0.01	0.286252	99.9159	0.935299
Gibson	Agrotech	Water use efficiency	20.6553	Moderate water deficit	Grain filling	2013	Random complete block design	5		:block & random, :Construct, :Entry[:Construct],	Restricted maximum likehood	hmoist	Event	[T01617]T01617_040	T01617_040	T01617	0		CsVMV_actin + rbcS_Mut	GS1b_terGS1b + GS1b_terGS1b	0.564587	0.0498973	37	1.87114	0.0004	11.938	11.68	11.89		11.74		-0.15	0.286252	98.7384	0.227943
Gibson	Agrotech	Water use efficiency	20.6553	Moderate water deficit	Grain filling	2013	Random complete block design	5	4	:block & random, :Construct, :Entry[:Construct],	Restricted maximum likehood	yield	Construct	Control hybrid	Control	Control	1				0.642986	38.6915	35.0627	9.76971	0.0001	63.6688	77.96	61.1669		61.1669		0	7.98651	100
Gibson	Agrotech	Water use efficiency	20.6553	Moderate water deficit	Grain filling	2013	Random complete block design	5	4	:block & random, :Construct, :Entry[:Construct],	Restricted maximum likehood	yield	Construct	LG2460	LG2460	LG2460	2				0.642986	38.6915	35.0627	9.76971	0.0001	63.6688	77.96	61.1669		77.96		16.7931	7.98651	127.454	2.65563e-05
Gibson	Agrotech	Water use efficiency	20.6553	Moderate water deficit	Grain filling	2013	Random complete block design	5	4	:block & random, :Construct, :Entry[:Construct],	Restricted maximum likehood	yield	Construct	T01617	T01617	T01617	0	6	CsVMV_actin + rbcS_Mut	GS1b_terGS1b + GS1b_terGS1b	0.642986	38.6915	35.0627	9.76971	0.0001	63.6688	77.96	61.1669		63.0534	4.8231	1.88645	7.98651	103.084	0.43476
Gibson	Agrotech	Water use efficiency	20.6553	Moderate water deficit	Grain filling	2013	Random complete block design	5	4	:block & random, :Construct, :Entry[:Construct],	Restricted maximum likehood	yield	Event	[Control hybrid]Control hybrid	Control	Control	1				0.642986	38.6915	35.0627	9.76971	0.0344	63.6688	77.96	61.1669		61.1669		0	7.98651	100
Gibson	Agrotech	Water use efficiency	20.6553	Moderate water deficit	Grain filling	2013	Random complete block design	5	4	:block & random, :Construct, :Entry[:Construct],	Restricted maximum likehood	yield	Event	[LG2460]LG2460			2				0.642986	38.6915	35.0627	9.76971	0.0344	63.6688	77.96	61.1669		77.96		16.7931	7.98651	127.454	2.65563e-05
Gibson	Agrotech	Water use efficiency	20.6553	Moderate water deficit	Grain filling	2013	Random complete block design	5	4	:block & random, :Construct, :Entry[:Construct],	Restricted maximum likehood	yield	Event	[T01617]T01617_014	T01617_014	T01617	0		CsVMV_actin + rbcS_Mut	GS1b_terGS1b + GS1b_terGS1b	0.642986	38.6915	35.0627	9.76971	0.0344	63.6688	77.96	61.1669		60.22		-0.946941	7.98651	98.4519	0.786876
Gibson	Agrotech	Water use efficiency	20.6553	Moderate water deficit	Grain filling	2013	Random complete block design	5	4	:block & random, :Construct, :Entry[:Construct],	Restricted maximum likehood	yield	Event	[T01617]T01617_020	T01617_020	T01617	0		CsVMV_actin + rbcS_Mut	GS1b_terGS1b + GS1b_terGS1b	0.642986	38.6915	35.0627	9.76971	0.0344	63.6688	77.96	61.1669		69.8403		8.67339	7.98651	114.18	0.027815
Gibson	Agrotech	Water use efficiency	20.6553	Moderate water deficit	Grain filling	2013	Random complete block design	5	4	:block & random, :Construct, :Entry[:Construct],	Restricted maximum likehood	yield	Event	[T01617]T01617_022	T01617_022	T01617	0		CsVMV_actin + rbcS_Mut	GS1b_terGS1b + GS1b_terGS1b	0.642986	38.6915	35.0627	9.76971	0.0344	63.6688	77.96	61.1669		55.7		-5.46694	7.98651	91.0623	0.124721
Gibson	Agrotech	Water use efficiency	20.6553	Moderate water deficit	Grain filling	2013	Random complete block design	5	4	:block & random, :Construct, :Entry[:Construct],	Restricted maximum likehood	yield	Event	[T01617]T01617_032	T01617_032	T01617	0		CsVMV_actin + rbcS_Mut	GS1b_terGS1b + GS1b_terGS1b	0.642986	38.6915	35.0627	9.76971	0.0344	63.6688	77.96	61.1669		62.8		1.63306	7.98651	102.67	0.641369
Gibson	Agrotech	Water use efficiency	20.6553	Moderate water deficit	Grain filling	2013	Random complete block design	5	4	:block & random, :Construct, :Entry[:Construct],	Restricted maximum likehood	yield	Event	[T01617]T01617_039	T01617_039	T01617	0		CsVMV_actin + rbcS_Mut	GS1b_terGS1b + GS1b_terGS1b	0.642986	38.6915	35.0627	9.76971	0.0344	63.6688	77.96	61.1669		65.72		4.55306	7.98651	107.444	0.198722
Gibson	Agrotech	Water use efficiency	20.6553	Moderate water deficit	Grain filling	2013	Random complete block design	5	4	:block & random, :Construct, :Entry[:Construct],	Restricted maximum likehood	yield	Event	[T01617]T01617_040	T01617_040	T01617	0		CsVMV_actin + rbcS_Mut	GS1b_terGS1b + GS1b_terGS1b	0.642986	38.6915	35.0627	9.76971	0.0344	63.6688	77.96	61.1669		64.04		2.87306	7.98651	104.697	0.414044
George	Agrotech	Water use efficiency	5.73449	Moderate water deficit	Grain filling	2013	Random complete block design	5		:block & random, :Construct, :Entry[:Construct],	Restricted maximum likehood	hmoist	Construct	Control hybrid	Control	Control	1				0.266772	0.0268703	37	1.30014	0.5529	12.608	12.54	12.59		12.59		0	0.210062	100
George	Agrotech	Water use efficiency	5.73449	Moderate water deficit	Grain filling	2013	Random complete block design	5		:block & random, :Construct, :Entry[:Construct],	Restricted maximum likehood	hmoist	Construct	LG2460	LG2460	LG2460	2				0.266772	0.0268703	37	1.30014	0.5529	12.608	12.54	12.59		12.54		-0.05	0.210062	99.6029	0.580952
George	Agrotech	Water use efficiency	5.73449	Moderate water deficit	Grain filling	2013	Random complete block design	5		:block & random, :Construct, :Entry[:Construct],	Restricted maximum likehood	hmoist	Construct	T01617	T01617	T01617	0	6	CsVMV_actin + rbcS_Mut	GS1b_terGS1b + GS1b_terGS1b	0.266772	0.0268703	37	1.30014	0.5529	12.608	12.54	12.59		12.6333	0.0653197	0.0433333	0.210062	100.344	0.473641
George	Agrotech	Water use efficiency	5.73449	Moderate water deficit	Grain filling	2013	Random complete block design	5		:block & random, :Construct, :Entry[:Construct],	Restricted maximum likehood	hmoist	Event	[Control hybrid]Control hybrid	Control	Control	1				0.266772	0.0268703	37	1.30014	0.561	12.608	12.54	12.59		12.59		0	0.210062	100
George	Agrotech	Water use efficiency	5.73449	Moderate water deficit	Grain filling	2013	Random complete block design	5		:block & random, :Construct, :Entry[:Construct],	Restricted maximum likehood	hmoist	Event	[LG2460]LG2460			2				0.266772	0.0268703	37	1.30014	0.561	12.608	12.54	12.59		12.54		-0.05	0.210062	99.6029	0.580952
George	Agrotech	Water use efficiency	5.73449	Moderate water deficit	Grain filling	2013	Random complete block design	5		:block & random, :Construct, :Entry[:Construct],	Restricted maximum likehood	hmoist	Event	[T01617]T01617_014	T01617_014	T01617	0		CsVMV_actin + rbcS_Mut	GS1b_terGS1b + GS1b_terGS1b	0.266772	0.0268703	37	1.30014	0.561	12.608	12.54	12.59		12.7		0.11	0.210062	100.874	0.228254
George	Agrotech	Water use efficiency	5.73449	Moderate water deficit	Grain filling	2013	Random complete block design	5		:block & random, :Construct, :Entry[:Construct],	Restricted maximum likehood	hmoist	Event	[T01617]T01617_020	T01617_020	T01617	0		CsVMV_actin + rbcS_Mut	GS1b_terGS1b + GS1b_terGS1b	0.266772	0.0268703	37	1.30014	0.561	12.608	12.54	12.59		12.66		0.07	0.210062	100.556	0.440554
George	Agrotech	Water use efficiency	5.73449	Moderate water deficit	Grain filling	2013	Random complete block design	5		:block & random, :Construct, :Entry[:Construct],	Restricted maximum likehood	hmoist	Event	[T01617]T01617_022	T01617_022	T01617	0		CsVMV_actin + rbcS_Mut	GS1b_terGS1b + GS1b_terGS1b	0.266772	0.0268703	37	1.30014	0.561	12.608	12.54	12.59		12.6		0.01	0.210062	100.079	0.911918
George	Agrotech	Water use efficiency	5.73449	Moderate water deficit	Grain filling	2013	Random complete block design	5		:block & random, :Construct, :Entry[:Construct],	Restricted maximum likehood	hmoist	Event	[T01617]T01617_032	T01617_032	T01617	0		CsVMV_actin + rbcS_Mut	GS1b_terGS1b + GS1b_terGS1b	0.266772	0.0268703	37	1.30014	0.561	12.608	12.54	12.59		12.64		0.05	0.210062	100.397	0.580952
George	Agrotech	Water use efficiency	5.73449	Moderate water deficit	Grain filling	2013	Random complete block design	5		:block & random, :Construct, :Entry[:Construct],	Restricted maximum likehood	hmoist	Event	[T01617]T01617_039	T01617_039	T01617	0		CsVMV_actin + rbcS_Mut	GS1b_terGS1b + GS1b_terGS1b	0.266772	0.0268703	37	1.30014	0.561	12.608	12.54	12.59		12.68		0.09	0.210062	100.715	0.322656
George	Agrotech	Water use efficiency	5.73449	Moderate water deficit	Grain filling	2013	Random complete block design	5		:block & random, :Construct, :Entry[:Construct],	Restricted maximum likehood	hmoist	Event	[T01617]T01617_040	T01617_040	T01617	0		CsVMV_actin + rbcS_Mut	GS1b_terGS1b + GS1b_terGS1b	0.266772	0.0268703	37	1.30014	0.561	12.608	12.54	12.59		12.52		-0.07	0.210062	99.444	0.440554
George	Agrotech	Water use efficiency	5.73449	Moderate water deficit	Grain filling	2013	Random complete block design	5	6	:block & random, :Construct, :Entry[:Construct],	Restricted maximum likehood	yield	Construct	Control hybrid	Control	Control	1				0.244779	34.2571	34.5803	8.52803	0.1407	68.6319	72.84	65.649		65.649		0	7.52283	100
George	Agrotech	Water use efficiency	5.73449	Moderate water deficit	Grain filling	2013	Random complete block design	5	6	:block & random, :Construct, :Entry[:Construct],	Restricted maximum likehood	yield	Construct	LG2460	LG2460	LG2460	2				0.244779	34.2571	34.5803	8.52803	0.1407	68.6319	72.84	65.649		72.84		7.19102	7.52283	110.954	0.0347362
George	Agrotech	Water use efficiency	5.73449	Moderate water deficit	Grain filling	2013	Random complete block design	5	6	:block & random, :Construct, :Entry[:Construct],	Restricted maximum likehood	yield	Construct	T01617	T01617	T01617	0	6	CsVMV_actin + rbcS_Mut	GS1b_terGS1b + GS1b_terGS1b	0.244779	34.2571	34.5803	8.52803	0.1407	68.6319	72.84	65.649		69.2323	1.32305	3.5833	7.52283	105.458	0.119812
George	Agrotech	Water use efficiency	5.73449	Moderate water deficit	Grain filling	2013	Random complete block design	5	6	:block & random, :Construct, :Entry[:Construct],	Restricted maximum likehood	yield	Event	[Control hybrid]Control hybrid	Control	Control	1				0.244779	34.2571	34.5803	8.52803	0.9353	68.6319	72.84	65.649		65.649		0	7.52283	100
George	Agrotech	Water use efficiency	5.73449	Moderate water deficit	Grain filling	2013	Random complete block design	5	6	:block & random, :Construct, :Entry[:Construct],	Restricted maximum likehood	yield	Event	[LG2460]LG2460			2				0.244779	34.2571	34.5803	8.52803	0.9353	68.6319	72.84	65.649		72.84		7.19102	7.52283	110.954	0.0347362
George	Agrotech	Water use efficiency	5.73449	Moderate water deficit	Grain filling	2013	Random complete block design	5	6	:block & random, :Construct, :Entry[:Construct],	Restricted maximum likehood	yield	Event	[T01617]T01617_014	T01617_014	T01617	0		CsVMV_actin + rbcS_Mut	GS1b_terGS1b + GS1b_terGS1b	0.244779	34.2571	34.5803	8.52803	0.9353	68.6319	72.84	65.649		69.8137		4.16469	7.52283	106.344	0.249486
George	Agrotech	Water use efficiency	5.73449	Moderate water deficit	Grain filling	2013	Random complete block design	5	6	:block & random, :Construct, :Entry[:Construct],	Restricted maximum likehood	yield	Event	[T01617]T01617_020	T01617_020	T01617	0		CsVMV_actin + rbcS_Mut	GS1b_terGS1b + GS1b_terGS1b	0.244779	34.2571	34.5803	8.52803	0.9353	68.6319	72.84	65.649		69.62		3.97102	7.52283	106.049	0.232965
George	Agrotech	Water use efficiency	5.73449	Moderate water deficit	Grain filling	2013	Random complete block design	5	6	:block & random, :Construct, :Entry[:Construct],	Restricted maximum likehood	yield	Event	[T01617]T01617_022	T01617_022	T01617	0		CsVMV_actin + rbcS_Mut	GS1b_terGS1b + GS1b_terGS1b	0.244779	34.2571	34.5803	8.52803	0.9353	68.6319	72.84	65.649		69.68		4.03102	7.52283	106.14	0.226127
George	Agrotech	Water use efficiency	5.73449	Moderate water deficit	Grain filling	2013	Random complete block design	5	6	:block & random, :Construct, :Entry[:Construct],	Restricted maximum likehood	yield	Event	[T01617]T01617_032	T01617_032	T01617	0		CsVMV_actin + rbcS_Mut	GS1b_terGS1b + GS1b_terGS1b	0.244779	34.2571	34.5803	8.52803	0.9353	68.6319	72.84	65.649		70.98		5.33102	7.52283	108.12	0.112244
George	Agrotech	Water use efficiency	5.73449	Moderate water deficit	Grain filling	2013	Random complete block design	5	6	:block & random, :Construct, :Entry[:Construct],	Restricted maximum likehood	yield	Event	[T01617]T01617_039	T01617_039	T01617	0		CsVMV_actin + rbcS_Mut	GS1b_terGS1b + GS1b_terGS1b	0.244779	34.2571	34.5803	8.52803	0.9353	68.6319	72.84	65.649		67.62		1.97102	7.52283	103.002	0.550693
George	Agrotech	Water use efficiency	5.73449	Moderate water deficit	Grain filling	2013	Random complete block design	5	6	:block & random, :Construct, :Entry[:Construct],	Restricted maximum likehood	yield	Event	[T01617]T01617_040	T01617_040	T01617	0		CsVMV_actin + rbcS_Mut	GS1b_terGS1b + GS1b_terGS1b	0.244779	34.2571	34.5803	8.52803	0.9353	68.6319	72.84	65.649		67.68		2.03102	7.52283	103.094	0.538695
Ashkum	Gray	Yield				2013	Random complete block design	5		:block & random, :Construct, :Entry[:Construct],	Restricted maximum likehood	hmoist	Construct	Control hybrid	Control	Control	1				0.412132	0.047427	37	1.30593	0.006	16.676	16.98	16.62		16.62		0	0.279077	100
Ashkum	Gray	Yield				2013	Random complete block design	5		:block & random, :Construct, :Entry[:Construct],	Restricted maximum likehood	hmoist	Construct	LG2460	LG2460	LG2460	2				0.412132	0.047427	37	1.30593	0.006	16.676	16.98	16.62		16.98		0.36	0.279077	102.166	0.00458605
Ashkum	Gray	Yield				2013	Random complete block design	5		:block & random, :Construct, :Entry[:Construct],	Restricted maximum likehood	hmoist	Construct	T01617	T01617	T01617	0	6	CsVMV_actin + rbcS_Mut	GS1b_terGS1b + GS1b_terGS1b	0.412132	0.047427	37	1.30593	0.006	16.676	16.98	16.62		16.62	0.0848528	0	0.279077	100	1
Ashkum	Gray	Yield				2013	Random complete block design	5		:block & random, :Construct, :Entry[:Construct],	Restricted maximum likehood	hmoist	Event	[Control hybrid]Control hybrid	Control	Control	1				0.412132	0.047427	37	1.30593	0.585	16.676	16.98	16.62		16.62		0	0.279077	100
Ashkum	Gray	Yield				2013	Random complete block design	5		:block & random, :Construct, :Entry[:Construct],	Restricted maximum likehood	hmoist	Event	[LG2460]LG2460			2				0.412132	0.047427	37	1.30593	0.585	16.676	16.98	16.62		16.98		0.36	0.279077	102.166	0.00458605
Ashkum	Gray	Yield				2013	Random complete block design	5		:block & random, :Construct, :Entry[:Construct],	Restricted maximum likehood	hmoist	Event	[T01617]T01617_014	T01617_014	T01617	0		CsVMV_actin + rbcS_Mut	GS1b_terGS1b + GS1b_terGS1b	0.412132	0.047427	37	1.30593	0.585	16.676	16.98	16.62		16.62		0	0.279077	100	1
Ashkum	Gray	Yield				2013	Random complete block design	5		:block & random, :Construct, :Entry[:Construct],	Restricted maximum likehood	hmoist	Event	[T01617]T01617_020	T01617_020	T01617	0		CsVMV_actin + rbcS_Mut	GS1b_terGS1b + GS1b_terGS1b	0.412132	0.047427	37	1.30593	0.585	16.676	16.98	16.62		16.68		0.06	0.279077	100.361	0.617938
Ashkum	Gray	Yield				2013	Random complete block design	5		:block & random, :Construct, :Entry[:Construct],	Restricted maximum likehood	hmoist	Event	[T01617]T01617_022	T01617_022	T01617	0		CsVMV_actin + rbcS_Mut	GS1b_terGS1b + GS1b_terGS1b	0.412132	0.047427	37	1.30593	0.585	16.676	16.98	16.62		16.62		0	0.279077	100	1
Ashkum	Gray	Yield				2013	Random complete block design	5		:block & random, :Construct, :Entry[:Construct],	Restricted maximum likehood	hmoist	Event	[T01617]T01617_032	T01617_032	T01617	0		CsVMV_actin + rbcS_Mut	GS1b_terGS1b + GS1b_terGS1b	0.412132	0.047427	37	1.30593	0.585	16.676	16.98	16.62		16.74		0.12	0.279077	100.722	0.320939
Ashkum	Gray	Yield				2013	Random complete block design	5		:block & random, :Construct, :Entry[:Construct],	Restricted maximum likehood	hmoist	Event	[T01617]T01617_039	T01617_039	T01617	0		CsVMV_actin + rbcS_Mut	GS1b_terGS1b + GS1b_terGS1b	0.412132	0.047427	37	1.30593	0.585	16.676	16.98	16.62		16.56		-0.06	0.279077	99.639	0.617938
Ashkum	Gray	Yield				2013	Random complete block design	5		:block & random, :Construct, :Entry[:Construct],	Restricted maximum likehood	hmoist	Event	[T01617]T01617_040	T01617_040	T01617	0		CsVMV_actin + rbcS_Mut	GS1b_terGS1b + GS1b_terGS1b	0.412132	0.047427	37	1.30593	0.585	16.676	16.98	16.62		16.5		-0.12	0.279077	99.278	0.320939
Ashkum	Gray	Yield				2013	Random complete block design	5	4	:block & random, :Construct, :Entry[:Construct],	Restricted maximum likehood	yield	Construct	Control hybrid	Control	Control	1				0.633011	47.7926	39	7.49333	0.0001	92.2583	108.78	82.2111		82.2111		0	8.84382	100
Ashkum	Gray	Yield				2013	Random complete block design	5	4	:block & random, :Construct, :Entry[:Construct],	Restricted maximum likehood	yield	Construct	LG2460	LG2460	LG2460	2				0.633011	47.7926	39	7.49333	0.0001	92.2583	108.78	82.2111		108.78		26.5689	8.84382	132.318	3.03284e-08
Ashkum	Gray	Yield				2013	Random complete block design	5	4	:block & random, :Construct, :Entry[:Construct],	Restricted maximum likehood	yield	Construct	T01617	T01617	T01617	0	6	CsVMV_actin + rbcS_Mut	GS1b_terGS1b + GS1b_terGS1b	0.633011	47.7926	39	7.49333	0.0001	92.2583	108.78	82.2111		91.21	4.57488	8.99889	8.84382	110.946	0.00146042
Ashkum	Gray	Yield				2013	Random complete block design	5	4	:block & random, :Construct, :Entry[:Construct],	Restricted maximum likehood	yield	Event	[Control hybrid]Control hybrid	Control	Control	1				0.633011	47.7926	39	7.49333	0.075	92.2583	108.78	82.2111		82.2111		0	8.84382	100
Ashkum	Gray	Yield				2013	Random complete block design	5	4	:block & random, :Construct, :Entry[:Construct],	Restricted maximum likehood	yield	Event	[LG2460]LG2460			2				0.633011	47.7926	39	7.49333	0.075	92.2583	108.78	82.2111		108.78		26.5689	8.84382	132.318	3.03284e-08
Ashkum	Gray	Yield				2013	Random complete block design	5	4	:block & random, :Construct, :Entry[:Construct],	Restricted maximum likehood	yield	Event	[T01617]T01617_014	T01617_014	T01617	0		CsVMV_actin + rbcS_Mut	GS1b_terGS1b + GS1b_terGS1b	0.633011	47.7926	39	7.49333	0.075	92.2583	108.78	82.2111		84.26		2.04889	8.84382	102.492	0.59819
Ashkum	Gray	Yield				2013	Random complete block design	5	4	:block & random, :Construct, :Entry[:Construct],	Restricted maximum likehood	yield	Event	[T01617]T01617_020	T01617_020	T01617	0		CsVMV_actin + rbcS_Mut	GS1b_terGS1b + GS1b_terGS1b	0.633011	47.7926	39	7.49333	0.075	92.2583	108.78	82.2111		90.22		8.00889	8.84382	109.742	0.0444367
Ashkum	Gray	Yield				2013	Random complete block design	5	4	:block & random, :Construct, :Entry[:Construct],	Restricted maximum likehood	yield	Event	[T01617]T01617_022	T01617_022	T01617	0		CsVMV_actin + rbcS_Mut	GS1b_terGS1b + GS1b_terGS1b	0.633011	47.7926	39	7.49333	0.075	92.2583	108.78	82.2111		96.08		13.8689	8.84382	116.87	0.000895118
Ashkum	Gray	Yield				2013	Random complete block design	5	4	:block & random, :Construct, :Entry[:Construct],	Restricted maximum likehood	yield	Event	[T01617]T01617_032	T01617_032	T01617	0		CsVMV_actin + rbcS_Mut	GS1b_terGS1b + GS1b_terGS1b	0.633011	47.7926	39	7.49333	0.075	92.2583	108.78	82.2111		93.1		10.8889	8.84382	113.245	0.00743597
Ashkum	Gray	Yield				2013	Random complete block design	5	4	:block & random, :Construct, :Entry[:Construct],	Restricted maximum likehood	yield	Event	[T01617]T01617_039	T01617_039	T01617	0		CsVMV_actin + rbcS_Mut	GS1b_terGS1b + GS1b_terGS1b	0.633011	47.7926	39	7.49333	0.075	92.2583	108.78	82.2111		88.1		5.88889	8.84382	107.163	0.134782
Ashkum	Gray	Yield				2013	Random complete block design	5	4	:block & random, :Construct, :Entry[:Construct],	Restricted maximum likehood	yield	Event	[T01617]T01617_040	T01617_040	T01617	0		CsVMV_actin + rbcS_Mut	GS1b_terGS1b + GS1b_terGS1b	0.633011	47.7926	39	7.49333	0.075	92.2583	108.78	82.2111		95.5		13.2889	8.84382	116.164	0.00137511
Findlay	Syntech	Yield				2013	Random complete block design	5		:block & random, :Construct, :Entry[:Construct],	Restricted maximum likehood	hmoist	Construct	Control hybrid	Control	Control	1				0.322834	2.26854	37	6.47702	0.1035	23.254	21.78	23.01		23.01		0	1.93012	100
Findlay	Syntech	Yield				2013	Random complete block design	5		:block & random, :Construct, :Entry[:Construct],	Restricted maximum likehood	hmoist	Construct	LG2460	LG2460	LG2460	2				0.322834	2.26854	37	6.47702	0.1035	23.254	21.78	23.01		21.78		-1.23	1.93012	94.6545	0.144444
Findlay	Syntech	Yield				2013	Random complete block design	5		:block & random, :Construct, :Entry[:Construct],	Restricted maximum likehood	hmoist	Construct	T01617	T01617	T01617	0	6	CsVMV_actin + rbcS_Mut	GS1b_terGS1b + GS1b_terGS1b	0.322834	2.26854	37	6.47702	0.1035	23.254	21.78	23.01		23.5967	0.260896	0.586667	1.93012	102.55	0.293011
Findlay	Syntech	Yield				2013	Random complete block design	5		:block & random, :Construct, :Entry[:Construct],	Restricted maximum likehood	hmoist	Event	[Control hybrid]Control hybrid	Control	Control	1				0.322834	2.26854	37	6.47702	0.9788	23.254	21.78	23.01		23.01		0	1.93012	100
Findlay	Syntech	Yield				2013	Random complete block design	5		:block & random, :Construct, :Entry[:Construct],	Restricted maximum likehood	hmoist	Event	[LG2460]LG2460			2				0.322834	2.26854	37	6.47702	0.9788	23.254	21.78	23.01		21.78		-1.23	1.93012	94.6545	0.144444
Findlay	Syntech	Yield				2013	Random complete block design	5		:block & random, :Construct, :Entry[:Construct],	Restricted maximum likehood	hmoist	Event	[T01617]T01617_014	T01617_014	T01617	0		CsVMV_actin + rbcS_Mut	GS1b_terGS1b + GS1b_terGS1b	0.322834	2.26854	37	6.47702	0.9788	23.254	21.78	23.01		23.64		0.63	1.93012	102.738	0.449905
Findlay	Syntech	Yield				2013	Random complete block design	5		:block & random, :Construct, :Entry[:Construct],	Restricted maximum likehood	hmoist	Event	[T01617]T01617_020	T01617_020	T01617	0		CsVMV_actin + rbcS_Mut	GS1b_terGS1b + GS1b_terGS1b	0.322834	2.26854	37	6.47702	0.9788	23.254	21.78	23.01		23.32		0.31	1.93012	101.347	0.70923
Findlay	Syntech	Yield				2013	Random complete block design	5		:block & random, :Construct, :Entry[:Construct],	Restricted maximum likehood	hmoist	Event	[T01617]T01617_022	T01617_022	T01617	0		CsVMV_actin + rbcS_Mut	GS1b_terGS1b + GS1b_terGS1b	0.322834	2.26854	37	6.47702	0.9788	23.254	21.78	23.01		23.58		0.57	1.93012	102.477	0.493914
Findlay	Syntech	Yield				2013	Random complete block design	5		:block & random, :Construct, :Entry[:Construct],	Restricted maximum likehood	hmoist	Event	[T01617]T01617_032	T01617_032	T01617	0		CsVMV_actin + rbcS_Mut	GS1b_terGS1b + GS1b_terGS1b	0.322834	2.26854	37	6.47702	0.9788	23.254	21.78	23.01		23.5		0.49	1.93012	102.13	0.556148
Findlay	Syntech	Yield				2013	Random complete block design	5		:block & random, :Construct, :Entry[:Construct],	Restricted maximum likehood	hmoist	Event	[T01617]T01617_039	T01617_039	T01617	0		CsVMV_actin + rbcS_Mut	GS1b_terGS1b + GS1b_terGS1b	0.322834	2.26854	37	6.47702	0.9788	23.254	21.78	23.01		24.08		1.07	1.93012	104.65	0.202651
Findlay	Syntech	Yield				2013	Random complete block design	5		:block & random, :Construct, :Entry[:Construct],	Restricted maximum likehood	hmoist	Event	[T01617]T01617_040	T01617_040	T01617	0		CsVMV_actin + rbcS_Mut	GS1b_terGS1b + GS1b_terGS1b	0.322834	2.26854	37	6.47702	0.9788	23.254	21.78	23.01		23.46		0.45	1.93012	101.956	0.588697
Findlay	Syntech	Yield				2013	Random complete block design	5	6	:block & random, :Construct, :Entry[:Construct],	Restricted maximum likehood	yield	Construct	Control hybrid	Control	Control	1				0.463703	37.6344	34.3862	7.54733	0.0614	81.283	77.04	79.686		79.686		0	7.88495	100
Findlay	Syntech	Yield				2013	Random complete block design	5	6	:block & random, :Construct, :Entry[:Construct],	Restricted maximum likehood	yield	Construct	LG2460	LG2460	LG2460	2				0.463703	37.6344	34.3862	7.54733	0.0614	81.283	77.04	79.686		77.04		-2.64598	7.88495	96.6795	0.455889
Findlay	Syntech	Yield				2013	Random complete block design	5	6	:block & random, :Construct, :Entry[:Construct],	Restricted maximum likehood	yield	Construct	T01617	T01617	T01617	0	6	CsVMV_actin + rbcS_Mut	GS1b_terGS1b + GS1b_terGS1b	0.463703	37.6344	34.3862	7.54733	0.0614	81.283	77.04	79.686		83.3368	5.26366	3.65079	7.88495	104.581	0.147423
Findlay	Syntech	Yield				2013	Random complete block design	5	6	:block & random, :Construct, :Entry[:Construct],	Restricted maximum likehood	yield	Event	[Control hybrid]Control hybrid	Control	Control	1				0.463703	37.6344	34.3862	7.54733	0.0128	81.283	77.04	79.686		79.686		0	7.88495	100
Findlay	Syntech	Yield				2013	Random complete block design	5	6	:block & random, :Construct, :Entry[:Construct],	Restricted maximum likehood	yield	Event	[LG2460]LG2460			2				0.463703	37.6344	34.3862	7.54733	0.0128	81.283	77.04	79.686		77.04		-2.64598	7.88495	96.6795	0.455889
Findlay	Syntech	Yield				2013	Random complete block design	5	6	:block & random, :Construct, :Entry[:Construct],	Restricted maximum likehood	yield	Event	[T01617]T01617_014	T01617_014	T01617	0		CsVMV_actin + rbcS_Mut	GS1b_terGS1b + GS1b_terGS1b	0.463703	37.6344	34.3862	7.54733	0.0128	81.283	77.04	79.686		89.7806		10.0946	7.88495	112.668	0.0113577
Findlay	Syntech	Yield				2013	Random complete block design	5	6	:block & random, :Construct, :Entry[:Construct],	Restricted maximum likehood	yield	Event	[T01617]T01617_020	T01617_020	T01617	0		CsVMV_actin + rbcS_Mut	GS1b_terGS1b + GS1b_terGS1b	0.463703	37.6344	34.3862	7.54733	0.0128	81.283	77.04	79.686		80.46		0.774018	7.88495	100.971	0.826702
Findlay	Syntech	Yield				2013	Random complete block design	5	6	:block & random, :Construct, :Entry[:Construct],	Restricted maximum likehood	yield	Event	[T01617]T01617_022	T01617_022	T01617	0		CsVMV_actin + rbcS_Mut	GS1b_terGS1b + GS1b_terGS1b	0.463703	37.6344	34.3862	7.54733	0.0128	81.283	77.04	79.686		84.72		5.03402	7.88495	106.317	0.16037
Findlay	Syntech	Yield				2013	Random complete block design	5	6	:block & random, :Construct, :Entry[:Construct],	Restricted maximum likehood	yield	Event	[T01617]T01617_032	T01617_032	T01617	0		CsVMV_actin + rbcS_Mut	GS1b_terGS1b + GS1b_terGS1b	0.463703	37.6344	34.3862	7.54733	0.0128	81.283	77.04	79.686		80.16		0.474018	7.88495	100.595	0.893318
Findlay	Syntech	Yield				2013	Random complete block design	5	6	:block & random, :Construct, :Entry[:Construct],	Restricted maximum likehood	yield	Event	[T01617]T01617_039	T01617_039	T01617	0		CsVMV_actin + rbcS_Mut	GS1b_terGS1b + GS1b_terGS1b	0.463703	37.6344	34.3862	7.54733	0.0128	81.283	77.04	79.686		88.58		8.89402	7.88495	111.161	0.0159493
Findlay	Syntech	Yield				2013	Random complete block design	5	6	:block & random, :Construct, :Entry[:Construct],	Restricted maximum likehood	yield	Event	[T01617]T01617_040	T01617_040	T01617	0		CsVMV_actin + rbcS_Mut	GS1b_terGS1b + GS1b_terGS1b	0.463703	37.6344	34.3862	7.54733	0.0128	81.283	77.04	79.686		76.32		-3.36598	7.88495	95.7759	0.344067
Finch	CRD	Yield				2013	Random complete block design	5		:block & random, :Construct, :Entry[:Construct],	Restricted maximum likehood	hmoist	Construct	Control hybrid	Control	Control	1				0.856936	1.45449	37	4.97575	0.0001	24.238	20.8	24.07		24.07		0	1.54549	100
Finch	CRD	Yield				2013	Random complete block design	5		:block & random, :Construct, :Entry[:Construct],	Restricted maximum likehood	hmoist	Construct	LG2460	LG2460	LG2460	2				0.856936	1.45449	37	4.97575	0.0001	24.238	20.8	24.07		20.8		-3.27	1.54549	86.4146	1.64461e-05
Finch	CRD	Yield				2013	Random complete block design	5		:block & random, :Construct, :Entry[:Construct],	Restricted maximum likehood	hmoist	Construct	T01617	T01617	T01617	0	6	CsVMV_actin + rbcS_Mut	GS1b_terGS1b + GS1b_terGS1b	0.856936	1.45449	37	4.97575	0.0001	24.238	20.8	24.07		24.86	0.723547	0.79	1.54549	103.282	0.0810022
Finch	CRD	Yield				2013	Random complete block design	5		:block & random, :Construct, :Entry[:Construct],	Restricted maximum likehood	hmoist	Event	[Control hybrid]Control hybrid	Control	Control	1				0.856936	1.45449	37	4.97575	0.137	24.238	20.8	24.07		24.07		0	1.54549	100
Finch	CRD	Yield				2013	Random complete block design	5		:block & random, :Construct, :Entry[:Construct],	Restricted maximum likehood	hmoist	Event	[LG2460]LG2460			2				0.856936	1.45449	37	4.97575	0.137	24.238	20.8	24.07		20.8		-3.27	1.54549	86.4146	1.64461e-05
Finch	CRD	Yield				2013	Random complete block design	5		:block & random, :Construct, :Entry[:Construct],	Restricted maximum likehood	hmoist	Event	[T01617]T01617_014	T01617_014	T01617	0		CsVMV_actin + rbcS_Mut	GS1b_terGS1b + GS1b_terGS1b	0.856936	1.45449	37	4.97575	0.137	24.238	20.8	24.07		25.32		1.25	1.54549	105.193	0.0662934
Finch	CRD	Yield				2013	Random complete block design	5		:block & random, :Construct, :Entry[:Construct],	Restricted maximum likehood	hmoist	Event	[T01617]T01617_020	T01617_020	T01617	0		CsVMV_actin + rbcS_Mut	GS1b_terGS1b + GS1b_terGS1b	0.856936	1.45449	37	4.97575	0.137	24.238	20.8	24.07		25.08		1.01	1.54549	104.196	0.134772
Finch	CRD	Yield				2013	Random complete block design	5		:block & random, :Construct, :Entry[:Construct],	Restricted maximum likehood	hmoist	Event	[T01617]T01617_022	T01617_022	T01617	0		CsVMV_actin + rbcS_Mut	GS1b_terGS1b + GS1b_terGS1b	0.856936	1.45449	37	4.97575	0.137	24.238	20.8	24.07		24.22		0.15	1.54549	100.623	0.821613
Finch	CRD	Yield				2013	Random complete block design	5		:block & random, :Construct, :Entry[:Construct],	Restricted maximum likehood	hmoist	Event	[T01617]T01617_032	T01617_032	T01617	0		CsVMV_actin + rbcS_Mut	GS1b_terGS1b + GS1b_terGS1b	0.856936	1.45449	37	4.97575	0.137	24.238	20.8	24.07		25.76		1.69	1.54549	107.021	0.0147418
Finch	CRD	Yield				2013	Random complete block design	5		:block & random, :Construct, :Entry[:Construct],	Restricted maximum likehood	hmoist	Event	[T01617]T01617_039	T01617_039	T01617	0		CsVMV_actin + rbcS_Mut	GS1b_terGS1b + GS1b_terGS1b	0.856936	1.45449	37	4.97575	0.137	24.238	20.8	24.07		24.98		0.91	1.54549	103.781	0.176601
Finch	CRD	Yield				2013	Random complete block design	5		:block & random, :Construct, :Entry[:Construct],	Restricted maximum likehood	hmoist	Event	[T01617]T01617_040	T01617_040	T01617	0		CsVMV_actin + rbcS_Mut	GS1b_terGS1b + GS1b_terGS1b	0.856936	1.45449	37	4.97575	0.137	24.238	20.8	24.07		23.8		-0.27	1.54549	98.8783	0.685086
Finch	CRD	Yield				2013	Random complete block design	5	0	:block & random, :Construct, :Entry[:Construct],	Restricted maximum likehood	yield	Construct	Control hybrid	Control	Control	1				0.723904	20.987	37	5.24772	0.9301	87.298	88.58	87.28		87.28		0	5.87064	100
Finch	CRD	Yield				2013	Random complete block design	5	0	:block & random, :Construct, :Entry[:Construct],	Restricted maximum likehood	yield	Construct	LG2460	LG2460	LG2460	2				0.723904	20.987	37	5.24772	0.9301	87.298	88.58	87.28		88.58		1.3	5.87064	101.489	0.607478
Finch	CRD	Yield				2013	Random complete block design	5	0	:block & random, :Construct, :Entry[:Construct],	Restricted maximum likehood	yield	Construct	T01617	T01617	T01617	0	6	CsVMV_actin + rbcS_Mut	GS1b_terGS1b + GS1b_terGS1b	0.723904	20.987	37	5.24772	0.9301	87.298	88.58	87.28		87.1133	1.30615	-0.166667	5.87064	99.809	0.921173
Finch	CRD	Yield				2013	Random complete block design	5	0	:block & random, :Construct, :Entry[:Construct],	Restricted maximum likehood	yield	Event	[Control hybrid]Control hybrid	Control	Control	1				0.723904	20.987	37	5.24772	0.8412	87.298	88.58	87.28		87.28		0	5.87064	100
Finch	CRD	Yield				2013	Random complete block design	5	0	:block & random, :Construct, :Entry[:Construct],	Restricted maximum likehood	yield	Event	[LG2460]LG2460			2				0.723904	20.987	37	5.24772	0.8412	87.298	88.58	87.28		88.58		1.3	5.87064	101.489	0.607478
Finch	CRD	Yield				2013	Random complete block design	5	0	:block & random, :Construct, :Entry[:Construct],	Restricted maximum likehood	yield	Event	[T01617]T01617_014	T01617_014	T01617	0		CsVMV_actin + rbcS_Mut	GS1b_terGS1b + GS1b_terGS1b	0.723904	20.987	37	5.24772	0.8412	87.298	88.58	87.28		87		-0.28	5.87064	99.6792	0.911752
Finch	CRD	Yield				2013	Random complete block design	5	0	:block & random, :Construct, :Entry[:Construct],	Restricted maximum likehood	yield	Event	[T01617]T01617_020	T01617_020	T01617	0		CsVMV_actin + rbcS_Mut	GS1b_terGS1b + GS1b_terGS1b	0.723904	20.987	37	5.24772	0.8412	87.298	88.58	87.28		89.26		1.98	5.87064	102.269	0.435083
Finch	CRD	Yield				2013	Random complete block design	5	0	:block & random, :Construct, :Entry[:Construct],	Restricted maximum likehood	yield	Event	[T01617]T01617_022	T01617_022	T01617	0		CsVMV_actin + rbcS_Mut	GS1b_terGS1b + GS1b_terGS1b	0.723904	20.987	37	5.24772	0.8412	87.298	88.58	87.28		86.32		-0.96	5.87064	98.9001	0.704211
Finch	CRD	Yield				2013	Random complete block design	5	0	:block & random, :Construct, :Entry[:Construct],	Restricted maximum likehood	yield	Event	[T01617]T01617_032	T01617_032	T01617	0		CsVMV_actin + rbcS_Mut	GS1b_terGS1b + GS1b_terGS1b	0.723904	20.987	37	5.24772	0.8412	87.298	88.58	87.28		87.8		0.52	5.87064	100.596	0.836961
Finch	CRD	Yield				2013	Random complete block design	5	0	:block & random, :Construct, :Entry[:Construct],	Restricted maximum likehood	yield	Event	[T01617]T01617_039	T01617_039	T01617	0		CsVMV_actin + rbcS_Mut	GS1b_terGS1b + GS1b_terGS1b	0.723904	20.987	37	5.24772	0.8412	87.298	88.58	87.28		86.84		-0.44	5.87064	99.4959	0.861757
Finch	CRD	Yield				2013	Random complete block design	5	0	:block & random, :Construct, :Entry[:Construct],	Restricted maximum likehood	yield	Event	[T01617]T01617_040	T01617_040	T01617	0		CsVMV_actin + rbcS_Mut	GS1b_terGS1b + GS1b_terGS1b	0.723904	20.987	37	5.24772	0.8412	87.298	88.58	87.28		85.46		-1.82	5.87064	97.9148	0.472812
George	Agrotech	Yield				2013	Random complete block design	5		:block & random, :Construct, :Entry[:Construct],	Restricted maximum likehood	hmoist	Construct	Control hybrid	Control	Control	1				0.279697	0.0125122	41	0.876217	0.0652	12.766	12.68	12.71		12.71		0	0.142873	100
George	Agrotech	Yield				2013	Random complete block design	5		:block & random, :Construct, :Entry[:Construct],	Restricted maximum likehood	hmoist	Construct	LG2460	LG2460	LG2460	2				0.279697	0.0125122	41	0.876217	0.0652	12.766	12.68	12.71		12.68		-0.03	0.142873	99.764	0.626985
George	Agrotech	Yield				2013	Random complete block design	5		:block & random, :Construct, :Entry[:Construct],	Restricted maximum likehood	hmoist	Construct	T01617	T01617	T01617	0	6	CsVMV_actin + rbcS_Mut	GS1b_terGS1b + GS1b_terGS1b	0.279697	0.0125122	41	0.876217	0.0652	12.766	12.68	12.71		12.7967	0.0637704	0.0866667	0.142873	100.682	0.0399389
George	Agrotech	Yield				2013	Random complete block design	5		:block & random, :Construct, :Entry[:Construct],	Restricted maximum likehood	hmoist	Event	[Control hybrid]Control hybrid	Control	Control	1				0.279697	0.0125122	41	0.876217	0.175	12.766	12.68	12.71		12.71		0	0.142873	100
George	Agrotech	Yield				2013	Random complete block design	5		:block & random, :Construct, :Entry[:Construct],	Restricted maximum likehood	hmoist	Event	[LG2460]LG2460			2				0.279697	0.0125122	41	0.876217	0.175	12.766	12.68	12.71		12.68		-0.03	0.142873	99.764	0.626985
George	Agrotech	Yield				2013	Random complete block design	5		:block & random, :Construct, :Entry[:Construct],	Restricted maximum likehood	hmoist	Event	[T01617]T01617_014	T01617_014	T01617	0		CsVMV_actin + rbcS_Mut	GS1b_terGS1b + GS1b_terGS1b	0.279697	0.0125122	41	0.876217	0.175	12.766	12.68	12.71		12.76		0.05	0.142873	100.393	0.41916
George	Agrotech	Yield				2013	Random complete block design	5		:block & random, :Construct, :Entry[:Construct],	Restricted maximum likehood	hmoist	Event	[T01617]T01617_020	T01617_020	T01617	0		CsVMV_actin + rbcS_Mut	GS1b_terGS1b + GS1b_terGS1b	0.279697	0.0125122	41	0.876217	0.175	12.766	12.68	12.71		12.78		0.07	0.142873	100.551	0.259859
George	Agrotech	Yield				2013	Random complete block design	5		:block & random, :Construct, :Entry[:Construct],	Restricted maximum likehood	hmoist	Event	[T01617]T01617_022	T01617_022	T01617	0		CsVMV_actin + rbcS_Mut	GS1b_terGS1b + GS1b_terGS1b	0.279697	0.0125122	41	0.876217	0.175	12.766	12.68	12.71		12.84		0.13	0.142873	101.023	0.0399389
George	Agrotech	Yield				2013	Random complete block design	5		:block & random, :Construct, :Entry[:Construct],	Restricted maximum likehood	hmoist	Event	[T01617]T01617_032	T01617_032	T01617	0		CsVMV_actin + rbcS_Mut	GS1b_terGS1b + GS1b_terGS1b	0.279697	0.0125122	41	0.876217	0.175	12.766	12.68	12.71		12.88		0.17	0.142873	101.338	0.0082823
George	Agrotech	Yield				2013	Random complete block design	5		:block & random, :Construct, :Entry[:Construct],	Restricted maximum likehood	hmoist	Event	[T01617]T01617_039	T01617_039	T01617	0		CsVMV_actin + rbcS_Mut	GS1b_terGS1b + GS1b_terGS1b	0.279697	0.0125122	41	0.876217	0.175	12.766	12.68	12.71		12.82		0.11	0.142873	100.865	0.0799605
George	Agrotech	Yield				2013	Random complete block design	5		:block & random, :Construct, :Entry[:Construct],	Restricted maximum likehood	hmoist	Event	[T01617]T01617_040	T01617_040	T01617	0		CsVMV_actin + rbcS_Mut	GS1b_terGS1b + GS1b_terGS1b	0.279697	0.0125122	41	0.876217	0.175	12.766	12.68	12.71		12.7		-0.01	0.142873	99.9213	0.871147
George	Agrotech	Yield				2013	Random complete block design	5	12	:block & random, :Construct, :Entry[:Construct],	Restricted maximum likehood	yield	Construct	Control hybrid	Control	Control	1				0.558551	43.2418	31.7678	8.37542	0.0015	78.5136	88.338	71.7058		71.7058		0	8.4822	100
George	Agrotech	Yield				2013	Random complete block design	5	12	:block & random, :Construct, :Entry[:Construct],	Restricted maximum likehood	yield	Construct	LG2460	LG2460	LG2460	2				0.558551	43.2418	31.7678	8.37542	0.0015	78.5136	88.338	71.7058		88.338		16.6322	8.4822	123.195	0.000206732
George	Agrotech	Yield				2013	Random complete block design	5	12	:block & random, :Construct, :Entry[:Construct],	Restricted maximum likehood	yield	Construct	T01617	T01617	T01617	0	6	CsVMV_actin + rbcS_Mut	GS1b_terGS1b + GS1b_terGS1b	0.558551	43.2418	31.7678	8.37542	0.0015	78.5136	88.338	71.7058		79.7156	6.27756	8.00981	8.4822	111.17	0.00394726
George	Agrotech	Yield				2013	Random complete block design	5	12	:block & random, :Construct, :Entry[:Construct],	Restricted maximum likehood	yield	Event	[Control hybrid]Control hybrid	Control	Control	1				0.558551	43.2418	31.7678	8.37542	0.0085	78.5136	88.338	71.7058		71.7058		0	8.4822	100
George	Agrotech	Yield				2013	Random complete block design	5	12	:block & random, :Construct, :Entry[:Construct],	Restricted maximum likehood	yield	Event	[LG2460]LG2460			2				0.558551	43.2418	31.7678	8.37542	0.0085	78.5136	88.338	71.7058		88.338		16.6322	8.4822	123.195	0.000206732
George	Agrotech	Yield				2013	Random complete block design	5	12	:block & random, :Construct, :Entry[:Construct],	Restricted maximum likehood	yield	Event	[T01617]T01617_014	T01617_014	T01617	0		CsVMV_actin + rbcS_Mut	GS1b_terGS1b + GS1b_terGS1b	0.558551	43.2418	31.7678	8.37542	0.0085	78.5136	88.338	71.7058		83.8484		12.1426	8.4822	116.934	0.00475107
George	Agrotech	Yield				2013	Random complete block design	5	12	:block & random, :Construct, :Entry[:Construct],	Restricted maximum likehood	yield	Event	[T01617]T01617_020	T01617_020	T01617	0		CsVMV_actin + rbcS_Mut	GS1b_terGS1b + GS1b_terGS1b	0.558551	43.2418	31.7678	8.37542	0.0085	78.5136	88.338	71.7058		87.1834		15.4776	8.4822	121.585	0.00050486
George	Agrotech	Yield				2013	Random complete block design	5	12	:block & random, :Construct, :Entry[:Construct],	Restricted maximum likehood	yield	Event	[T01617]T01617_022	T01617_022	T01617	0		CsVMV_actin + rbcS_Mut	GS1b_terGS1b + GS1b_terGS1b	0.558551	43.2418	31.7678	8.37542	0.0085	78.5136	88.338	71.7058		76.2		4.49423	8.4822	106.268	0.230511
George	Agrotech	Yield				2013	Random complete block design	5	12	:block & random, :Construct, :Entry[:Construct],	Restricted maximum likehood	yield	Event	[T01617]T01617_032	T01617_032	T01617	0		CsVMV_actin + rbcS_Mut	GS1b_terGS1b + GS1b_terGS1b	0.558551	43.2418	31.7678	8.37542	0.0085	78.5136	88.338	71.7058		84.5734		12.8676	8.4822	117.945	0.00296807
George	Agrotech	Yield				2013	Random complete block design	5	12	:block & random, :Construct, :Entry[:Construct],	Restricted maximum likehood	yield	Event	[T01617]T01617_039	T01617_039	T01617	0		CsVMV_actin + rbcS_Mut	GS1b_terGS1b + GS1b_terGS1b	0.558551	43.2418	31.7678	8.37542	0.0085	78.5136	88.338	71.7058		74.74		3.03423	8.4822	104.231	0.41528
George	Agrotech	Yield				2013	Random complete block design	5	12	:block & random, :Construct, :Entry[:Construct],	Restricted maximum likehood	yield	Event	[T01617]T01617_040	T01617_040	T01617	0		CsVMV_actin + rbcS_Mut	GS1b_terGS1b + GS1b_terGS1b	0.558551	43.2418	31.7678	8.37542	0.0085	78.5136	88.338	71.7058		71.7484		0.0425793	8.4822	100.059	0.991577
Findlay	Syntech	Yield				2014	Random complete block design	4		:block & random, :Construct, :Entry[:Construct],	Restricted maximum likehood	hmoist	Construct	Control hybrid	Control	Control	1				0.611654	0.301437	30.9057	2.74516	0.0001	20	18.525	20.375		20.375		0	0.79286	100
Findlay	Syntech	Yield				2014	Random complete block design	4		:block & random, :Construct, :Entry[:Construct],	Restricted maximum likehood	hmoist	Construct	25M75	25M75	25M75	2				0.611654	0.301437	30.9057	2.74516	0.0001	20	18.525	20.375		18.525		-1.85	0.79286	90.9202	1.98537e-06
Findlay	Syntech	Yield				2014	Random complete block design	4		:block & random, :Construct, :Entry[:Construct],	Restricted maximum likehood	hmoist	Construct	T01617	T01617	T01617	0	7	CsVMV_actin + rbcS_Mut	GS1b_terGS1b + GS1b_terGS1b	0.611654	0.301437	30.9057	2.74516	0.0001	20	18.525	20.375		20.0611	0.40269	-0.313893	0.79286	98.4594	0.110335
Findlay	Syntech	Yield				2014	Random complete block design	4		:block & random, :Construct, :Entry[:Construct],	Restricted maximum likehood	hmoist	Event	[Control hybrid]Control hybrid	Control	Control	1				0.611654	0.301437	30.9989	2.74516	0.0763	20	18.525	20.375		20.375		0	0.79286	100
Findlay	Syntech	Yield				2014	Random complete block design	4		:block & random, :Construct, :Entry[:Construct],	Restricted maximum likehood	hmoist	Event	[25M75]25M75	25M75	25M75	2				0.611654	0.301437	30.9989	2.74516	0.0763	20	18.525	20.375		18.525		-1.85	0.79286	90.9202	1.98537e-06
Findlay	Syntech	Yield				2014	Random complete block design	4		:block & random, :Construct, :Entry[:Construct],	Restricted maximum likehood	hmoist	Event	[T01617]T01617_012	T01617_012	T01617	0		CsVMV_actin + rbcS_Mut	GS1b_terGS1b + GS1b_terGS1b	0.611654	0.301437	30.9989	2.74516	0.0763	20	18.525	20.375		20.075		-0.3	0.79286	98.5276	0.351283
Findlay	Syntech	Yield				2014	Random complete block design	4		:block & random, :Construct, :Entry[:Construct],	Restricted maximum likehood	hmoist	Event	[T01617]T01617_014	T01617_014	T01617	0		CsVMV_actin + rbcS_Mut	GS1b_terGS1b + GS1b_terGS1b	0.611654	0.301437	30.9989	2.74516	0.0763	20	18.525	20.375		20.475		0.1	0.79286	100.491	0.754525
Findlay	Syntech	Yield				2014	Random complete block design	4		:block & random, :Construct, :Entry[:Construct],	Restricted maximum likehood	hmoist	Event	[T01617]T01617_017	T01617_017	T01617	0		CsVMV_actin + rbcS_Mut	GS1b_terGS1b + GS1b_terGS1b	0.611654	0.301437	30.9989	2.74516	0.0763	20	18.525	20.375		19.775		-0.6	0.79286	97.0552	0.0677861
Findlay	Syntech	Yield				2014	Random complete block design	4		:block & random, :Construct, :Entry[:Construct],	Restricted maximum likehood	hmoist	Event	[T01617]T01617_018	T01617_018	T01617	0		CsVMV_actin + rbcS_Mut	GS1b_terGS1b + GS1b_terGS1b	0.611654	0.301437	30.9989	2.74516	0.0763	20	18.525	20.375		20.1777		-0.19725	0.79286	99.0319	0.586317
Findlay	Syntech	Yield				2014	Random complete block design	4		:block & random, :Construct, :Entry[:Construct],	Restricted maximum likehood	hmoist	Event	[T01617]T01617_023	T01617_023	T01617	0		CsVMV_actin + rbcS_Mut	GS1b_terGS1b + GS1b_terGS1b	0.611654	0.301437	30.9989	2.74516	0.0763	20	18.525	20.375		20.325		-0.05	0.79286	99.7546	0.875691
Findlay	Syntech	Yield				2014	Random complete block design	4		:block & random, :Construct, :Entry[:Construct],	Restricted maximum likehood	hmoist	Event	[T01617]T01617_027	T01617_027	T01617	0		CsVMV_actin + rbcS_Mut	GS1b_terGS1b + GS1b_terGS1b	0.611654	0.301437	30.9989	2.74516	0.0763	20	18.525	20.375		19.3		-1.075	0.79286	94.7239	0.00192106
Findlay	Syntech	Yield				2014	Random complete block design	4		:block & random, :Construct, :Entry[:Construct],	Restricted maximum likehood	hmoist	Event	[T01617]T01617_031	T01617_031	T01617	0		CsVMV_actin + rbcS_Mut	GS1b_terGS1b + GS1b_terGS1b	0.611654	0.301437	30.9989	2.74516	0.0763	20	18.525	20.375		20.3		-0.075	0.79286	99.6319	0.814526
Findlay	Syntech	Yield				2014	Random complete block design	4	2.3	:block & random, :Construct, :Entry[:Construct],	Restricted maximum likehood	yield	Construct	Control hybrid	Control	Control	1				0.654297	26.2476	31.0515	5.20052	0.0001	98.514	113.825	97.1167		97.1167		0	7.3885	100
Findlay	Syntech	Yield				2014	Random complete block design	4	2.3	:block & random, :Construct, :Entry[:Construct],	Restricted maximum likehood	yield	Construct	25M75	25M75	25M75	2				0.654297	26.2476	31.0515	5.20052	0.0001	98.514	113.825	97.1167		113.825		16.7083	7.3885	117.204	3.33026e-06
Findlay	Syntech	Yield				2014	Random complete block design	4	2.3	:block & random, :Construct, :Entry[:Construct],	Restricted maximum likehood	yield	Construct	T01617	T01617	T01617	0	7	CsVMV_actin + rbcS_Mut	GS1b_terGS1b + GS1b_terGS1b	0.654297	26.2476	31.0515	5.20052	0.0001	98.514	113.825	97.1167		96.8389	2.84693	-0.277813	7.3885	99.7139	0.877097
Findlay	Syntech	Yield				2014	Random complete block design	4	2.3	:block & random, :Construct, :Entry[:Construct],	Restricted maximum likehood	yield	Event	[Control hybrid]Control hybrid	Control	Control	1				0.654297	26.2476	31.09	5.20052	0.3209	98.514	113.825	97.1167		97.1167		0	7.3885	100
Findlay	Syntech	Yield				2014	Random complete block design	4	2.3	:block & random, :Construct, :Entry[:Construct],	Restricted maximum likehood	yield	Event	[25M75]25M75	25M75	25M75	2				0.654297	26.2476	31.09	5.20052	0.3209	98.514	113.825	97.1167		113.825		16.7083	7.3885	117.204	3.33026e-06
Findlay	Syntech	Yield				2014	Random complete block design	4	2.3	:block & random, :Construct, :Entry[:Construct],	Restricted maximum likehood	yield	Event	[T01617]T01617_012	T01617_012	T01617	0		CsVMV_actin + rbcS_Mut	GS1b_terGS1b + GS1b_terGS1b	0.654297	26.2476	31.09	5.20052	0.3209	98.514	113.825	97.1167		97.85		0.733333	7.3885	100.755	0.805827
Findlay	Syntech	Yield				2014	Random complete block design	4	2.3	:block & random, :Construct, :Entry[:Construct],	Restricted maximum likehood	yield	Event	[T01617]T01617_014	T01617_014	T01617	0		CsVMV_actin + rbcS_Mut	GS1b_terGS1b + GS1b_terGS1b	0.654297	26.2476	31.09	5.20052	0.3209	98.514	113.825	97.1167		94.075		-3.04167	7.3885	96.868	0.311747
Findlay	Syntech	Yield				2014	Random complete block design	4	2.3	:block & random, :Construct, :Entry[:Construct],	Restricted maximum likehood	yield	Event	[T01617]T01617_017	T01617_017	T01617	0		CsVMV_actin + rbcS_Mut	GS1b_terGS1b + GS1b_terGS1b	0.654297	26.2476	31.09	5.20052	0.3209	98.514	113.825	97.1167		93.15		-3.96667	7.3885	95.9156	0.189639
Findlay	Syntech	Yield				2014	Random complete block design	4	2.3	:block & random, :Construct, :Entry[:Construct],	Restricted maximum likehood	yield	Event	[T01617]T01617_018	T01617_018	T01617	0		CsVMV_actin + rbcS_Mut	GS1b_terGS1b + GS1b_terGS1b	0.654297	26.2476	31.09	5.20052	0.3209	98.514	113.825	97.1167		95.572		-1.54469	7.3885	98.4095	0.647228
Findlay	Syntech	Yield				2014	Random complete block design	4	2.3	:block & random, :Construct, :Entry[:Construct],	Restricted maximum likehood	yield	Event	[T01617]T01617_023	T01617_023	T01617	0		CsVMV_actin + rbcS_Mut	GS1b_terGS1b + GS1b_terGS1b	0.654297	26.2476	31.09	5.20052	0.3209	98.514	113.825	97.1167		100.325		3.20833	7.3885	103.304	0.286424
Findlay	Syntech	Yield				2014	Random complete block design	4	2.3	:block & random, :Construct, :Entry[:Construct],	Restricted maximum likehood	yield	Event	[T01617]T01617_027	T01617_027	T01617	0		CsVMV_actin + rbcS_Mut	GS1b_terGS1b + GS1b_terGS1b	0.654297	26.2476	31.09	5.20052	0.3209	98.514	113.825	97.1167		96.525		-0.591667	7.3885	99.3908	0.842763
Findlay	Syntech	Yield				2014	Random complete block design	4	2.3	:block & random, :Construct, :Entry[:Construct],	Restricted maximum likehood	yield	Event	[T01617]T01617_031	T01617_031	T01617	0		CsVMV_actin + rbcS_Mut	GS1b_terGS1b + GS1b_terGS1b	0.654297	26.2476	31.09	5.20052	0.3209	98.514	113.825	97.1167		100.375		3.25833	7.3885	103.355	0.279119
Ashkum	Gray	Yield				2014	Random complete block design	4		:block & random, :Construct, :Entry[:Construct],	Restricted maximum likehood	hmoist	Construct	Control hybrid	Control	Control	1				0.274191	0.525057	29	3.50146	0.0789	20.6944	21.475	20.6917		20.6917		0	1.04793	100
Ashkum	Gray	Yield				2014	Random complete block design	4		:block & random, :Construct, :Entry[:Construct],	Restricted maximum likehood	hmoist	Construct	25M75	25M75	25M75	2				0.274191	0.525057	29	3.50146	0.0789	20.6944	21.475	20.6917		21.475		0.783333	1.04793	103.786	0.0712631
Ashkum	Gray	Yield				2014	Random complete block design	4		:block & random, :Construct, :Entry[:Construct],	Restricted maximum likehood	hmoist	Construct	T01617	T01617	T01617	0	5	CsVMV_actin + rbcS_Mut	GS1b_terGS1b + GS1b_terGS1b	0.274191	0.525057	29	3.50146	0.0789	20.6944	21.475	20.6917		20.54	0.421159	-0.151667	1.04793	99.267	0.570918
Ashkum	Gray	Yield				2014	Random complete block design	4		:block & random, :Construct, :Entry[:Construct],	Restricted maximum likehood	hmoist	Event	[Control hybrid]Control hybrid	Control	Control	1				0.274191	0.525057	29	3.50146	0.275	20.6944	21.475	20.6917		20.6917		0	1.04793	100
Ashkum	Gray	Yield				2014	Random complete block design	4		:block & random, :Construct, :Entry[:Construct],	Restricted maximum likehood	hmoist	Event	[25M75]25M75	25M75	25M75	2				0.274191	0.525057	29	3.50146	0.275	20.6944	21.475	20.6917		21.475		0.783333	1.04793	103.786	0.0712631
Ashkum	Gray	Yield				2014	Random complete block design	4		:block & random, :Construct, :Entry[:Construct],	Restricted maximum likehood	hmoist	Event	[T01617]T01617_012	T01617_012	T01617	0		CsVMV_actin + rbcS_Mut	GS1b_terGS1b + GS1b_terGS1b	0.274191	0.525057	29	3.50146	0.275	20.6944	21.475	20.6917		20.375		-0.316667	1.04793	98.4696	0.455194
Ashkum	Gray	Yield				2014	Random complete block design	4		:block & random, :Construct, :Entry[:Construct],	Restricted maximum likehood	hmoist	Event	[T01617]T01617_014	T01617_014	T01617	0		CsVMV_actin + rbcS_Mut	GS1b_terGS1b + GS1b_terGS1b	0.274191	0.525057	29	3.50146	0.275	20.6944	21.475	20.6917		21.275		0.583333	1.04793	102.819	0.173801
Ashkum	Gray	Yield				2014	Random complete block design	4		:block & random, :Construct, :Entry[:Construct],	Restricted maximum likehood	hmoist	Event	[T01617]T01617_017	T01617_017	T01617	0		CsVMV_actin + rbcS_Mut	GS1b_terGS1b + GS1b_terGS1b	0.274191	0.525057	29	3.50146	0.275	20.6944	21.475	20.6917		20.2		-0.491667	1.04793	97.6238	0.249456
Ashkum	Gray	Yield				2014	Random complete block design	4		:block & random, :Construct, :Entry[:Construct],	Restricted maximum likehood	hmoist	Event	[T01617]T01617_018	T01617_018	T01617	0		CsVMV_actin + rbcS_Mut	GS1b_terGS1b + GS1b_terGS1b	0.274191	0.525057	29	3.50146	0.275	20.6944	21.475	20.6917		20.425		-0.266667	1.04793	98.7112	0.528852
Ashkum	Gray	Yield				2014	Random complete block design	4		:block & random, :Construct, :Entry[:Construct],	Restricted maximum likehood	hmoist	Event	[T01617]T01617_031	T01617_031	T01617	0		CsVMV_actin + rbcS_Mut	GS1b_terGS1b + GS1b_terGS1b	0.274191	0.525057	29	3.50146	0.275	20.6944	21.475	20.6917		20.425		-0.266667	1.04793	98.7112	0.528852
Ashkum	Gray	Yield				2014	Random complete block design	4	2.8	:block & random, :Construct, :Entry[:Construct],	Restricted maximum likehood	yield	Construct	Control hybrid	Control	Control	1				0.425444	49.392	25.6846	7.03941	0.0013	99.8371	115.57	96.375		96.375		0	10.2349	100
Ashkum	Gray	Yield				2014	Random complete block design	4	2.8	:block & random, :Construct, :Entry[:Construct],	Restricted maximum likehood	yield	Construct	25M75	25M75	25M75	2				0.425444	49.392	25.6846	7.03941	0.0013	99.8371	115.57	96.375		115.57		19.1947	10.2349	119.917	0.000298704
Ashkum	Gray	Yield				2014	Random complete block design	4	2.8	:block & random, :Construct, :Entry[:Construct],	Restricted maximum likehood	yield	Construct	T01617	T01617	T01617	0	5	CsVMV_actin + rbcS_Mut	GS1b_terGS1b + GS1b_terGS1b	0.425444	49.392	25.6846	7.03941	0.0013	99.8371	115.57	96.375		99.55	2.21084	3.175	10.2349	103.294	0.227427
Ashkum	Gray	Yield				2014	Random complete block design	4	2.8	:block & random, :Construct, :Entry[:Construct],	Restricted maximum likehood	yield	Event	[Control hybrid]Control hybrid	Control	Control	1				0.425444	49.392	25.1651	7.03941	0.8097	99.8371	115.57	96.375		96.375		0	10.2349	100
Ashkum	Gray	Yield				2014	Random complete block design	4	2.8	:block & random, :Construct, :Entry[:Construct],	Restricted maximum likehood	yield	Event	[25M75]25M75	25M75	25M75	2				0.425444	49.392	25.1651	7.03941	0.8097	99.8371	115.57	96.375		115.57		19.1947	10.2349	119.917	0.000298704
Ashkum	Gray	Yield				2014	Random complete block design	4	2.8	:block & random, :Construct, :Entry[:Construct],	Restricted maximum likehood	yield	Event	[T01617]T01617_012	T01617_012	T01617	0		CsVMV_actin + rbcS_Mut	GS1b_terGS1b + GS1b_terGS1b	0.425444	49.392	25.1651	7.03941	0.8097	99.8371	115.57	96.375		99.575		3.2	10.2349	103.32	0.437685
Ashkum	Gray	Yield				2014	Random complete block design	4	2.8	:block & random, :Construct, :Entry[:Construct],	Restricted maximum likehood	yield	Event	[T01617]T01617_014	T01617_014	T01617	0		CsVMV_actin + rbcS_Mut	GS1b_terGS1b + GS1b_terGS1b	0.425444	49.392	25.1651	7.03941	0.8097	99.8371	115.57	96.375		102.7		6.325	10.2349	106.563	0.13153
Ashkum	Gray	Yield				2014	Random complete block design	4	2.8	:block & random, :Construct, :Entry[:Construct],	Restricted maximum likehood	yield	Event	[T01617]T01617_017	T01617_017	T01617	0		CsVMV_actin + rbcS_Mut	GS1b_terGS1b + GS1b_terGS1b	0.425444	49.392	25.1651	7.03941	0.8097	99.8371	115.57	96.375		100.425		4.05	10.2349	104.202	0.327717
Ashkum	Gray	Yield				2014	Random complete block design	4	2.8	:block & random, :Construct, :Entry[:Construct],	Restricted maximum likehood	yield	Event	[T01617]T01617_018	T01617_018	T01617	0		CsVMV_actin + rbcS_Mut	GS1b_terGS1b + GS1b_terGS1b	0.425444	49.392	25.1651	7.03941	0.8097	99.8371	115.57	96.375		96.95		0.575	10.2349	100.597	0.888438
Ashkum	Gray	Yield				2014	Random complete block design	4	2.8	:block & random, :Construct, :Entry[:Construct],	Restricted maximum likehood	yield	Event	[T01617]T01617_031	T01617_031	T01617	0		CsVMV_actin + rbcS_Mut	GS1b_terGS1b + GS1b_terGS1b	0.425444	49.392	25.1651	7.03941	0.8097	99.8371	115.57	96.375		98.1		1.725	10.2349	101.79	0.674355
Sleepy Eye	CRD	Yield	na	Moderate water deficit	Flowering	2015	Split-Plot	4	0	:block& random, :block * :Tester & random, :Construct, :Construct * :Tester, Entry[:Construct], :Tester * :Entry[:Construct]	Restricted maximum likehood	hmoist	Construct	Control hybrid	Control	Control	1				0.720298	0.964552	69	4.24756	0.7954	23.1219		23.1556		23.1556		0	1.38541	100
Sleepy Eye	CRD	Yield	na	Moderate water deficit	Flowering	2015	Split-Plot	4	0	:block& random, :block * :Tester & random, :Construct, :Construct * :Tester, Entry[:Construct], :Tester * :Entry[:Construct]	Restricted maximum likehood	hmoist	Construct	T01617	T01617	T01617	0	5	CsVMV_actin + rbcS_Mut	GS1b_terGS1b + GS1b_terGS1b	0.720298	0.964552	69	4.24756	0.7954	23.1219		23.1556		23.1017	0.256268	-0.053889	1.38541	99.7673	0.795429
Sleepy Eye	CRD	Yield	na	Moderate water deficit	Flowering	2015	Split-Plot	4	0	:block& random, :block * :Tester & random, :Construct, :Construct * :Tester, Entry[:Construct], :Tester * :Entry[:Construct]	Restricted maximum likehood	hmoist	Event	[Control hybrid]Control hybrid	Control	Control	1				0.720298	0.964552	69	4.24756	0.5187	23.1219		23.1556		23.1556		0	1.38541	100
Sleepy Eye	CRD	Yield	na	Moderate water deficit	Flowering	2015	Split-Plot	4	0	:block& random, :block * :Tester & random, :Construct, :Construct * :Tester, Entry[:Construct], :Tester * :Entry[:Construct]	Restricted maximum likehood	hmoist	Event	[T01617]T01617_014	T01617_014	T01617	0		CsVMV_actin + rbcS_Mut	GS1b_terGS1b + GS1b_terGS1b	0.720298	0.964552	69	4.24756	0.5187	23.1219		23.1556		22.8917		-0.263889	1.38541	98.8604	0.422965
Sleepy Eye	CRD	Yield	na	Moderate water deficit	Flowering	2015	Split-Plot	4	0	:block& random, :block * :Tester & random, :Construct, :Construct * :Tester, Entry[:Construct], :Tester * :Entry[:Construct]	Restricted maximum likehood	hmoist	Event	[T01617]T01617_020	T01617_020	T01617	0		CsVMV_actin + rbcS_Mut	GS1b_terGS1b + GS1b_terGS1b	0.720298	0.964552	69	4.24756	0.5187	23.1219		23.1556		22.9		-0.255556	1.38541	98.8964	0.437692
Sleepy Eye	CRD	Yield	na	Moderate water deficit	Flowering	2015	Split-Plot	4	0	:block& random, :block * :Tester & random, :Construct, :Construct * :Tester, Entry[:Construct], :Tester * :Entry[:Construct]	Restricted maximum likehood	hmoist	Event	[T01617]T01617_022	T01617_022	T01617	0		CsVMV_actin + rbcS_Mut	GS1b_terGS1b + GS1b_terGS1b	0.720298	0.964552	69	4.24756	0.5187	23.1219		23.1556		23.1833		0.027777	1.38541	100.12	0.932626
Sleepy Eye	CRD	Yield	na	Moderate water deficit	Flowering	2015	Split-Plot	4	0	:block& random, :block * :Tester & random, :Construct, :Construct * :Tester, Entry[:Construct], :Tester * :Entry[:Construct]	Restricted maximum likehood	hmoist	Event	[T01617]T01617_032	T01617_032	T01617	0		CsVMV_actin + rbcS_Mut	GS1b_terGS1b + GS1b_terGS1b	0.720298	0.964552	69	4.24756	0.5187	23.1219		23.1556		23.5083		0.352777	1.38541	101.524	0.284963
Sleepy Eye	CRD	Yield	na	Moderate water deficit	Flowering	2015	Split-Plot	4	0	:block& random, :block * :Tester & random, :Construct, :Construct * :Tester, Entry[:Construct], :Tester * :Entry[:Construct]	Restricted maximum likehood	hmoist	Event	[T01617]T01617_039	T01617_039	T01617	0		CsVMV_actin + rbcS_Mut	GS1b_terGS1b + GS1b_terGS1b	0.720298	0.964552	69	4.24756	0.5187	23.1219		23.1556		23.025		-0.130556	1.38541	99.4362	0.691273
Sleepy Eye	CRD	Yield	na	Moderate water deficit	Flowering	2015	Split-Plot	4	1	:block& random, :block * :Tester & random, :Construct, :Construct * :Tester, Entry[:Construct], :Tester * :Entry[:Construct]	Restricted maximum likehood	yield	Construct	Control hybrid	Control	Control	1				0.759417	72.9846	68.1726	12.7243	0.0106	67.14		64.4083		64.4083		0	12.0544	100
Sleepy Eye	CRD	Yield	na	Moderate water deficit	Flowering	2015	Split-Plot	4	1	:block& random, :block * :Tester & random, :Construct, :Construct * :Tester, Entry[:Construct], :Tester * :Entry[:Construct]	Restricted maximum likehood	yield	Construct	T01617	T01617	T01617	0	5	CsVMV_actin + rbcS_Mut	GS1b_terGS1b + GS1b_terGS1b	0.759417	72.9846	68.1726	12.7243	0.0106	67.14		64.4083		69.1622	3.18172	4.75384	12.0544	107.381	0.0106229
Sleepy Eye	CRD	Yield	na	Moderate water deficit	Flowering	2015	Split-Plot	4	1	:block& random, :block * :Tester & random, :Construct, :Construct * :Tester, Entry[:Construct], :Tester * :Entry[:Construct]	Restricted maximum likehood	yield	Event	[Control hybrid]Control hybrid	Control	Control	1				0.759417	72.9846	68.2725	12.7243	0.1737	67.14		64.4083		64.4083		0	12.0544	100
Sleepy Eye	CRD	Yield	na	Moderate water deficit	Flowering	2015	Split-Plot	4	1	:block& random, :block * :Tester & random, :Construct, :Construct * :Tester, Entry[:Construct], :Tester * :Entry[:Construct]	Restricted maximum likehood	yield	Event	[T01617]T01617_014	T01617_014	T01617	0		CsVMV_actin + rbcS_Mut	GS1b_terGS1b + GS1b_terGS1b	0.759417	72.9846	68.2725	12.7243	0.1737	67.14		64.4083		71.3609		6.95254	12.0544	110.794	0.0224735
Sleepy Eye	CRD	Yield	na	Moderate water deficit	Flowering	2015	Split-Plot	4	1	:block& random, :block * :Tester & random, :Construct, :Construct * :Tester, Entry[:Construct], :Tester * :Entry[:Construct]	Restricted maximum likehood	yield	Event	[T01617]T01617_020	T01617_020	T01617	0		CsVMV_actin + rbcS_Mut	GS1b_terGS1b + GS1b_terGS1b	0.759417	72.9846	68.2725	12.7243	0.1737	67.14		64.4083		65.7		1.29167	12.0544	102.005	0.651572
Sleepy Eye	CRD	Yield	na	Moderate water deficit	Flowering	2015	Split-Plot	4	1	:block& random, :block * :Tester & random, :Construct, :Construct * :Tester, Entry[:Construct], :Tester * :Entry[:Construct]	Restricted maximum likehood	yield	Event	[T01617]T01617_022	T01617_022	T01617	0		CsVMV_actin + rbcS_Mut	GS1b_terGS1b + GS1b_terGS1b	0.759417	72.9846	68.2725	12.7243	0.1737	67.14		64.4083		71.2		6.79167	12.0544	110.545	0.01987
Sleepy Eye	CRD	Yield	na	Moderate water deficit	Flowering	2015	Split-Plot	4	1	:block& random, :block * :Tester & random, :Construct, :Construct * :Tester, Entry[:Construct], :Tester * :Entry[:Construct]	Restricted maximum likehood	yield	Event	[T01617]T01617_032	T01617_032	T01617	0		CsVMV_actin + rbcS_Mut	GS1b_terGS1b + GS1b_terGS1b	0.759417	72.9846	68.2725	12.7243	0.1737	67.14		64.4083		65.675		1.26667	12.0544	101.967	0.657872
Sleepy Eye	CRD	Yield	na	Moderate water deficit	Flowering	2015	Split-Plot	4	1	:block& random, :block * :Tester & random, :Construct, :Construct * :Tester, Entry[:Construct], :Tester * :Entry[:Construct]	Restricted maximum likehood	yield	Event	[T01617]T01617_039	T01617_039	T01617	0		CsVMV_actin + rbcS_Mut	GS1b_terGS1b + GS1b_terGS1b	0.759417	72.9846	68.2725	12.7243	0.1737	67.14		64.4083		71.875		7.46667	12.0544	111.593	0.0107749
Findlay	Syntech	Yield		Water saturated soil	Emergence to flowering	2015	Lattice	4	0	:block & random, :iblock[:block] & random, :Construct, :Entry[:Construct],	Restricted maximum likehood	hmoist	Construct	Control hybrid	Control	Control	1				0.299331	2.62488	92	6.7867	0.8957	23.8724	24.075	23.9417		23.9417		0	2.2753	100
Findlay	Syntech	Yield		Water saturated soil	Emergence to flowering	2015	Lattice	4	0	:block & random, :iblock[:block] & random, :Construct, :Entry[:Construct],	Restricted maximum likehood	hmoist	Construct	35M70	35M70	35M70	2				0.299331	2.62488	92	6.7867	0.8957	23.8724	24.075	23.9417		24.075		0.133333	2.2753	100.557	0.876259
Findlay	Syntech	Yield		Water saturated soil	Emergence to flowering	2015	Lattice	4	0	:block & random, :iblock[:block] & random, :Construct, :Entry[:Construct],	Restricted maximum likehood	hmoist	Construct	T01617	T01617	T01617	0	6	CsVMV_actin + rbcS_Mut	GS1b_terGS1b + GS1b_terGS1b	0.299331	2.62488	92	6.7867	0.8957	23.8724	24.075	23.9417		23.7333	0.852447	-0.208334	2.2753	99.1298	0.626738
Findlay	Syntech	Yield		Water saturated soil	Emergence to flowering	2015	Lattice	4	0	:block & random, :iblock[:block] & random, :Construct, :Entry[:Construct],	Restricted maximum likehood	hmoist	Event	[Control hybrid]Control hybrid	Control	Control	1				0.299331	2.62488	92	6.7867	0.2932	23.8724	24.075	23.9417		23.9417		0	2.2753	100
Findlay	Syntech	Yield		Water saturated soil	Emergence to flowering	2015	Lattice	4	0	:block & random, :iblock[:block] & random, :Construct, :Entry[:Construct],	Restricted maximum likehood	hmoist	Event	[35M70]35M70			2				0.299331	2.62488	92	6.7867	0.2932	23.8724	24.075	23.9417		24.075		0.133333	2.2753	100.557	0.876259
Findlay	Syntech	Yield		Water saturated soil	Emergence to flowering	2015	Lattice	4	0	:block & random, :iblock[:block] & random, :Construct, :Entry[:Construct],	Restricted maximum likehood	hmoist	Event	[T01617]T01617_014	T01617_014	T01617	0		CsVMV_actin + rbcS_Mut	GS1b_terGS1b + GS1b_terGS1b	0.299331	2.62488	92	6.7867	0.2932	23.8724	24.075	23.9417		23.2		-0.741667	2.2753	96.9022	0.387342
Findlay	Syntech	Yield		Water saturated soil	Emergence to flowering	2015	Lattice	4	0	:block & random, :iblock[:block] & random, :Construct, :Entry[:Construct],	Restricted maximum likehood	hmoist	Event	[T01617]T01617_020	T01617_020	T01617	0		CsVMV_actin + rbcS_Mut	GS1b_terGS1b + GS1b_terGS1b	0.299331	2.62488	92	6.7867	0.2932	23.8724	24.075	23.9417		24.325		0.383333	2.2753	101.601	0.654542
Findlay	Syntech	Yield		Water saturated soil	Emergence to flowering	2015	Lattice	4	0	:block & random, :iblock[:block] & random, :Construct, :Entry[:Construct],	Restricted maximum likehood	hmoist	Event	[T01617]T01617_022	T01617_022	T01617	0		CsVMV_actin + rbcS_Mut	GS1b_terGS1b + GS1b_terGS1b	0.299331	2.62488	92	6.7867	0.2932	23.8724	24.075	23.9417		23.675		-0.266667	2.2753	98.8862	0.755523
Findlay	Syntech	Yield		Water saturated soil	Emergence to flowering	2015	Lattice	4	0	:block & random, :iblock[:block] & random, :Construct, :Entry[:Construct],	Restricted maximum likehood	hmoist	Event	[T01617]T01617_032	T01617_032	T01617	0		CsVMV_actin + rbcS_Mut	GS1b_terGS1b + GS1b_terGS1b	0.299331	2.62488	92	6.7867	0.2932	23.8724	24.075	23.9417		24.675		0.733333	2.2753	103.063	0.392677
Findlay	Syntech	Yield		Water saturated soil	Emergence to flowering	2015	Lattice	4	0	:block & random, :iblock[:block] & random, :Construct, :Entry[:Construct],	Restricted maximum likehood	hmoist	Event	[T01617]T01617_039	T01617_039	T01617	0		CsVMV_actin + rbcS_Mut	GS1b_terGS1b + GS1b_terGS1b	0.299331	2.62488	92	6.7867	0.2932	23.8724	24.075	23.9417		24.175		0.233333	2.2753	100.975	0.785267
Findlay	Syntech	Yield		Water saturated soil	Emergence to flowering	2015	Lattice	4	0	:block & random, :iblock[:block] & random, :Construct, :Entry[:Construct],	Restricted maximum likehood	hmoist	Event	[T01617]T01617_040	T01617_040	T01617	0		CsVMV_actin + rbcS_Mut	GS1b_terGS1b + GS1b_terGS1b	0.299331	2.62488	92	6.7867	0.2932	23.8724	24.075	23.9417		22.35		-1.59167	2.2753	93.3519	0.0655093
Findlay	Syntech	Yield		Water saturated soil	Emergence to flowering	2015	Lattice	4	9	:block & random, :iblock[:block] & random, :Construct, :Entry[:Construct],	Restricted maximum likehood	yield	Construct	Control hybrid	Control	Control	1				0.447721	86.3977	82.1053	14.6572	0.0001	63.416	88.025	62.4037		62.4037		0	13.075	100
Findlay	Syntech	Yield		Water saturated soil	Emergence to flowering	2015	Lattice	4	9	:block & random, :iblock[:block] & random, :Construct, :Entry[:Construct],	Restricted maximum likehood	yield	Construct	35M70	35M70	35M70	2				0.447721	86.3977	82.1053	14.6572	0.0001	63.416	88.025	62.4037		88.025		25.6213	13.075	141.057	1.56999e-06
Findlay	Syntech	Yield		Water saturated soil	Emergence to flowering	2015	Lattice	4	9	:block & random, :iblock[:block] & random, :Construct, :Entry[:Construct],	Restricted maximum likehood	yield	Construct	T01617	T01617	T01617	0	6	CsVMV_actin + rbcS_Mut	GS1b_terGS1b + GS1b_terGS1b	0.447721	86.3977	82.1053	14.6572	0.0001	63.416	88.025	62.4037		65.751	4.7814	3.34729	13.075	105.364	0.213748
Findlay	Syntech	Yield		Water saturated soil	Emergence to flowering	2015	Lattice	4	9	:block & random, :iblock[:block] & random, :Construct, :Entry[:Construct],	Restricted maximum likehood	yield	Event	[Control hybrid]Control hybrid	Control	Control	1				0.447721	86.3977	82.0887	14.6572	0.1105	63.416	88.025	62.4037		62.4037		0	13.075	100
Findlay	Syntech	Yield		Water saturated soil	Emergence to flowering	2015	Lattice	4	9	:block & random, :iblock[:block] & random, :Construct, :Entry[:Construct],	Restricted maximum likehood	yield	Event	[35M70]35M70			2				0.447721	86.3977	82.0887	14.6572	0.1105	63.416	88.025	62.4037		88.025		25.6213	13.075	141.057	1.56999e-06
Findlay	Syntech	Yield		Water saturated soil	Emergence to flowering	2015	Lattice	4	9	:block & random, :iblock[:block] & random, :Construct, :Entry[:Construct],	Restricted maximum likehood	yield	Event	[T01617]T01617_014	T01617_014	T01617	0		CsVMV_actin + rbcS_Mut	GS1b_terGS1b + GS1b_terGS1b	0.447721	86.3977	82.0887	14.6572	0.1105	63.416	88.025	62.4037		70.5953		8.19158	13.075	113.127	0.151561
Findlay	Syntech	Yield		Water saturated soil	Emergence to flowering	2015	Lattice	4	9	:block & random, :iblock[:block] & random, :Construct, :Entry[:Construct],	Restricted maximum likehood	yield	Event	[T01617]T01617_020	T01617_020	T01617	0		CsVMV_actin + rbcS_Mut	GS1b_terGS1b + GS1b_terGS1b	0.447721	86.3977	82.0887	14.6572	0.1105	63.416	88.025	62.4037		58.3678		-4.03588	13.075	93.5326	0.477845
Findlay	Syntech	Yield		Water saturated soil	Emergence to flowering	2015	Lattice	4	9	:block & random, :iblock[:block] & random, :Construct, :Entry[:Construct],	Restricted maximum likehood	yield	Event	[T01617]T01617_022	T01617_022	T01617	0		CsVMV_actin + rbcS_Mut	GS1b_terGS1b + GS1b_terGS1b	0.447721	86.3977	82.0887	14.6572	0.1105	63.416	88.025	62.4037		68.0678		5.66412	13.075	109.077	0.319906
Findlay	Syntech	Yield		Water saturated soil	Emergence to flowering	2015	Lattice	4	9	:block & random, :iblock[:block] & random, :Construct, :Entry[:Construct],	Restricted maximum likehood	yield	Event	[T01617]T01617_032	T01617_032	T01617	0		CsVMV_actin + rbcS_Mut	GS1b_terGS1b + GS1b_terGS1b	0.447721	86.3977	82.0887	14.6572	0.1105	63.416	88.025	62.4037		66.125		3.72131	13.075	105.963	0.454161
Findlay	Syntech	Yield		Water saturated soil	Emergence to flowering	2015	Lattice	4	9	:block & random, :iblock[:block] & random, :Construct, :Entry[:Construct],	Restricted maximum likehood	yield	Event	[T01617]T01617_039	T01617_039	T01617	0		CsVMV_actin + rbcS_Mut	GS1b_terGS1b + GS1b_terGS1b	0.447721	86.3977	82.0887	14.6572	0.1105	63.416	88.025	62.4037		69.6		7.19631	13.075	111.532	0.149662
Findlay	Syntech	Yield		Water saturated soil	Emergence to flowering	2015	Lattice	4	9	:block & random, :iblock[:block] & random, :Construct, :Entry[:Construct],	Restricted maximum likehood	yield	Event	[T01617]T01617_040	T01617_040	T01617	0		CsVMV_actin + rbcS_Mut	GS1b_terGS1b + GS1b_terGS1b	0.447721	86.3977	82.0887	14.6572	0.1105	63.416	88.025	62.4037		61.75		-0.653691	13.075	98.9525	0.895221

## Sheet: Statistics locations 
Measured trait	Year	Location	Stress	Period of stress	Number of replicates	Number of transgenic events		Mean value (Ql/ha)	SD	Difference / control	Least square deviation	% compared to controls	P-value		Mean value (%)	SD	Difference /controls	Least square deviation	% / control	P-value
								Kernel yield							Moisture
Yield	2010	Alleman	None		5	10		68.2	2.2	3.4	6.7	105.25	0.041		19	0.25	-0.3	1	98.45	0.21
Yield	2011	Masson	None		4	8		73.4	2.43	1.5	5.5	102.14	0.45		11.4	0.17	0.1	0.5	100.72	0.47
Yield	2011	Stewardson	None		4	9		74.4	4.64	-1.6	9.5	97.84	0.57		16.4	0.15	0.2	1	101.26	0.35
Yield	2011	Visalia	None		4	9		81.6	3.84	0.6	8.7	100.75	0.76		14.1	0.22	-0.2	0.8	98.7	0.34
WUE + yield	2013	George	Moderate water deficit	Grain Filling	5	6		69.2	1.32	3.6	7.5	105.46	0.12		12.6	0.07	0	0.2	100.34	0.47
WUE + yield	2013	Gibson	Moderate water deficit	Grain Filling	5	6		63.1	4.82	1.9	8	103.08	0.43		12	0.24	0.1	0.3	101.09	0.12
Yield	2013	Ashkum	None		5	6		91.2	4.57	9	8.8	110.95	0.0015		16.6	0.08	0	0.3	100	1
Yield	2013	Finch	None		5	6		87.1	1.31	-0.2	5.9	99.81	0.92		24.9	0.72	0.8	1.5	103.28	0.081
Yield	2013	Findlay	None		5	6		83.3	5.26	3.7	7.9	104.58	0.15		23.6	0.26	0.6	1.9	102.55	0.29
Yield	2013	George	None		5	6		79.7	6.28	8	8.5	111.17	0.0039		12.8	0.06	0.1	0.1	100.68	0.04
Yield	2014	Ashkum	None		4	5		99.6	2.21	3.2	10.2	103.29	0.23		20.5	0.42	-0.2	1	99.27	0.57
Yield	2014	Findlay	None		4	7		96.8	2.85	-0.3	7.4	99.71	0.88		20.1	0.4	-0.3	0.8	98.46	0.11
Yield	2015	Findlay	Water saturated soil	Emergence to flowering	4	6		65.8	4.78	3.3	13.1	105.36	0.21		23.7	0.85	-0.2	2.3	99.13	0.63
Yield	2015	Sleepy Eye	Moderate water deficit	Flowering	4	5		69.2	3.18	4.8	12.1	107.38	0.011		23.1	0.26	-0.1	1.4	99.77	0.8
Significant difference compared to the control				P < 0.05
WUE: water use efficiency

## Sheet: ANOVA yield all sites years
Trait	Number of field trials	Number of sites	Number of years	Total number of transgenic events	Average yield (ql ha-1)	R square	Residual variance	CV (%)	Kernel yield controls (Ql/ha)	Kernel yield Gln1.3 overexpresors (Ql/ha)	Gln1.3 overexpresor (%) compared to the controls (CH and NS)	P-value	all interaction	interaction n-1	all interaction	interaction n-1	Test	P-value interaction construct x environnement
Kernel yield	14	11	5	12	77.72	0.9078	13.25	4.68355	71.7552	74.4901	103.8	0.0294	673.633	673.747	5	4	0.11334	0.736373

## Sheet: Yield Alleman 2010
Kernel yield (event level)
Trangenic/control event (Hybrid number)	t-test					Kernel yield (Ql/ha)	SD	% mean/controls	P-value
[T 01617]T 01617_027 (H27)	A					71.914	2.38238	111.03	0.0122423
[T 01617]T 01617_022 (H22)	A	B	C			70.2	2.38238	108.384	0.0550868
[T 01617]T 01617_032 (H32)	A	B	C			69.806	2.38238	107.775	0.0748204
[T 01617]T 01617_020 (H20)	A	B	C	D		69.73	2.38238	107.658	0.0792349
[T 01617]T 01617_023 (H23)	A	B	C	D	E	68.424	2.38238	105.642	0.194244
[T 01617]T 01617_014 (H14)	A	B	C	D	E	67.46	2.38238	104.153	0.338197
[T 01617]T 01617_017 (H17)	A	B	C	D	E	66.682	2.38238	102.952	0.495486
[T 01617]T 01617_031 (H31)	A	B	C	D	E	66.258	2.38238	102.297	0.595605
[T 01617]T 01617_018 (H18)	A	B	C	D	E	66.214	2.38238	102.229	0.60651
[T 01617]T 01617_012 (H12)		B	C	D	E	65	2.38238	100.355	0.934568
[Control T 01676] Control T 01676 (NS)			C	D	E	64.784	1.6846
[Control hybrid ] Control hybrid (CH)		B	C	D	E	64.756	2.38238
Significant difference compared to the control	P < 0.05
Mean Kernel yield (construct level)
Level	t-test		Kernel yield (Ql/Ha)	SD	% mean/controls	P-value
Control hybrid (CH)	A	B	64.756	2.38238
Control T 01676 (NS)	A	B	64.784	1.6846
T 01617 (H 14 to H32)	A		68.1688	0.753375	105.247	0.0413518

## Sheet: TKW Alleman 2010
Thousand kernel weight (event level)
Trangenic/control event (Hybrid number)	t-test			TKW (g)	SD	% mean/controls	P-value
[T 01617]T 01617_022 (H22)		B	C	267.6	7.53554	96.685	0.312643
[Control Equiv]Control hybrid (CH)		B	C	267.75	8.42499
[T 01617]T 01617_031 (H31)		B	C	270.6	7.53554	97.7689	0.496107
[T 01617]T 01617_032 (H32)		B	C	272	7.53554	98.2748	0.598474
[T 01617]T 01617_018 (H18)		B	C	274.8	7.53554	99.2864	0.827468
[T 01617]T 01617_020 (H20)	A	B	C	279	7.53554	100.804	0.806047
[T 01617]T 01617_012 (H12)	A	B	C	279.6	7.53554	101.021	0.755264
[T 01617]T 01617_023 (H23)	A	B	C	282.8	7.53554	102.177	0.506603
[T 01617]T 01617_014 (H14)	A	B	C	283.4	7.53554	102.394	0.465339
[T 01617]T 01617_017 (H17)	A	B	C	284.2	7.53554	102.683	0.413399
[T 01617]T 01617_027 (H27)	A	B	C	284.4	7.53554	102.755	0.400981
[Control T 01676]Control T 01676 (NS)	A	B		285.8	5.32843
Thousand kernel weight (construct level)
Level	t-test	TKW (g)	SD	% mean/controls	P-value
Control hybid (CH)	A	267.75	8.42499
Control T 01676 (NS)	A	285.8	5.32843
T 01617(H14 to H32)	A	277.84	2.38295	100.385	0.847581
Graph showing the impact of Gln1-3 overexpression on kernel yield as function of thousand kernel weight.

## Sheet: Yield per event location year
	Experimentation type	Yield					Yield															Yield																				WD
	Year	2010					2011															2013																				2013
	Location	Alleman					Masson					Stewardson					Visalia					Ashkum					Finch					Findlay					George					George					Gibson
Construct	Event (Hybrid)	Mean square	Difference with the group of controls	LSD	Yield as % of controls	Prob.>f	Mean square	Difference with the group of controls	LSD	Yield as % of controls	Prob.>f	Mean square	Difference with the group of controls	LSD	Yield as % of controls	Prob.>f	Mean square	Difference with the group of controls	LSD	Yield as % of controls	Prob.>f	Mean square	Difference with the group of controls	LSD	Yield as % of controls	Prob.>f	Mean square	Difference with the group of controls	LSD	Yield as % of controls	Prob.>f	Mean square	Difference with the group of controls	LSD	Yield as % of controls	Prob.>f	Mean square	Difference with the group of controls	LSD	Yield as % of controls	Prob.>f	Mean square	Difference with the group of controls	LSD	Yield as % of controls	Prob.>f	Mean square	Difference with the group of controls	LSD
T01617	T01617_012 (H12)	65	0.2	6.7	100.4	0.93	71.5	-0.4	5.1	99.5	0.88	69.7	-6.4	9.2	91.6	0.13	79.6	-1.4	8.7	98.3	0.7
T01617	T01617_014 (H14)	67.5	2.7	6.7	104.2	0.34	72.9	1	5.1	101.5	0.69	75.7	-0.4	9.2	99.5	0.93	74.6	-6.5	8.7	92	0.081	84.3	2	8.8	102.5	0.6	87	-0.3	5.9	99.7	0.91	89.8	10.1	7.9	112.7	0.011	83.8	12.1	8.5	116.9	0.0048	69.8	4.2	7.5	106.3	0.25	60.2	-0.9	8
T01617	T01617_017 (H17)	66.7	1.9	6.7	103	0.49						73.3	-2.7	9.2	96.4	0.51	82.7	1.7	8.7	102.1	0.64
T01617	T01617_018 (H18)	66.2	1.4	6.7	102.2	0.61	75	3.2	5.1	104.5	0.23	75.6	-0.5	9.2	99.4	0.91	85.2	4.1	8.7	105.1	0.26
T01617	T01617_020 (H20)	69.7	5	6.7	107.7	0.078	69.5	-2.4	5.1	96.7	0.38	78.2	2.1	9.2	102.8	0.61	78.9	-2.1	8.7	97.4	0.56	90.2	8	8.8	109.7	0.044	89.3	2	5.9	102.3	0.44	80.5	0.8	7.9	101	0.83	87.2	15.5	8.5	121.6	0.0005	69.6	4	7.5	106	0.23	69.8	8.7	8
T01617	T01617_022 (H22)	70.2	5.4	6.7	108.4	0.054	77.1	5.3	5.1	107.3	0.058	66.8	-9.3	9.2	87.8	0.03	86.3	5.3	8.7	106.6	0.15	96.1	13.9	8.8	116.9	0.0009	86.3	-1	5.9	98.9	0.7	84.7	5	7.9	106.3	0.16	76.2	4.5	8.5	106.3	0.23	69.7	4	7.5	106.1	0.23	55.7	-5.5	8
T01617	T01617_023 (H23)	68.4	3.7	6.7	105.6	0.19	75.4	3.5	5.1	104.9	0.19	82.8	6.7	9.2	108.8	0.11	80.1	-0.9	8.7	98.9	0.81
T01617	T01617_027 (H27)	71.9	7.1	6.7	111	0.012	72.2	0.3	5.1	100.4	0.91	75	-1.1	9.2	98.6	0.8	81.3	0.3	8.7	100.4	0.93
T01617	T01617_031 (H31)	66.3	1.5	6.7	102.3	0.59
T01617	T01617_032 (H32)	69.8	5	6.7	107.8	0.074	73.5	1.6	5.1	102.3	0.53	72.8	-3.3	9.2	95.7	0.43	85.9	4.9	8.7	106	0.18	93.1	10.9	8.8	113.2	0.0074	87.8	0.5	5.9	100.6	0.84	80.2	0.5	7.9	100.6	0.89	84.6	12.9	8.5	117.9	0.003	71	5.3	7.5	108.1	0.11	62.8	1.6	8
T01617	T01617_039 (H39)																					88.1	5.9	8.8	107.2	0.13	86.8	-0.4	5.9	99.5	0.86	88.6	8.9	7.9	111.2	0.016	74.7	3	8.5	104.2	0.42	67.6	2	7.5	103	0.55	65.7	4.6	8
T01617	T01617_040 (H40)																					95.5	13.3	8.8	116.2	0.0014	85.5	-1.8	5.9	97.9	0.47	76.3	-3.4	7.9	95.8	0.34	71.7	0	8.5	100.1	0.99	67.7	2	7.5	103.1	0.54	64	2.9	8
Mean Year/location		68.17	3.39	6.7	105.26	0.041	73.3875	1.5125	5.1	102.137	0.45	74.4333	-1.65556	9.2	97.8444	0.57	81.6222	0.6	8.7	100.756	0.76	91.2167	9	8.8	110.95	0.0015	87.1167	-0.166667	5.9	99.8167	0.92	83.35	3.65	7.9	104.6	0.15	79.7	8	8.5	111.167	0.0039	69.2333	3.58333	7.5	105.433	0.12	63.0333	1.9	8
Nb Events P < 0.05		1 out of 10																				4 out of 6										2 out of 6					3 out of 6										1 out of 6
Nb Events P < 0.1		4 out of 10					4 ou of 8					3 out 9					4 out of 9					1 out of 6					4 out of 6					4 out of 6					1 out of 6					4 out of 6					3 out of 6
Significant difference compared to the control				P < 0.05
In bold: significant difference compared to the control P <0.1
Trangenic events used for the multilocal analysis
[truncated: 22 more columns]

## Sheet: Multilocal analysis all years
	Location type	Yield					Yield															Yield																				WD
	Year	2010					2011															2013																				2013
	Location	Alleman					Masson					Stewardson					Visalia					Ashkum					Finch					Findlay					George					George					Gibson
Construct	Event (Hybrid)	Mean square	Difference with the group of controls	LSD	Yield as % of controls	Prob.>f	Mean square	Difference with the group of controls	LSD	Yield as % of controls	Prob.>f	Mean square	Difference with the group of controls	LSD	Yield as % of controls	Prob.>f	Mean square	Difference with the group of controls	LSD	Yield as % of controls	Prob.>f	Mean square	Difference with the group of controls	LSD	Yield as % of controls	Prob.>f	Mean square	Difference with the group of controls	LSD	Yield as % of controls	Prob.>f	Mean square	Difference with the group of controls	LSD	Yield as % of controls	Prob.>f	Mean square	Difference with the group of controls	LSD	Yield as % of controls	Prob.>f	Mean square	Difference with the group of controls	LSD	Yield as % of controls	Prob.>f	Mean square	Difference with the group of controls	LSD
T01617	T01617_014 (H14)	67.5	2.7	6.7	104.2	0.34	72.9	1	5.1	101.5	0.69	75.7	-0.4	9.2	99.5	0.93	74.6	-6.5	8.7	92	0.081	84.3	2	8.8	102.5	0.6	87	-0.3	5.9	99.7	0.91	89.8	10.1	7.9	112.7	0.011	83.8	12.1	8.5	116.9	0.0048	69.8	4.2	7.5	106.3	0.25	60.2	-0.9	8
T01617	T01617_020 (H20)	69.7	5	6.7	107.7	0.078	69.5	-2.4	5.1	96.7	0.38	78.2	2.1	9.2	102.8	0.61	78.9	-2.1	8.7	97.4	0.56	90.2	8	8.8	109.7	0.044	89.3	2	5.9	102.3	0.44	80.5	0.8	7.9	101	0.83	87.2	15.5	8.5	121.6	0.0005	69.6	4	7.5	106	0.23	69.8	8.7	8
T01617	T01617_022 (H22)	70.2	5.4	6.7	108.4	0.054	77.1	5.3	5.1	107.3	0.058	66.8	-9.3	9.2	87.8	0.03	86.3	5.3	8.7	106.6	0.15	96.1	13.9	8.8	116.9	0.0009	86.3	-1	5.9	98.9	0.7	84.7	5	7.9	106.3	0.16	76.2	4.5	8.5	106.3	0.23	69.7	4	7.5	106.1	0.23	55.7	-5.5	8
T01617	T01617_032 (H32)	69.8	5	6.7	107.8	0.074	73.5	1.6	5.1	102.3	0.53	72.8	-3.3	9.2	95.7	0.43	85.9	4.9	8.7	106	0.18	93.1	10.9	8.8	113.2	0.0074	87.8	0.5	5.9	100.6	0.84	80.2	0.5	7.9	100.6	0.89	84.6	12.9	8.5	117.9	0.003	71	5.3	7.5	108.1	0.11	62.8	1.6	8
Mean Year/location		68.17	3.39	6.7	105.26	0.041	73.3875	1.5125	5.1	102.137	0.45	74.4333	-1.65556	9.2	97.8444	0.57	81.6222	0.6	8.7	100.756	0.76	91.2167	9	8.8	110.95	0.0015	87.1167	-0.166667	5.9	99.8167	0.92	83.35	3.65	7.9	104.6	0.15	79.7	8	8.5	111.167	0.0039	69.2333	3.58333	7.5	105.433	0.12	63.0333	1.9	8
Significant difference compared to the control				P < 0.05
In bold: significant difference compared to the control P <0.1
Trangenic events used for the multilocal analysis
[truncated: 22 more columns]

## Sheet: ANOVA multilocal analysis
Trait	Average yield (ql ha-1)	R square	Residual variance	Cv (%)	Controls (Ql/ha)	Kernel yield Gln1.3 overexpresors (Ql/ha)	Gln1.3 overexpresor (%) compared to the controls (CH and NS)	P-value	P-value interaction Construct x Environment
Kernel Yield	76.3	0.89	15.4	5.14323	71.75	74.52	103.861	0.05	0.852831
Significant difference compared to the control				P < 0.05
Description of the environments	Number of field trials	Number of sites	Number of years	Number of transgenic events
	14	10	5	4

## Sheet: Tester interaction
	Mean square (Ql/ha)		Gln1.3 overexpresor (%) compared to the controls (CH and NS)	Prob.>f
Level	Transgenic hybrids	Control hybrids (CH)
Across testers	69.16	64.41	107.4	0.0106
AAX3	72.39	68.04	106.2	0.184
AAX7	73.4	68.4	107.3	0.1136
RBO1	61.8	56.78	108.8	0.1124
Source	Degree of freedom	F ratio	Prob.>f
Tester	2	11.37	0.0074
Construct	1	6.9	0.0106
Construct*Tester	2	0.00196	0.9806
Trangenic event	4	1.64	0.1737
Tester*Trangenic event	8	0.82	0.5826
Significant difference compared to the control				P < 0.05
