# Supplementary material for: Impacts of environmental conditions, and allelic variation of cytosolic glutamine synthetase on maize hybrid kernel production
Source: Commun Biol. 2021 Sep 17;4:1095. doi: 10.1038/s42003-021-02598-w (PMC8448750; doi:10.1038/s42003-021-02598-w)
Supplement: Supplementary file 8 — Supplementary Data 5 [file 42003_2021_2598_MOESM8_ESM.xlsx]

## Sheet: Pvalue data
Gene	Locus	Chromosome RefGen_V4	Position START RefGen_V4	YEAR	Location	Number of lines in the model	Minor allele frequency of SNP	p-value	mlog10_p-value	Allele1	Allele2	number of lines.Allele1	number of lines.Allele2	Frequency.Allele1	Frequency.Allele2	Mean Effect	Effect.Allele1	Effect.Allele2
Gln1-3	C5M01	5	210867378	2016	Saint-Paul	349	0.258	0.904555	0.0435649	A	G	90	259	0.258	0.742
Gln1-3	C5M01	5	210867378	2015	Blois	342	0.251	0.780763	0.107481	A	G	86	256	0.251	0.749
Gln1-3	C5M02	5	210867382	2016	Saint-Paul	349	0.258	0.904555	0.0435649	A	T	90	259	0.258	0.742
Gln1-3	C5M02	5	210867382	2015	Blois	342	0.251	0.780763	0.107481	A	T	86	256	0.251	0.749
Gln1-3	C5M03	5	210867384	2016	Saint-Paul	351	0.054	0.394072	0.404424	A	C	332	19	0.946	0.054
Gln1-3	C5M03	5	210867384	2015	Blois	342	0.061	0.491451	0.30852	A	C	321	21	0.939	0.061
Gln1-3	C5M04	5	210867386	2016	Saint-Paul	349	0.258	0.904555	0.0435649	A	T	259	90	0.742	0.258
Gln1-3	C5M04	5	210867386	2015	Blois	342	0.251	0.780763	0.107481	A	T	256	86	0.749	0.251
Gln1-3	C5M05	5	210867390	2016	Saint-Paul	349	0.258	0.904555	0.0435649	A	G	259	90	0.742	0.258
Gln1-3	C5M05	5	210867390	2015	Blois	342	0.251	0.780763	0.107481	A	G	256	86	0.749	0.251
Gln1-3	C5M06	5	210867392	2016	Saint-Paul	350	0.091	0.10251	0.989234	A	C	32	318	0.091	0.909
Gln1-3	C5M06	5	210867392	2015	Blois	342	0.076	0.311462	0.506594	A	C	26	316	0.076	0.924
Gln1-3	C5M07	5	210867536	2016	Saint-Paul	353	0.261	0.911773	0.0401134	A	T	92	261	0.261	0.739
Gln1-3	C5M07	5	210867536	2015	Blois	344	0.256	0.927597	0.0326404	A	T	88	256	0.256	0.744
Gln1-3	C5M08	5	210867688	2016	Saint-Paul	352	0.318	0.245738	0.609527	A	G	112	240	0.318	0.682
Gln1-3	C5M08	5	210867688	2015	Blois	343	0.329	0.673519	0.17165	A	G	113	230	0.329	0.671
Gln1-3	C5M09	5	210867719	2016	Saint-Paul	351	0.316	0.0686438	1.1634	A	T	111	240	0.316	0.684
Gln1-3	C5M09	5	210867719	2015	Blois	344	0.305	0.352155	0.453266	A	T	105	239	0.305	0.695
Gln1-3	C5M10	5	210867726	2016	Saint-Paul	351	0.481	0.403391	0.394274	C	G	169	182	0.481	0.519
Gln1-3	C5M10	5	210867726	2015	Blois	344	0.48	0.529016	0.276531	C	G	165	179	0.48	0.52
Gln1-3	C5M11	5	210867741	2016	Saint-Paul	351	0.481	0.403391	0.394274	A	G	169	182	0.481	0.519
Gln1-3	C5M11	5	210867741	2015	Blois	344	0.48	0.529016	0.276531	A	G	165	179	0.48	0.52
Gln1-3	C5M12	5	210867784	2016	Saint-Paul	351	0.066	0.149351	0.825792	C	T	23	328	0.066	0.934
Gln1-3	C5M12	5	210867784	2015	Blois	343	0.064	0.514497	0.288617	C	T	22	321	0.064	0.936
Gln1-3	C5M13	5	210867833	2016	Saint-Paul	351	0.316	0.0686438	1.1634	C	T	111	240	0.316	0.684
Gln1-3	C5M13	5	210867833	2015	Blois	344	0.305	0.352155	0.453266	C	T	105	239	0.305	0.695
Gln1-3	C5M14	5	210867837	2016	Saint-Paul	353	0.057	0.422637	0.374032	A	G	333	20	0.943	0.057
Gln1-3	C5M14	5	210867837	2015	Blois	344	0.064	0.35465	0.4502	A	G	322	22	0.936	0.064
Gln1-3	C5M15	5	210867851	2016	Saint-Paul	353	0.057	0.422637	0.374032	A	C	20	333	0.057	0.943
Gln1-3	C5M15	5	210867851	2015	Blois	344	0.064	0.35465	0.4502	A	C	22	322	0.064	0.936
Gln1-3	C5M16	5	210868678	2016	Saint-Paul	352	0.097	0.851199	0.0699688	A	T	318	34	0.903	0.097
Gln1-3	C5M16	5	210868678	2015	Blois	343	0.09	0.608172	0.215973	A	T	312	31	0.91	0.09
Gln1-3	C5M17	5	210869013	2016	Saint-Paul	350	0.446	0.671731	0.172805	A	G	156	194	0.446	0.554
Gln1-3	C5M17	5	210869013	2015	Blois	343	0.455	0.593131	0.22685	A	G	156	187	0.455	0.545
Gln1-3	C5M18	5	210869798	2016	Saint-Paul	353	0.057	0.422637	0.374032	A	G	333	20	0.943	0.057
Gln1-3	C5M18	5	210869798	2015	Blois	344	0.064	0.35465	0.4502	A	G	322	22	0.936	0.064
Gln1-3	C5M19	5	210869823	2016	Saint-Paul	353	0.057	0.422637	0.374032	A	G	333	20	0.943	0.057
Gln1-3	C5M19	5	210869823	2015	Blois	344	0.064	0.35465	0.4502	A	G	322	22	0.936	0.064
Gln1-3	C5M20	5	210870018	2016	Saint-Paul	352	0.153	0.103227	0.986207	A	G	54	298	0.153	0.847
Gln1-3	C5M20	5	210870018	2015	Blois	343	0.146	0.306904	0.512998	A	G	50	293	0.146	0.854
Gln1-3	C5M21	5	210870147	2016	Saint-Paul	353	0.057	0.422637	0.374032	C	T	333	20	0.943	0.057
Gln1-3	C5M21	5	210870147	2015	Blois	344	0.064	0.35465	0.4502	C	T	322	22	0.936	0.064
Gln1-3	C5M22	5	210870184	2016	Saint-Paul	353	0.057	0.422637	0.374032	A	G	333	20	0.943	0.057
Gln1-3	C5M22	5	210870184	2015	Blois	344	0.064	0.35465	0.4502	A	G	322	22	0.936	0.064
Gln1-3	C5M23	5	210870214	2016	Saint-Paul	353	0.057	0.422637	0.374032	A	G	333	20	0.943	0.057
Gln1-3	C5M23	5	210870214	2015	Blois	344	0.064	0.35465	0.4502	A	G	322	22	0.936	0.064
Gln1-3	C5M24	5	210870880	2016	Saint-Paul	353	0.099	0.617611	0.209285	G	T	35	318	0.099	0.901
Gln1-3	C5M24	5	210870880	2015	Blois	344	0.093	0.534726	0.271868	G	T	32	312	0.093	0.907
Gln1-3	C5M25	5	210870901	2016	Saint-Paul	353	0.099	0.617611	0.209285	A	C	35	318	0.099	0.901
Gln1-3	C5M25	5	210870901	2015	Blois	344	0.093	0.534726	0.271868	A	C	32	312	0.093	0.907
Gln1-3	C5M26	5	210870945	2016	Saint-Paul	353	0.099	0.617611	0.209285	A	C	35	318	0.099	0.901
Gln1-3	C5M26	5	210870945	2015	Blois	344	0.093	0.534726	0.271868	A	C	32	312	0.093	0.907
Gln1-3	C5M27	5	210871301	2016	Saint-Paul	353	0.099	0.617611	0.209285	G	T	318	35	0.901	0.099
Gln1-3	C5M27	5	210871301	2015	Blois	344	0.093	0.534726	0.271868	G	T	312	32	0.907	0.093
Gln1-3	C5M28	5	210871302	2016	Saint-Paul	353	0.099	0.617611	0.209285	G	T	318	35	0.901	0.099
Gln1-3	C5M28	5	210871302	2015	Blois	344	0.093	0.534726	0.271868	G	T	312	32	0.907	0.093
Gln1-3	C5M29	5	210871321	2016	Saint-Paul	353	0.351	0.03263	1.48638	A	G	229	124	0.649	0.351	94.0949	1.21608	-1.21615
Gln1-3	C5M29	5	210871321	2015	Blois	344	0.346	0.650916	0.186475	A	G	225	119	0.654	0.346
Gln1-3	C5M30	5	210871384	2016	Saint-Paul	353	0.057	0.646446	0.189468	C	G	20	333	0.057	0.943
Gln1-3	C5M30	5	210871384	2015	Blois	344	0.064	0.372972	0.428324	C	G	22	322	0.064	0.936
Gln1-3	C5M31	5	210871480	2016	Saint-Paul	352	0.099	0.613835	0.211948	C	T	35	317	0.099	0.901
Gln1-3	C5M31	5	210871480	2015	Blois	343	0.093	0.535061	0.271597	C	T	32	311	0.093	0.907
Gln1-3	C5M32	5	210871548	2016	Saint-Paul	351	0.182	0.667501	0.175548	C	G	64	287	0.182	0.818
Gln1-3	C5M32	5	210871548	2015	Blois	343	0.175	0.515406	0.287851	C	G	60	283	0.175	0.825
Gln1-3	C5M33	5	210871584	2016	Saint-Paul	352	0.099	0.613835	0.211948	C	G	35	317	0.099	0.901
Gln1-3	C5M33	5	210871584	2015	Blois	343	0.093	0.535061	0.271597	C	G	32	311	0.093	0.907
Gln1-3	C5M34	5	210871636	2016	Saint-Paul	351	0.262	0.840177	0.075629	A	T	92	259	0.262	0.738
Gln1-3	C5M34	5	210871636	2015	Blois	343	0.257	0.963429	0.0161802	A	T	88	255	0.257	0.743
Gln1-3	C5M35	5	210871837	2016	Saint-Paul	351	0.182	0.667501	0.175548	A	G	287	64	0.818	0.182
Gln1-3	C5M35	5	210871837	2015	Blois	343	0.175	0.515406	0.287851	A	G	283	60	0.825	0.175
Gln1-3	C5M36	5	210873403	2016	Saint-Paul	351	0.182	0.667501	0.175548	C	T	287	64	0.818	0.182
Gln1-3	C5M36	5	210873403	2015	Blois	343	0.175	0.515406	0.287851	C	T	283	60	0.825	0.175
Gln1-3	C5M37	5	210873423	2016	Saint-Paul	351	0.182	0.667501	0.175548	C	T	64	287	0.182	0.818
Gln1-3	C5M37	5	210873423	2015	Blois	343	0.175	0.515406	0.287851	C	T	60	283	0.175	0.825
Gln1-3	C5M38	5	210873436	2016	Saint-Paul	351	0.182	0.667501	0.175548	C	T	287	64	0.818	0.182
Gln1-3	C5M38	5	210873436	2015	Blois	343	0.175	0.515406	0.287851	C	T	283	60	0.825	0.175
Gln1-3	C5M39	5	210873444	2016	Saint-Paul	353	0.079	0.768377	0.114426	A	G	28	325	0.079	0.921
Gln1-3	C5M39	5	210873444	2015	Blois	344	0.081	0.434968	0.361542	A	G	28	316	0.081	0.919
Gln1-3	C5M40	5	210873606	2016	Saint-Paul	351	0.182	0.667501	0.175548	C	T	287	64	0.818	0.182
Gln1-3	C5M40	5	210873606	2015	Blois	343	0.175	0.515406	0.287851	C	T	283	60	0.825	0.175
Gln1-3	C5M41	5	210873766	2016	Saint-Paul	351	0.182	0.667501	0.175548	A	G	64	287	0.182	0.818
Gln1-3	C5M41	5	210873766	2015	Blois	343	0.175	0.515406	0.287851	A	G	60	283	0.175	0.825
Gln1-3	C5M42	5	210873773	2016	Saint-Paul	351	0.182	0.667501	0.175548	C	G	64	287	0.182	0.818
Gln1-3	C5M42	5	210873773	2015	Blois	343	0.175	0.515406	0.287851	C	G	60	283	0.175	0.825
Gln1-3	C5M43	5	210873838	2016	Saint-Paul	351	0.182	0.667501	0.175548	C	T	287	64	0.818	0.182
Gln1-3	C5M43	5	210873838	2015	Blois	343	0.175	0.515406	0.287851	C	T	283	60	0.825	0.175
Gln1-3	C5M44	5	210874028	2016	Saint-Paul	351	0.134	0.251904	0.598765	C	T	304	47	0.866	0.134
Gln1-3	C5M44	5	210874028	2015	Blois	343	0.131	0.154245	0.811788	C	T	298	45	0.869	0.131
Gln1-3	C5M45	5	210874155	2016	Saint-Paul	351	0.134	0.251904	0.598765	A	G	47	304	0.134	0.866
Gln1-3	C5M45	5	210874155	2015	Blois	343	0.131	0.154245	0.811788	A	G	45	298	0.131	0.869
Gln1-3	C5M46	5	210874318	2016	Saint-Paul	351	0.248	0.27615	0.558855	A	C	264	87	0.752	0.248
Gln1-3	C5M46	5	210874318	2015	Blois	343	0.259	0.300168	0.522636	A	C	254	89	0.741	0.259
Gln1-3	C5M47	5	210874359	2016	Saint-Paul	351	0.191	0.477138	0.321356	C	T	284	67	0.809	0.191
Gln1-3	C5M47	5	210874359	2015	Blois	343	0.195	0.0828038	1.08195	C	T	276	67	0.805	0.195
Gln1-3	C5M48	5	210874380	2016	Saint-Paul	350	0.306	0.183099	0.737314	A	G	243	107	0.694	0.306
Gln1-3	C5M48	5	210874380	2015	Blois	343	0.303	0.533316	0.273015	A	G	239	104	0.697	0.303
Gln1-3	C5M49	5	210874388	2015	Blois	343	0.303	0.533316	0.273015	A	C	239	104	0.697	0.303
Gln1-3	C5M49	5	210874388	2016	Saint-Paul	350	0.306	0.183099	0.737314	A	C	243	107	0.694	0.306
Gln1-3	C5M50	5	210874419	2015	Blois	343	0.076	0.538545	0.268778	C	T	26	317	0.076	0.924
Gln1-3	C5M50	5	210874419	2016	Saint-Paul	352	0.071	0.224456	0.648868	C	T	25	327	0.071	0.929
Gln1-3	C5M51	5	210874445	2015	Blois	343	0.303	0.533316	0.273015	A	C	239	104	0.697	0.303
Gln1-3	C5M51	5	210874445	2016	Saint-Paul	350	0.306	0.183099	0.737314	A	C	243	107	0.694	0.306
Gln1-3	C5M52	5	210874448	2015	Blois	343	0.195	0.0828038	1.08195	A	G	67	276	0.195	0.805
Gln1-3	C5M52	5	210874448	2016	Saint-Paul	351	0.191	0.477138	0.321356	A	G	67	284	0.191	0.809
Gln1-3	C5M53	5	210874449	2015	Blois	343	0.303	0.533316	0.273015	A	G	104	239	0.303	0.697
Gln1-3	C5M53	5	210874449	2016	Saint-Paul	350	0.306	0.183099	0.737314	A	G	107	243	0.306	0.694
Gln1-3	C5M54	5	210874451	2015	Blois	343	0.303	0.533316	0.273015	A	G	239	104	0.697	0.303
Gln1-3	C5M54	5	210874451	2016	Saint-Paul	350	0.306	0.183099	0.737314	A	G	243	107	0.694	0.306
Gln1-3	C5M55	5	210874521	2015	Blois	343	0.303	0.533316	0.273015	A	C	239	104	0.697	0.303
Gln1-3	C5M55	5	210874521	2016	Saint-Paul	350	0.306	0.183099	0.737314	A	C	243	107	0.694	0.306
Gln1-3	C5M56	5	210874651	2015	Blois	343	0.303	0.533316	0.273015	A	G	239	104	0.697	0.303
Gln1-3	C5M56	5	210874651	2016	Saint-Paul	350	0.306	0.183099	0.737314	A	G	243	107	0.694	0.306
Gln1-3	C5M57	5	210874654	2015	Blois	343	0.303	0.533316	0.273015	A	C	239	104	0.697	0.303
Gln1-3	C5M57	5	210874654	2016	Saint-Paul	350	0.306	0.183099	0.737314	A	C	243	107	0.694	0.306
Gln1-3	C5M58	5	210874668	2015	Blois	343	0.303	0.533316	0.273015	A	T	104	239	0.303	0.697
Gln1-3	C5M58	5	210874668	2016	Saint-Paul	350	0.306	0.183099	0.737314	A	T	107	243	0.306	0.694
Gln1-3	C5M59	5	210874672	2015	Blois	344	0.064	0.35465	0.4502	G	T	22	322	0.064	0.936
Gln1-3	C5M59	5	210874672	2016	Saint-Paul	353	0.057	0.422637	0.374032	G	T	20	333	0.057	0.943
Gln1-3	C5M60	5	210874701	2015	Blois	344	0.172	0.642711	0.191984	A	C	59	285	0.172	0.828
Gln1-3	C5M60	5	210874701	2016	Saint-Paul	352	0.17	0.00801407	2.09615	A	C	60	292	0.17	0.83	93.1828	-1.90693	1.90684
Gln1-3	C5M61	5	210874706	2015	Blois	344	0.172	0.642711	0.191984	A	G	285	59	0.828	0.172
Gln1-3	C5M61	5	210874706	2016	Saint-Paul	352	0.17	0.00801407	2.09615	A	G	292	60	0.83	0.17	93.1828	1.90684	-1.90693
Gln1-3	C5M62	5	210874715	2015	Blois	344	0.172	0.642711	0.191984	A	G	59	285	0.172	0.828
Gln1-3	C5M62	5	210874715	2016	Saint-Paul	352	0.17	0.00801407	2.09615	A	G	60	292	0.17	0.83	93.1828	-1.90693	1.90684
Gln1-3	C5M63	5	210874716	2015	Blois	344	0.172	0.642711	0.191984	A	G	59	285	0.172	0.828
Gln1-3	C5M63	5	210874716	2016	Saint-Paul	352	0.17	0.00801407	2.09615	A	G	60	292	0.17	0.83	93.1828	-1.90693	1.90684
Gln1-3	C5M64	5	210874719	2015	Blois	344	0.172	0.642711	0.191984	A	G	59	285	0.172	0.828
Gln1-3	C5M64	5	210874719	2016	Saint-Paul	352	0.17	0.00801407	2.09615	A	G	60	292	0.17	0.83	93.1828	-1.90693	1.90684
Gln1-3	C5M65	5	210874727	2015	Blois	344	0.172	0.642711	0.191984	C	G	285	59	0.828	0.172
Gln1-3	C5M65	5	210874727	2016	Saint-Paul	352	0.17	0.00801407	2.09615	C	G	292	60	0.83	0.17	93.1828	1.90684	-1.90693
Gln1-4	C4M01	4	170036686	2016	Saint-Paul	353	0.065	0.174739	0.75761	C	T	23	330	0.065	0.935
Gln1-4	C4M01	4	170036686	2015	Blois	344	0.064	0.000891125	3.05006	C	T	22	322	0.064	0.936	84.5864	-2.77106	2.77104
Gln1-4	C4M02	4	170036748	2016	Saint-Paul	353	0.065	0.174739	0.75761	A	T	330	23	0.935	0.065
Gln1-4	C4M02	4	170036748	2015	Blois	344	0.064	0.000891125	3.05006	A	T	322	22	0.936	0.064	84.5864	2.77104	-2.77106
Gln1-4	C4M03	4	170036772	2016	Saint-Paul	353	0.065	0.174739	0.75761	A	G	23	330	0.065	0.935
Gln1-4	C4M03	4	170036772	2015	Blois	344	0.064	0.000891125	3.05006	A	G	22	322	0.064	0.936	84.5864	-2.77106	2.77104
Gln1-4	C4M04	4	170036781	2016	Saint-Paul	353	0.099	0.176528	0.753186	A	C	35	318	0.099	0.901
Gln1-4	C4M04	4	170036781	2015	Blois	344	0.11	0.812024	0.090431	A	C	38	306	0.11	0.89
Gln1-4	C4M05	4	170036785	2016	Saint-Paul	353	0.065	0.174739	0.75761	A	G	23	330	0.065	0.935
Gln1-4	C4M05	4	170036785	2015	Blois	344	0.064	0.000891125	3.05006	A	G	22	322	0.064	0.936	84.5864	-2.77106	2.77104
Gln1-4	C4M06	4	170036798	2016	Saint-Paul	353	0.065	0.174739	0.75761	C	T	23	330	0.065	0.935
Gln1-4	C4M06	4	170036798	2015	Blois	344	0.064	0.000891125	3.05006	C	T	22	322	0.064	0.936	84.5864	-2.77106	2.77104
Gln1-4	C4M07	4	170036807	2016	Saint-Paul	353	0.065	0.174739	0.75761	A	G	330	23	0.935	0.065
Gln1-4	C4M07	4	170036807	2015	Blois	344	0.064	0.000891125	3.05006	A	G	322	22	0.936	0.064	84.5864	2.77104	-2.77106
Gln1-4	C4M08	4	170036893	2016	Saint-Paul	353	0.065	0.174739	0.75761	C	T	330	23	0.935	0.065
Gln1-4	C4M08	4	170036893	2015	Blois	344	0.064	0.000891125	3.05006	C	T	322	22	0.936	0.064	84.5864	2.77104	-2.77106
Gln1-4	C4M09	4	170036946	2016	Saint-Paul	353	0.164	0.846442	0.0724027	A	G	295	58	0.836	0.164
Gln1-4	C4M09	4	170036946	2015	Blois	344	0.174	0.0551638	1.25835	A	G	284	60	0.826	0.174
Gln1-4	C4M10	4	170037022	2016	Saint-Paul	353	0.065	0.174739	0.75761	A	G	330	23	0.935	0.065
Gln1-4	C4M10	4	170037022	2015	Blois	344	0.064	0.000891125	3.05006	A	G	322	22	0.936	0.064	84.5864	2.77104	-2.77106
Gln1-4	C4M11	4	170038075	2016	Saint-Paul	353	0.207	0.580753	0.236009	A	T	280	73	0.793	0.207
Gln1-4	C4M11	4	170038075	2015	Blois	344	0.212	0.930557	0.0312569	A	T	271	73	0.788	0.212
Gln1-4	C4M12	4	170038532	2016	Saint-Paul	353	0.147	0.305463	0.515041	A	C	52	301	0.147	0.853
Gln1-4	C4M12	4	170038532	2015	Blois	344	0.137	0.422467	0.374207	A	C	47	297	0.137	0.863
Gln1-4	C4M13	4	170038556	2016	Saint-Paul	353	0.238	0.937641	0.0279636	C	T	269	84	0.762	0.238
Gln1-4	C4M13	4	170038556	2015	Blois	344	0.227	0.0414471	1.38251	C	T	266	78	0.773	0.227	87.5781	-0.993752	0.993745
Gln1-4	C4M14	4	170038560	2016	Saint-Paul	353	0.147	0.305463	0.515041	A	G	301	52	0.853	0.147
Gln1-4	C4M14	4	170038560	2015	Blois	344	0.137	0.422467	0.374207	A	G	297	47	0.863	0.137
Gln1-4	C4M15	4	170038578	2016	Saint-Paul	353	0.065	0.174739	0.75761	C	T	330	23	0.935	0.065
Gln1-4	C4M15	4	170038578	2015	Blois	344	0.064	0.000891125	3.05006	C	T	322	22	0.936	0.064	84.5864	2.77104	-2.77106
Gln1-4	C4M16	4	170038831	2016	Saint-Paul	353	0.385	0.823939	0.0841049	A	G	136	217	0.385	0.615
Gln1-4	C4M16	4	170038831	2015	Blois	344	0.381	0.820241	0.0860588	A	G	131	213	0.381	0.619
Gln1-4	C4M17	4	170039305	2016	Saint-Paul	353	0.394	0.328882	0.48296	A	G	139	214	0.394	0.606
Gln1-4	C4M17	4	170039305	2015	Blois	344	0.401	0.0558344	1.2531	A	G	138	206	0.401	0.599
Gln1-4	C4M18	4	170039346	2016	Saint-Paul	353	0.473	0.389525	0.409465	A	T	186	167	0.527	0.473
Gln1-4	C4M18	4	170039346	2015	Blois	344	0.474	0.0995469	1.00197	A	T	181	163	0.526	0.474
Gln1-4	C4M19	4	170039548	2016	Saint-Paul	351	0.274	0.698424	0.155881	A	T	96	255	0.274	0.726
Gln1-4	C4M19	4	170039548	2015	Blois	342	0.266	0.665871	0.17661	A	T	91	251	0.266	0.734
Gln1-4	C4M20	4	170040228	2016	Saint-Paul	353	0.088	0.539956	0.267642	A	C	31	322	0.088	0.912
Gln1-4	C4M20	4	170040228	2015	Blois	344	0.084	0.799894	0.0969674	A	C	29	315	0.084	0.916
Gln1-4	C4M21	4	170040238	2016	Saint-Paul	353	0.088	0.539956	0.267642	A	T	31	322	0.088	0.912
Gln1-4	C4M21	4	170040238	2015	Blois	344	0.084	0.799894	0.0969674	A	T	29	315	0.084	0.916
Gln1-4	C4M22	4	170040454	2016	Saint-Paul	353	0.088	0.539956	0.267642	C	T	322	31	0.912	0.088
Gln1-4	C4M22	4	170040454	2015	Blois	344	0.084	0.799894	0.0969674	C	T	315	29	0.916	0.084
Gln1-4	C4M23	4	170040503	2016	Saint-Paul	353	0.215	0.995109	0.00212936	A	G	277	76	0.785	0.215
Gln1-4	C4M23	4	170040503	2015	Blois	344	0.201	0.72502	0.13965	A	G	275	69	0.799	0.201
Gln1-4	C4M24	4	170040533	2016	Saint-Paul	353	0.088	0.203367	0.69172	A	G	322	31	0.912	0.088
Gln1-4	C4M24	4	170040533	2015	Blois	344	0.087	0.0206785	1.68448	A	G	314	30	0.913	0.087	88.382	-1.6767	1.67674
Gln1-4	C4M25	4	170040562	2016	Saint-Paul	352	0.301	0.337052	0.472303	A	C	106	246	0.301	0.699
Gln1-4	C4M25	4	170040562	2015	Blois	344	0.288	0.0818691	1.08688	A	C	99	245	0.288	0.712
Gln1-4	C4M26	4	170040575	2016	Saint-Paul	353	0.079	0.849961	0.0706008	C	T	28	325	0.079	0.921
Gln1-4	C4M26	4	170040575	2015	Blois	344	0.073	0.641814	0.192591	C	T	25	319	0.073	0.927
Gln1-4	C4M27	4	170040591	2016	Saint-Paul	352	0.301	0.337052	0.472303	C	G	106	246	0.301	0.699
Gln1-4	C4M27	4	170040591	2015	Blois	344	0.288	0.0818691	1.08688	C	G	99	245	0.288	0.712
Gln1-4	C4M28	4	170040603	2016	Saint-Paul	353	0.088	0.203367	0.69172	A	G	322	31	0.912	0.088
Gln1-4	C4M28	4	170040603	2015	Blois	344	0.087	0.0206785	1.68448	A	G	314	30	0.913	0.087	88.382	-1.6767	1.67674
Gln1-4	C4M29	4	170040621	2016	Saint-Paul	353	0.088	0.203367	0.69172	A	C	31	322	0.088	0.912
Gln1-4	C4M29	4	170040621	2015	Blois	344	0.087	0.0206785	1.68448	A	C	30	314	0.087	0.913	88.382	1.67674	-1.6767
Gln1-4	C4M30	4	170040628	2016	Saint-Paul	352	0.213	0.849541	0.0708158	C	T	75	277	0.213	0.787
Gln1-4	C4M30	4	170040628	2015	Blois	344	0.201	0.72502	0.13965	C	T	69	275	0.201	0.799
Gln1-4	C4M31	4	170041308	2016	Saint-Paul	352	0.301	0.337052	0.472303	A	C	246	106	0.699	0.301
Gln1-4	C4M31	4	170041308	2015	Blois	344	0.288	0.0818691	1.08688	A	C	245	99	0.712	0.288
Gln1-4	C4M32	4	170041309	2016	Saint-Paul	352	0.301	0.337052	0.472303	C	T	106	246	0.301	0.699
Gln1-4	C4M32	4	170041309	2015	Blois	344	0.288	0.0818691	1.08688	C	T	99	245	0.288	0.712
Gln1-4	C4M33	4	170041331	2016	Saint-Paul	352	0.134	0.286222	0.543296	G	T	305	47	0.866	0.134
Gln1-4	C4M33	4	170041331	2015	Blois	344	0.131	0.0128292	1.8918	G	T	299	45	0.869	0.131	88.1277	-1.50022	1.50032
Gln1-4	C4M34	4	170041356	2016	Saint-Paul	352	0.301	0.337052	0.472303	C	T	246	106	0.699	0.301
Gln1-4	C4M34	4	170041356	2015	Blois	344	0.288	0.0818691	1.08688	C	T	245	99	0.712	0.288
Gln1-4	C4M35	4	170041358	2016	Saint-Paul	353	0.167	0.74617	0.127162	C	T	59	294	0.167	0.833
Gln1-4	C4M35	4	170041358	2015	Blois	344	0.157	0.889641	0.0507854	C	T	54	290	0.157	0.843
Gln1-4	C4M36	4	170041430	2016	Saint-Paul	352	0.134	0.286222	0.543296	A	G	305	47	0.866	0.134
Gln1-4	C4M36	4	170041430	2015	Blois	344	0.131	0.0128292	1.8918	A	G	299	45	0.869	0.131	88.1277	-1.50022	1.50032
Gln1-4	C4M37	4	170041431	2016	Saint-Paul	352	0.134	0.286222	0.543296	A	T	305	47	0.866	0.134
Gln1-4	C4M37	4	170041431	2015	Blois	344	0.131	0.0128292	1.8918	A	T	299	45	0.869	0.131	88.1277	-1.50022	1.50032
Gln1-4	C4M38	4	170041437	2016	Saint-Paul	352	0.134	0.286222	0.543296	C	T	47	305	0.134	0.866
Gln1-4	C4M38	4	170041437	2015	Blois	344	0.131	0.0128292	1.8918	C	T	45	299	0.131	0.869	88.1277	1.50032	-1.50022
Gln1-4	C4M39	4	170041473	2016	Saint-Paul	352	0.134	0.286222	0.543296	A	G	47	305	0.134	0.866
Gln1-4	C4M39	4	170041473	2015	Blois	344	0.131	0.0128292	1.8918	A	G	45	299	0.131	0.869	88.1277	1.50032	-1.50022
Gln1-4	C4M40	4	170041524	2016	Saint-Paul	353	0.436	0.506502	0.295418	A	C	199	154	0.564	0.436
Gln1-4	C4M40	4	170041524	2015	Blois	344	0.445	0.24543	0.610072	A	C	191	153	0.555	0.445
Gln1-4	C4M41	4	170041542	2016	Saint-Paul	353	0.167	0.74617	0.127162	C	G	294	59	0.833	0.167
Gln1-4	C4M41	4	170041542	2015	Blois	344	0.157	0.889641	0.0507854	C	G	290	54	0.843	0.157
Gln1-4	C4M42	4	170041548	2016	Saint-Paul	352	0.134	0.286222	0.543296	A	G	305	47	0.866	0.134
Gln1-4	C4M42	4	170041548	2015	Blois	344	0.131	0.0128292	1.8918	A	G	299	45	0.869	0.131	88.1277	-1.50022	1.50032
Gln1-4	C4M43	4	170041921	2015	Blois	344	0.131	0.0128292	1.8918	C	G	45	299	0.131	0.869	88.1277	1.50032	-1.50022
Gln1-4	C4M43	4	170041921	2016	Saint-Paul	352	0.134	0.286222	0.543296	C	G	47	305	0.134	0.866
Gln1-4	C4M44	4	170042259	2015	Blois	344	0.131	0.0128292	1.8918	G	T	299	45	0.869	0.131	88.1277	-1.50022	1.50032
Gln1-4	C4M44	4	170042259	2016	Saint-Paul	352	0.134	0.286222	0.543296	G	T	305	47	0.866	0.134
Gln1-4	C4M45	4	170042274	2015	Blois	344	0.445	0.24543	0.610072	C	T	153	191	0.445	0.555
Gln1-4	C4M45	4	170042274	2016	Saint-Paul	353	0.436	0.506502	0.295418	C	T	154	199	0.436	0.564
Gln1-4	C4M46	4	170042288	2015	Blois	344	0.267	0.624757	0.204289	C	T	252	92	0.733	0.267
Gln1-4	C4M46	4	170042288	2016	Saint-Paul	352	0.261	0.886594	0.0522753	C	T	260	92	0.739	0.261
Gln1-4	C4M47	4	170042298	2015	Blois	344	0.445	0.24543	0.610072	C	T	153	191	0.445	0.555
Gln1-4	C4M47	4	170042298	2016	Saint-Paul	353	0.436	0.506502	0.295418	C	T	154	199	0.436	0.564
Gln1-4	C4M48	4	170042326	2015	Blois	344	0.267	0.624757	0.204289	A	T	252	92	0.733	0.267
Gln1-4	C4M48	4	170042326	2016	Saint-Paul	352	0.261	0.886594	0.0522753	A	T	260	92	0.739	0.261
Gln1-4	C4M49	4	170042363	2015	Blois	344	0.288	0.0818691	1.08688	A	G	99	245	0.288	0.712
Gln1-4	C4M49	4	170042363	2016	Saint-Paul	352	0.301	0.337052	0.472303	A	G	106	246	0.301	0.699
Gln1-4	C4M50	4	170042383	2015	Blois	344	0.288	0.0818691	1.08688	A	G	245	99	0.712	0.288
Gln1-4	C4M50	4	170042383	2016	Saint-Paul	352	0.301	0.337052	0.472303	A	G	246	106	0.699	0.301
Gln1-4	C4M51	4	170042419	2015	Blois	344	0.445	0.24543	0.610072	A	G	191	153	0.555	0.445
Gln1-4	C4M51	4	170042419	2016	Saint-Paul	353	0.436	0.506502	0.295418	A	G	199	154	0.564	0.436
Gln1-4	C4M52	4	170042423	2015	Blois	344	0.157	0.889641	0.0507854	C	T	54	290	0.157	0.843
Gln1-4	C4M52	4	170042423	2016	Saint-Paul	353	0.167	0.74617	0.127162	C	T	59	294	0.167	0.833
Gln1-4	C4M53	4	170042490	2015	Blois	344	0.131	0.0128292	1.8918	A	G	299	45	0.869	0.131	88.1277	-1.50022	1.50032
Gln1-4	C4M53	4	170042490	2016	Saint-Paul	353	0.133	0.270027	0.568593	A	G	306	47	0.867	0.133
Gln1-4	C4M54	4	170042500	2015	Blois	343	0.157	0.893384	0.0489616	A	C	54	289	0.157	0.843
Gln1-4	C4M54	4	170042500	2016	Saint-Paul	352	0.168	0.746336	0.127066	A	C	59	293	0.168	0.832
Gln1-4	C4M55	4	170042556	2015	Blois	344	0.073	0.641814	0.192591	C	T	25	319	0.073	0.927
Gln1-4	C4M55	4	170042556	2016	Saint-Paul	353	0.079	0.849961	0.0706008	C	T	28	325	0.079	0.921
Gln1-4	C4M56	4	170042996	2015	Blois	344	0.131	0.0128292	1.8918	A	G	299	45	0.869	0.131	88.1277	-1.50022	1.50032
Gln1-4	C4M56	4	170042996	2016	Saint-Paul	353	0.133	0.270027	0.568593	A	G	306	47	0.867	0.133
Gln1-3	C5M01	5	210867378	2015	Saint-Paul	321	0.252	0.758562	0.120009	A	G	81	240	0.252	0.748
Gln1-3	C5M02	5	210867382	2015	Saint-Paul	321	0.252	0.758562	0.120009	A	T	81	240	0.252	0.748
Gln1-3	C5M03	5	210867384	2015	Saint-Paul	321	0.059	0.42227	0.37441	A	C	302	19	0.941	0.059
Gln1-3	C5M04	5	210867386	2015	Saint-Paul	321	0.252	0.758562	0.120009	A	T	240	81	0.748	0.252
Gln1-3	C5M05	5	210867390	2015	Saint-Paul	321	0.252	0.758562	0.120009	A	G	240	81	0.748	0.252
Gln1-3	C5M06	5	210867392	2015	Saint-Paul	321	0.081	0.237239	0.624813	A	C	26	295	0.081	0.919
Gln1-3	C5M07	5	210867536	2015	Saint-Paul	323	0.257	0.773883	0.111325	A	T	83	240	0.257	0.743
Gln1-3	C5M08	5	210867688	2015	Saint-Paul	322	0.32	0.230673	0.637004	A	G	103	219	0.32	0.68
Gln1-3	C5M09	5	210867719	2015	Saint-Paul	323	0.325	0.0255941	1.59186	A	T	105	218	0.325	0.675	80.1981	-1.02729	1.02737
Gln1-3	C5M10	5	210867726	2015	Saint-Paul	323	0.495	0.0853697	1.0687	C	G	160	163	0.495	0.505
Gln1-3	C5M11	5	210867741	2015	Saint-Paul	323	0.495	0.0853697	1.0687	A	G	160	163	0.495	0.505
Gln1-3	C5M12	5	210867784	2015	Saint-Paul	322	0.062	0.919909	0.0362552	C	T	20	302	0.062	0.938
Gln1-3	C5M13	5	210867833	2015	Saint-Paul	323	0.325	0.0255941	1.59186	C	T	105	218	0.325	0.675	80.1981	-1.02729	1.02737
Gln1-3	C5M14	5	210867837	2015	Saint-Paul	323	0.062	0.417081	0.37978	A	G	303	20	0.938	0.062
Gln1-3	C5M15	5	210867851	2015	Saint-Paul	323	0.062	0.417081	0.37978	A	C	20	303	0.062	0.938
Gln1-3	C5M16	5	210868678	2015	Saint-Paul	322	0.087	0.512172	0.290584	A	T	294	28	0.913	0.087
Gln1-3	C5M17	5	210869013	2015	Saint-Paul	322	0.457	0.457435	0.33967	A	G	147	175	0.457	0.543
Gln1-3	C5M18	5	210869798	2015	Saint-Paul	323	0.062	0.417081	0.37978	A	G	303	20	0.938	0.062
Gln1-3	C5M19	5	210869823	2015	Saint-Paul	323	0.062	0.417081	0.37978	A	G	303	20	0.938	0.062
Gln1-3	C5M20	5	210870018	2015	Saint-Paul	322	0.155	0.153845	0.812916	A	G	50	272	0.155	0.845
Gln1-3	C5M21	5	210870147	2015	Saint-Paul	323	0.062	0.417081	0.37978	C	T	303	20	0.938	0.062
Gln1-3	C5M22	5	210870184	2015	Saint-Paul	323	0.062	0.417081	0.37978	A	G	303	20	0.938	0.062
Gln1-3	C5M23	5	210870214	2015	Saint-Paul	323	0.062	0.417081	0.37978	A	G	303	20	0.938	0.062
Gln1-3	C5M24	5	210870880	2015	Saint-Paul	323	0.09	0.58002	0.236557	G	T	29	294	0.09	0.91
Gln1-3	C5M25	5	210870901	2015	Saint-Paul	323	0.09	0.58002	0.236557	A	C	29	294	0.09	0.91
Gln1-3	C5M26	5	210870945	2015	Saint-Paul	323	0.09	0.58002	0.236557	A	C	29	294	0.09	0.91
Gln1-3	C5M27	5	210871301	2015	Saint-Paul	323	0.09	0.58002	0.236557	G	T	294	29	0.91	0.09
Gln1-3	C5M28	5	210871302	2015	Saint-Paul	323	0.09	0.58002	0.236557	G	T	294	29	0.91	0.09
Gln1-3	C5M29	5	210871321	2015	Saint-Paul	323	0.353	0.664221	0.177688	A	G	209	114	0.647	0.353
Gln1-3	C5M30	5	210871384	2015	Saint-Paul	323	0.068	0.45681	0.340265	C	G	22	301	0.068	0.932
Gln1-3	C5M31	5	210871480	2015	Saint-Paul	322	0.09	0.578056	0.23803	C	T	29	293	0.09	0.91
Gln1-3	C5M32	5	210871548	2015	Saint-Paul	321	0.181	0.345852	0.46111	C	G	58	263	0.181	0.819
Gln1-3	C5M33	5	210871584	2015	Saint-Paul	322	0.09	0.578056	0.23803	C	G	29	293	0.09	0.91
Gln1-3	C5M34	5	210871636	2015	Saint-Paul	321	0.262	0.960037	0.017712	A	T	84	237	0.262	0.738
Gln1-3	C5M35	5	210871837	2015	Saint-Paul	321	0.181	0.345852	0.46111	A	G	263	58	0.819	0.181
Gln1-3	C5M36	5	210873403	2015	Saint-Paul	321	0.181	0.345852	0.46111	C	T	263	58	0.819	0.181
Gln1-3	C5M37	5	210873423	2015	Saint-Paul	321	0.181	0.345852	0.46111	C	T	58	263	0.181	0.819
Gln1-3	C5M38	5	210873436	2015	Saint-Paul	321	0.181	0.345852	0.46111	C	T	263	58	0.819	0.181
Gln1-3	C5M39	5	210873444	2015	Saint-Paul	323	0.08	0.223742	0.650253	A	G	26	297	0.08	0.92
Gln1-3	C5M40	5	210873606	2015	Saint-Paul	321	0.181	0.345852	0.46111	C	T	263	58	0.819	0.181
Gln1-3	C5M41	5	210873766	2015	Saint-Paul	321	0.181	0.345852	0.46111	A	G	58	263	0.181	0.819
Gln1-3	C5M42	5	210873773	2015	Saint-Paul	321	0.181	0.345852	0.46111	C	G	58	263	0.181	0.819
Gln1-3	C5M43	5	210873838	2015	Saint-Paul	321	0.181	0.345852	0.46111	C	T	263	58	0.819	0.181
Gln1-3	C5M44	5	210874028	2015	Saint-Paul	321	0.128	0.587284	0.231152	C	T	280	41	0.872	0.128
Gln1-3	C5M45	5	210874155	2015	Saint-Paul	321	0.128	0.587284	0.231152	A	G	41	280	0.128	0.872
Gln1-3	C5M46	5	210874318	2015	Saint-Paul	321	0.259	0.696253	0.157233	A	C	238	83	0.741	0.259
Gln1-3	C5M47	5	210874359	2015	Saint-Paul	321	0.196	0.991497	0.00370846	C	T	258	63	0.804	0.196
Gln1-3	C5M48	5	210874380	2015	Saint-Paul	321	0.312	0.258789	0.587054	A	G	221	100	0.688	0.312
Gln1-3	C5M49	5	210874388	2015	Saint-Paul	321	0.312	0.258789	0.587054	A	C	221	100	0.688	0.312
Gln1-3	C5M50	5	210874419	2015	Saint-Paul	322	0.075	0.867012	0.061975	C	T	24	298	0.075	0.925
Gln1-3	C5M51	5	210874445	2015	Saint-Paul	321	0.312	0.258789	0.587054	A	C	221	100	0.688	0.312
Gln1-3	C5M52	5	210874448	2015	Saint-Paul	321	0.196	0.991497	0.00370846	A	G	63	258	0.196	0.804
Gln1-3	C5M53	5	210874449	2015	Saint-Paul	321	0.312	0.258789	0.587054	A	G	100	221	0.312	0.688
Gln1-3	C5M54	5	210874451	2015	Saint-Paul	321	0.312	0.258789	0.587054	A	G	221	100	0.688	0.312
Gln1-3	C5M55	5	210874521	2015	Saint-Paul	321	0.312	0.258789	0.587054	A	C	221	100	0.688	0.312
Gln1-3	C5M56	5	210874651	2015	Saint-Paul	321	0.312	0.258789	0.587054	A	G	221	100	0.688	0.312
Gln1-3	C5M57	5	210874654	2015	Saint-Paul	321	0.312	0.258789	0.587054	A	C	221	100	0.688	0.312
Gln1-3	C5M58	5	210874668	2015	Saint-Paul	321	0.312	0.258789	0.587054	A	T	100	221	0.312	0.688
Gln1-3	C5M59	5	210874672	2015	Saint-Paul	323	0.062	0.417081	0.37978	G	T	20	303	0.062	0.938
Gln1-3	C5M60	5	210874701	2015	Saint-Paul	323	0.183	0.0722246	1.14132	A	C	59	264	0.183	0.817
Gln1-3	C5M61	5	210874706	2015	Saint-Paul	323	0.183	0.0722246	1.14132	A	G	264	59	0.817	0.183
Gln1-3	C5M62	5	210874715	2015	Saint-Paul	323	0.183	0.0722246	1.14132	A	G	59	264	0.183	0.817
Gln1-3	C5M63	5	210874716	2015	Saint-Paul	323	0.183	0.0722246	1.14132	A	G	59	264	0.183	0.817
Gln1-3	C5M64	5	210874719	2015	Saint-Paul	323	0.183	0.0722246	1.14132	A	G	59	264	0.183	0.817
Gln1-3	C5M65	5	210874727	2015	Saint-Paul	323	0.183	0.0722246	1.14132	C	G	264	59	0.817	0.183
Gln1-4	C4M01	4	170036686	2015	Saint-Paul	323	0.062	0.0287365	1.54157	C	T	20	303	0.062	0.938	79.1537	-1.95816	1.95816
Gln1-4	C4M02	4	170036748	2015	Saint-Paul	323	0.062	0.0287365	1.54157	A	T	303	20	0.938	0.062	79.1537	1.95816	-1.95816
Gln1-4	C4M03	4	170036772	2015	Saint-Paul	323	0.062	0.0287365	1.54157	A	G	20	303	0.062	0.938	79.1537	-1.95816	1.95816
Gln1-4	C4M04	4	170036781	2015	Saint-Paul	323	0.105	0.95912	0.0181271	A	C	34	289	0.105	0.895
Gln1-4	C4M05	4	170036785	2015	Saint-Paul	323	0.062	0.0287365	1.54157	A	G	20	303	0.062	0.938	79.1537	-1.95816	1.95816
Gln1-4	C4M06	4	170036798	2015	Saint-Paul	323	0.062	0.0287365	1.54157	C	T	20	303	0.062	0.938	79.1537	-1.95816	1.95816
Gln1-4	C4M33	4	170041331	2015	Saint-Paul	322	0.124	0.00871966	2.0595	G	T	282	40	0.876	0.124	82.1451	-1.69644	1.69649
Gln1-4	C4M36	4	170041430	2015	Saint-Paul	322	0.124	0.00871966	2.0595	A	G	282	40	0.876	0.124	82.1451	-1.69644	1.69649
Gln1-4	C4M07	4	170036807	2015	Saint-Paul	323	0.062	0.0287365	1.54157	A	G	303	20	0.938	0.062	79.1537	1.95816	-1.95816
Gln1-4	C4M37	4	170041431	2015	Saint-Paul	322	0.124	0.00871966	2.0595	A	T	282	40	0.876	0.124	82.1451	-1.69644	1.69649
Gln1-4	C4M38	4	170041437	2015	Saint-Paul	322	0.124	0.00871966	2.0595	C	T	40	282	0.124	0.876	82.1451	1.69649	-1.69644
Gln1-4	C4M08	4	170036893	2015	Saint-Paul	323	0.062	0.0287365	1.54157	C	T	303	20	0.938	0.062	79.1537	1.95816	-1.95816
Gln1-4	C4M39	4	170041473	2015	Saint-Paul	322	0.124	0.00871966	2.0595	A	G	40	282	0.124	0.876	82.1451	1.69649	-1.69644
Gln1-4	C4M09	4	170036946	2015	Saint-Paul	323	0.167	0.15058	0.822233	A	G	269	54	0.833	0.167
Gln1-4	C4M42	4	170041548	2015	Saint-Paul	322	0.124	0.00871966	2.0595	A	G	282	40	0.876	0.124	82.1451	-1.69644	1.69649
Gln1-4	C4M10	4	170037022	2015	Saint-Paul	323	0.062	0.0287365	1.54157	A	G	303	20	0.938	0.062	79.1537	1.95816	-1.95816
Gln1-4	C4M43	4	170041921	2015	Saint-Paul	322	0.124	0.00871966	2.0595	C	G	40	282	0.124	0.876	82.1451	1.69649	-1.69644
Gln1-4	C4M11	4	170038075	2015	Saint-Paul	323	0.217	0.59979	0.222001	A	T	253	70	0.783	0.217
Gln1-4	C4M12	4	170038532	2015	Saint-Paul	323	0.142	0.87704	0.0569807	A	C	46	277	0.142	0.858
Gln1-4	C4M13	4	170038556	2015	Saint-Paul	323	0.232	0.289288	0.53867	C	T	248	75	0.768	0.232
Gln1-4	C4M14	4	170038560	2015	Saint-Paul	323	0.142	0.87704	0.0569807	A	G	277	46	0.858	0.142
Gln1-4	C4M44	4	170042259	2015	Saint-Paul	322	0.124	0.00871966	2.0595	G	T	282	40	0.876	0.124	82.1451	-1.69644	1.69649
Gln1-4	C4M15	4	170038578	2015	Saint-Paul	323	0.062	0.0287365	1.54157	C	T	303	20	0.938	0.062	79.1537	1.95816	-1.95816
Gln1-4	C4M25	4	170040562	2015	Saint-Paul	322	0.273	0.00776332	2.10995	A	C	88	234	0.273	0.727	81.4514	1.27104	-1.27101
Gln1-4	C4M16	4	170038831	2015	Saint-Paul	323	0.378	0.530058	0.275677	A	G	122	201	0.378	0.622
Gln1-4	C4M17	4	170039305	2015	Saint-Paul	323	0.412	0.678829	0.16824	A	G	133	190	0.412	0.588
Gln1-4	C4M18	4	170039346	2015	Saint-Paul	323	0.48	0.782891	0.106299	A	T	168	155	0.52	0.48
Gln1-4	C4M19	4	170039548	2015	Saint-Paul	321	0.265	0.444082	0.352537	A	T	85	236	0.265	0.735
Gln1-4	C4M20	4	170040228	2015	Saint-Paul	323	0.08	0.127812	0.89343	A	C	26	297	0.08	0.92
Gln1-4	C4M21	4	170040238	2015	Saint-Paul	323	0.08	0.127812	0.89343	A	T	26	297	0.08	0.92
Gln1-4	C4M22	4	170040454	2015	Saint-Paul	323	0.08	0.127812	0.89343	C	T	297	26	0.92	0.08
Gln1-4	C4M23	4	170040503	2015	Saint-Paul	323	0.189	0.110498	0.956645	A	G	262	61	0.811	0.189
Gln1-4	C4M24	4	170040533	2015	Saint-Paul	323	0.087	0.0836094	1.07774	A	G	295	28	0.913	0.087
Gln1-4	C4M27	4	170040591	2015	Saint-Paul	322	0.273	0.00776332	2.10995	C	G	88	234	0.273	0.727	81.4514	1.27104	-1.27101
Gln1-4	C4M26	4	170040575	2015	Saint-Paul	323	0.068	0.795327	0.0994542	C	T	22	301	0.068	0.932
Gln1-4	C4M31	4	170041308	2015	Saint-Paul	322	0.273	0.00776332	2.10995	A	C	234	88	0.727	0.273	81.4514	-1.27101	1.27104
Gln1-4	C4M28	4	170040603	2015	Saint-Paul	323	0.087	0.0836094	1.07774	A	G	295	28	0.913	0.087
Gln1-4	C4M29	4	170040621	2015	Saint-Paul	323	0.087	0.0836094	1.07774	A	C	28	295	0.087	0.913
Gln1-4	C4M30	4	170040628	2015	Saint-Paul	322	0.186	0.0709979	1.14875	C	T	60	262	0.186	0.814
Gln1-4	C4M32	4	170041309	2015	Saint-Paul	322	0.273	0.00776332	2.10995	C	T	88	234	0.273	0.727	81.4514	1.27104	-1.27101
Gln1-4	C4M34	4	170041356	2015	Saint-Paul	322	0.273	0.00776332	2.10995	C	T	234	88	0.727	0.273	81.4514	-1.27101	1.27104
Gln1-4	C4M49	4	170042363	2015	Saint-Paul	322	0.273	0.00776332	2.10995	A	G	88	234	0.273	0.727	81.4514	1.27104	-1.27101
Gln1-4	C4M50	4	170042383	2015	Saint-Paul	322	0.273	0.00776332	2.10995	A	G	234	88	0.727	0.273	81.4514	-1.27101	1.27104
Gln1-4	C4M35	4	170041358	2015	Saint-Paul	323	0.149	0.330845	0.480376	C	T	48	275	0.149	0.851
Gln1-4	C4M53	4	170042490	2015	Saint-Paul	323	0.124	0.00769324	2.11389	A	G	283	40	0.876	0.124	82.1339	-1.73096	1.73102
Gln1-4	C4M56	4	170042996	2015	Saint-Paul	323	0.124	0.00769324	2.11389	A	G	283	40	0.876	0.124	82.1339	-1.73096	1.73102
Gln1-4	C4M40	4	170041524	2015	Saint-Paul	323	0.452	0.347511	0.459032	A	C	177	146	0.548	0.452
Gln1-4	C4M41	4	170041542	2015	Saint-Paul	323	0.149	0.330845	0.480376	C	G	275	48	0.851	0.149
Gln1-4	C4M45	4	170042274	2015	Saint-Paul	323	0.452	0.347511	0.459032	C	T	146	177	0.452	0.548
Gln1-4	C4M46	4	170042288	2015	Saint-Paul	322	0.273	0.125058	0.902887	C	T	234	88	0.727	0.273
Gln1-4	C4M47	4	170042298	2015	Saint-Paul	323	0.452	0.347511	0.459032	C	T	146	177	0.452	0.548
Gln1-4	C4M48	4	170042326	2015	Saint-Paul	322	0.273	0.125058	0.902887	A	T	234	88	0.727	0.273
Gln1-4	C4M51	4	170042419	2015	Saint-Paul	323	0.452	0.347511	0.459032	A	G	177	146	0.548	0.452
Gln1-4	C4M52	4	170042423	2015	Saint-Paul	323	0.149	0.330845	0.480376	C	T	48	275	0.149	0.851
Gln1-4	C4M54	4	170042500	2015	Saint-Paul	322	0.149	0.331771	0.479161	A	C	48	274	0.149	0.851
Gln1-4	C4M55	4	170042556	2015	Saint-Paul	323	0.068	0.795327	0.0994542	C	T	22	301	0.068	0.932
Gln1-3	C5M01	5	210867378	2017	BLOIS	344	0.253	0.193987	0.712228	A	G	87	257	0.253	0.747
Gln1-3	C5M01	5	210867378	2017	NERAC	331	0.251	0.28103	0.551248	A	G	83	248	0.251	0.749
Gln1-3	C5M02	5	210867382	2017	BLOIS	344	0.253	0.193987	0.712228	A	T	87	257	0.253	0.747
Gln1-3	C5M02	5	210867382	2017	NERAC	331	0.251	0.28103	0.551248	A	T	83	248	0.251	0.749
Gln1-3	C5M03	5	210867384	2017	BLOIS	345	0.058	0.0141377	1.84962	A	C	325	20	0.942	0.058	108.958	-3.44075	3.44123
Gln1-3	C5M03	5	210867384	2017	NERAC	332	0.06	0.13448	0.871342	A	C	312	20	0.94	0.06
Gln1-3	C5M04	5	210867386	2017	BLOIS	344	0.253	0.193987	0.712228	A	T	257	87	0.747	0.253
Gln1-3	C5M04	5	210867386	2017	NERAC	331	0.251	0.28103	0.551248	A	T	248	83	0.749	0.251
Gln1-3	C5M05	5	210867390	2017	BLOIS	344	0.253	0.193987	0.712228	A	G	257	87	0.747	0.253
Gln1-3	C5M05	5	210867390	2017	NERAC	331	0.251	0.28103	0.551248	A	G	248	83	0.749	0.251
Gln1-3	C5M06	5	210867392	2017	BLOIS	345	0.081	0.00554343	2.25622	A	C	28	317	0.081	0.919	103.057	-3.37551	3.3763
Gln1-3	C5M06	5	210867392	2017	NERAC	332	0.081	0.0226846	1.64427	A	C	27	305	0.081	0.919	84.4256	-2.40594	2.40602
Gln1-3	C5M07	5	210867536	2017	BLOIS	347	0.254	0.182435	0.738892	A	T	88	259	0.254	0.746
Gln1-3	C5M07	5	210867536	2017	NERAC	334	0.251	0.230178	0.637937	A	T	84	250	0.251	0.749
Gln1-3	C5M08	5	210867688	2017	BLOIS	346	0.321	0.344499	0.462812	A	G	111	235	0.321	0.679
Gln1-3	C5M08	5	210867688	2017	NERAC	333	0.324	0.398468	0.399607	A	G	108	225	0.324	0.676
Gln1-3	C5M09	5	210867719	2017	BLOIS	346	0.309	0.111409	0.953081	A	T	107	239	0.309	0.691
Gln1-3	C5M09	5	210867719	2017	NERAC	333	0.315	0.229188	0.639808	A	T	105	228	0.315	0.685
Gln1-3	C5M10	5	210867726	2017	BLOIS	346	0.48	0.266176	0.574831	C	G	166	180	0.48	0.52
Gln1-3	C5M10	5	210867726	2017	NERAC	333	0.483	0.431352	0.365168	C	G	161	172	0.483	0.517
Gln1-3	C5M11	5	210867741	2017	BLOIS	346	0.48	0.266176	0.574831	A	G	166	180	0.48	0.52
Gln1-3	C5M11	5	210867741	2017	NERAC	333	0.483	0.431352	0.365168	A	G	161	172	0.483	0.517
Gln1-3	C5M12	5	210867784	2017	BLOIS	345	0.058	0.39212	0.406581	C	T	20	325	0.058	0.942
Gln1-3	C5M12	5	210867784	2017	NERAC	332	0.06	0.429386	0.367152	C	T	20	312	0.06	0.94
Gln1-3	C5M13	5	210867833	2017	BLOIS	346	0.309	0.111409	0.953081	C	T	107	239	0.309	0.691
Gln1-3	C5M13	5	210867833	2017	NERAC	333	0.315	0.229188	0.639808	C	T	105	228	0.315	0.685
Gln1-3	C5M14	5	210867837	2017	BLOIS	347	0.061	0.0262992	1.58006	A	G	326	21	0.939	0.061	108.527	-3.05564	3.05494
Gln1-3	C5M14	5	210867837	2017	NERAC	334	0.063	0.146821	0.833212	A	G	313	21	0.937	0.063
Gln1-3	C5M15	5	210867851	2017	BLOIS	347	0.061	0.0262992	1.58006	A	C	21	326	0.061	0.939	108.527	3.05494	-3.05564
Gln1-3	C5M15	5	210867851	2017	NERAC	334	0.063	0.146821	0.833212	A	C	21	313	0.063	0.937
Gln1-3	C5M16	5	210868678	2017	BLOIS	346	0.09	0.30258	0.519159	A	T	315	31	0.91	0.09
Gln1-3	C5M16	5	210868678	2017	NERAC	333	0.093	0.720888	0.142132	A	T	302	31	0.907	0.093
Gln1-3	C5M17	5	210869013	2017	BLOIS	345	0.458	0.363437	0.439571	A	G	158	187	0.458	0.542
Gln1-3	C5M17	5	210869013	2017	NERAC	332	0.452	0.986842	0.00575252	A	G	150	182	0.452	0.548
Gln1-3	C5M18	5	210869798	2017	BLOIS	347	0.061	0.0262992	1.58006	A	G	326	21	0.939	0.061	108.527	-3.05564	3.05494
Gln1-3	C5M18	5	210869798	2017	NERAC	334	0.063	0.146821	0.833212	A	G	313	21	0.937	0.063
Gln1-3	C5M19	5	210869823	2017	BLOIS	347	0.061	0.0262992	1.58006	A	G	326	21	0.939	0.061	108.527	-3.05564	3.05494
Gln1-3	C5M19	5	210869823	2017	NERAC	334	0.063	0.146821	0.833212	A	G	313	21	0.937	0.063
Gln1-3	C5M20	5	210870018	2017	BLOIS	346	0.136	0.00345243	2.46187	A	G	47	299	0.136	0.864	103.77	-2.83467	2.83403
Gln1-3	C5M20	5	210870018	2017	NERAC	333	0.135	0.00868983	2.06099	A	G	45	288	0.135	0.865	84.7212	-2.21503	2.21505
Gln1-3	C5M21	5	210870147	2017	BLOIS	347	0.061	0.0262992	1.58006	C	T	326	21	0.939	0.061	108.527	-3.05564	3.05494
Gln1-3	C5M21	5	210870147	2017	NERAC	334	0.063	0.146821	0.833212	C	T	313	21	0.937	0.063
Gln1-3	C5M22	5	210870184	2017	BLOIS	347	0.061	0.0262992	1.58006	A	G	326	21	0.939	0.061	108.527	-3.05564	3.05494
Gln1-3	C5M22	5	210870184	2017	NERAC	334	0.063	0.146821	0.833212	A	G	313	21	0.937	0.063
Gln1-3	C5M23	5	210870214	2017	BLOIS	347	0.061	0.0262992	1.58006	A	G	326	21	0.939	0.061	108.527	-3.05564	3.05494
Gln1-3	C5M23	5	210870214	2017	NERAC	334	0.063	0.146821	0.833212	A	G	313	21	0.937	0.063
Gln1-3	C5M24	5	210870880	2017	BLOIS	347	0.092	0.302276	0.519596	G	T	32	315	0.092	0.908
Gln1-3	C5M24	5	210870880	2017	NERAC	334	0.096	0.586208	0.231948	G	T	32	302	0.096	0.904
Gln1-3	C5M25	5	210870901	2017	BLOIS	347	0.092	0.302276	0.519596	A	C	32	315	0.092	0.908
Gln1-3	C5M25	5	210870901	2017	NERAC	334	0.096	0.586208	0.231948	A	C	32	302	0.096	0.904
Gln1-3	C5M26	5	210870945	2017	BLOIS	347	0.092	0.302276	0.519596	A	C	32	315	0.092	0.908
Gln1-3	C5M26	5	210870945	2017	NERAC	334	0.096	0.586208	0.231948	A	C	32	302	0.096	0.904
Gln1-3	C5M27	5	210871301	2017	BLOIS	347	0.092	0.302276	0.519596	G	T	315	32	0.908	0.092
Gln1-3	C5M27	5	210871301	2017	NERAC	334	0.096	0.586208	0.231948	G	T	302	32	0.904	0.096
Gln1-3	C5M28	5	210871302	2017	BLOIS	347	0.092	0.302276	0.519596	G	T	315	32	0.908	0.092
Gln1-3	C5M28	5	210871302	2017	NERAC	334	0.096	0.586208	0.231948	G	T	302	32	0.904	0.096
Gln1-3	C5M29	5	210871321	2017	BLOIS	347	0.337	0.764143	0.116825	A	G	230	117	0.663	0.337
Gln1-3	C5M29	5	210871321	2017	NERAC	334	0.344	0.67351	0.171656	A	G	219	115	0.656	0.344
Gln1-3	C5M30	5	210871384	2017	BLOIS	347	0.052	0.329917	0.481596	C	G	18	329	0.052	0.948
Gln1-3	C5M30	5	210871384	2017	NERAC	334	0.051	0.40156	0.39625	C	G	17	317	0.051	0.949
Gln1-3	C5M31	5	210871480	2017	BLOIS	346	0.092	0.301303	0.520996	C	T	32	314	0.092	0.908
Gln1-3	C5M31	5	210871480	2017	NERAC	333	0.096	0.586092	0.232034	C	T	32	301	0.096	0.904
Gln1-3	C5M32	5	210871548	2017	BLOIS	345	0.194	0.878437	0.0562896	C	G	67	278	0.194	0.806
Gln1-3	C5M32	5	210871548	2017	NERAC	332	0.19	0.94366	0.0251845	C	G	63	269	0.19	0.81
Gln1-3	C5M33	5	210871584	2017	BLOIS	346	0.092	0.301303	0.520996	C	G	32	314	0.092	0.908
Gln1-3	C5M33	5	210871584	2017	NERAC	333	0.096	0.586092	0.232034	C	G	32	301	0.096	0.904
Gln1-3	C5M34	5	210871636	2017	BLOIS	345	0.272	0.606472	0.217189	A	T	94	251	0.272	0.728
Gln1-3	C5M34	5	210871636	2017	NERAC	332	0.268	0.437165	0.359354	A	T	89	243	0.268	0.732
Gln1-3	C5M35	5	210871837	2017	BLOIS	345	0.194	0.878437	0.0562896	A	G	278	67	0.806	0.194
Gln1-3	C5M35	5	210871837	2017	NERAC	332	0.19	0.94366	0.0251845	A	G	269	63	0.81	0.19
Gln1-3	C5M36	5	210873403	2017	BLOIS	345	0.194	0.878437	0.0562896	C	T	278	67	0.806	0.194
Gln1-3	C5M36	5	210873403	2017	NERAC	332	0.19	0.94366	0.0251845	C	T	269	63	0.81	0.19
Gln1-3	C5M37	5	210873423	2017	BLOIS	345	0.194	0.878437	0.0562896	C	T	67	278	0.194	0.806
Gln1-3	C5M37	5	210873423	2017	NERAC	332	0.19	0.94366	0.0251845	C	T	63	269	0.19	0.81
Gln1-3	C5M38	5	210873436	2017	BLOIS	345	0.194	0.878437	0.0562896	C	T	278	67	0.806	0.194
Gln1-3	C5M38	5	210873436	2017	NERAC	332	0.19	0.94366	0.0251845	C	T	269	63	0.81	0.19
Gln1-3	C5M39	5	210873444	2017	BLOIS	347	0.078	0.53149	0.274505	A	G	27	320	0.078	0.922
Gln1-3	C5M39	5	210873444	2017	NERAC	334	0.078	0.242442	0.615391	A	G	26	308	0.078	0.922
Gln1-3	C5M40	5	210873606	2017	BLOIS	345	0.194	0.878437	0.0562896	C	T	278	67	0.806	0.194
Gln1-3	C5M40	5	210873606	2017	NERAC	332	0.19	0.94366	0.0251845	C	T	269	63	0.81	0.19
Gln1-3	C5M41	5	210873766	2017	BLOIS	345	0.194	0.878437	0.0562896	A	G	67	278	0.194	0.806
Gln1-3	C5M41	5	210873766	2017	NERAC	332	0.19	0.94366	0.0251845	A	G	63	269	0.19	0.81
Gln1-3	C5M42	5	210873773	2017	BLOIS	345	0.194	0.878437	0.0562896	C	G	67	278	0.194	0.806
Gln1-3	C5M42	5	210873773	2017	NERAC	332	0.19	0.94366	0.0251845	C	G	63	269	0.19	0.81
Gln1-3	C5M43	5	210873838	2017	BLOIS	345	0.194	0.878437	0.0562896	C	T	278	67	0.806	0.194
Gln1-3	C5M43	5	210873838	2017	NERAC	332	0.19	0.94366	0.0251845	C	T	269	63	0.81	0.19
Gln1-3	C5M44	5	210874028	2017	BLOIS	345	0.139	0.916059	0.0380767	C	T	297	48	0.861	0.139
Gln1-3	C5M44	5	210874028	2017	NERAC	332	0.133	0.862029	0.0644782	C	T	288	44	0.867	0.133
Gln1-3	C5M45	5	210874155	2017	BLOIS	345	0.139	0.916059	0.0380767	A	G	48	297	0.139	0.861
Gln1-3	C5M45	5	210874155	2017	NERAC	332	0.133	0.862029	0.0644782	A	G	44	288	0.133	0.867
Gln1-3	C5M46	5	210874318	2017	BLOIS	345	0.252	0.411266	0.385878	A	C	258	87	0.748	0.252
Gln1-3	C5M46	5	210874318	2017	NERAC	332	0.247	0.588996	0.229888	A	C	250	82	0.753	0.247
Gln1-3	C5M47	5	210874359	2017	BLOIS	345	0.191	0.654086	0.184365	C	T	279	66	0.809	0.191
Gln1-3	C5M47	5	210874359	2017	NERAC	332	0.184	0.751737	0.123934	C	T	271	61	0.816	0.184
Gln1-3	C5M48	5	210874380	2017	BLOIS	344	0.305	0.930438	0.0313124	A	G	239	105	0.695	0.305
Gln1-3	C5M48	5	210874380	2017	NERAC	331	0.302	0.492015	0.308021	A	G	231	100	0.698	0.302
Gln1-3	C5M49	5	210874388	2017	BLOIS	344	0.305	0.930438	0.0313124	A	C	239	105	0.695	0.305
Gln1-3	C5M49	5	210874388	2017	NERAC	331	0.302	0.492015	0.308021	A	C	231	100	0.698	0.302
Gln1-3	C5M50	5	210874419	2017	BLOIS	346	0.075	0.301	0.521433	C	T	26	320	0.075	0.925
Gln1-3	C5M50	5	210874419	2017	NERAC	333	0.078	0.231917	0.634668	C	T	26	307	0.078	0.922
Gln1-3	C5M51	5	210874445	2017	BLOIS	344	0.305	0.930438	0.0313124	A	C	239	105	0.695	0.305
Gln1-3	C5M51	5	210874445	2017	NERAC	331	0.302	0.492015	0.308021	A	C	231	100	0.698	0.302
Gln1-3	C5M52	5	210874448	2017	BLOIS	345	0.191	0.654086	0.184365	A	G	66	279	0.191	0.809
Gln1-3	C5M52	5	210874448	2017	NERAC	332	0.184	0.751737	0.123934	A	G	61	271	0.184	0.816
Gln1-3	C5M53	5	210874449	2017	BLOIS	344	0.305	0.930438	0.0313124	A	G	105	239	0.305	0.695
Gln1-3	C5M53	5	210874449	2017	NERAC	331	0.302	0.492015	0.308021	A	G	100	231	0.302	0.698
Gln1-3	C5M54	5	210874451	2017	BLOIS	344	0.305	0.930438	0.0313124	A	G	239	105	0.695	0.305
Gln1-3	C5M54	5	210874451	2017	NERAC	331	0.302	0.492015	0.308021	A	G	231	100	0.698	0.302
Gln1-3	C5M55	5	210874521	2017	BLOIS	344	0.305	0.930438	0.0313124	A	C	239	105	0.695	0.305
Gln1-3	C5M55	5	210874521	2017	NERAC	331	0.302	0.492015	0.308021	A	C	231	100	0.698	0.302
Gln1-3	C5M56	5	210874651	2017	BLOIS	344	0.305	0.930438	0.0313124	A	G	239	105	0.695	0.305
Gln1-3	C5M56	5	210874651	2017	NERAC	331	0.302	0.492015	0.308021	A	G	231	100	0.698	0.302
Gln1-3	C5M57	5	210874654	2017	BLOIS	344	0.305	0.930438	0.0313124	A	C	239	105	0.695	0.305
Gln1-3	C5M57	5	210874654	2017	NERAC	331	0.302	0.492015	0.308021	A	C	231	100	0.698	0.302
Gln1-3	C5M58	5	210874668	2017	BLOIS	344	0.305	0.930438	0.0313124	A	T	105	239	0.305	0.695
Gln1-3	C5M58	5	210874668	2017	NERAC	331	0.302	0.492015	0.308021	A	T	100	231	0.302	0.698
Gln1-3	C5M59	5	210874672	2017	BLOIS	347	0.061	0.0262992	1.58006	G	T	21	326	0.061	0.939	108.527	3.05494	-3.05564
Gln1-3	C5M59	5	210874672	2017	NERAC	334	0.063	0.146821	0.833212	G	T	21	313	0.063	0.937
Gln1-3	C5M60	5	210874701	2017	BLOIS	346	0.165	0.991825	0.00356482	A	C	57	289	0.165	0.835
Gln1-3	C5M60	5	210874701	2017	NERAC	333	0.168	0.299031	0.524284	A	C	56	277	0.168	0.832
Gln1-3	C5M61	5	210874706	2017	BLOIS	346	0.165	0.991825	0.00356482	A	G	289	57	0.835	0.165
Gln1-3	C5M61	5	210874706	2017	NERAC	333	0.168	0.299031	0.524284	A	G	277	56	0.832	0.168
Gln1-3	C5M62	5	210874715	2017	BLOIS	346	0.165	0.991825	0.00356482	A	G	57	289	0.165	0.835
Gln1-3	C5M62	5	210874715	2017	NERAC	333	0.168	0.299031	0.524284	A	G	56	277	0.168	0.832
Gln1-3	C5M63	5	210874716	2017	BLOIS	346	0.165	0.991825	0.00356482	A	G	57	289	0.165	0.835
Gln1-3	C5M63	5	210874716	2017	NERAC	333	0.168	0.299031	0.524284	A	G	56	277	0.168	0.832
Gln1-3	C5M64	5	210874719	2017	BLOIS	346	0.165	0.991825	0.00356482	A	G	57	289	0.165	0.835
Gln1-3	C5M64	5	210874719	2017	NERAC	333	0.168	0.299031	0.524284	A	G	56	277	0.168	0.832
Gln1-3	C5M65	5	210874727	2017	BLOIS	346	0.165	0.991825	0.00356482	C	G	289	57	0.835	0.165
Gln1-3	C5M65	5	210874727	2017	NERAC	333	0.168	0.299031	0.524284	C	G	277	56	0.832	0.168
Gln1-4	C4M01	4	170036686	2017	BLOIS	347	0.055	0.0102596	1.98887	C	T	19	328	0.055	0.945	102.361	-3.7207	3.71994
Gln1-4	C4M02	4	170036748	2017	BLOIS	347	0.055	0.0102596	1.98887	A	T	328	19	0.945	0.055	102.361	3.71994	-3.7207
Gln1-4	C4M01	4	170036686	2017	NERAC	334	0.048	0.533875	0.272561	C	T	16	318	0.048	0.952
Gln1-4	C4M03	4	170036772	2017	BLOIS	347	0.055	0.0102596	1.98887	A	G	19	328	0.055	0.945	102.361	-3.7207	3.71994
Gln1-4	C4M05	4	170036785	2017	BLOIS	347	0.055	0.0102596	1.98887	A	G	19	328	0.055	0.945	102.361	-3.7207	3.71994
Gln1-4	C4M02	4	170036748	2017	NERAC	334	0.048	0.533875	0.272561	A	T	318	16	0.952	0.048
Gln1-4	C4M06	4	170036798	2017	BLOIS	347	0.055	0.0102596	1.98887	C	T	19	328	0.055	0.945	102.361	-3.7207	3.71994
Gln1-4	C4M07	4	170036807	2017	BLOIS	347	0.055	0.0102596	1.98887	A	G	328	19	0.945	0.055	102.361	3.71994	-3.7207
Gln1-4	C4M03	4	170036772	2017	NERAC	334	0.048	0.533875	0.272561	A	G	16	318	0.048	0.952
Gln1-4	C4M04	4	170036781	2017	BLOIS	347	0.115	0.626226	0.203269	A	C	40	307	0.115	0.885
Gln1-4	C4M04	4	170036781	2017	NERAC	334	0.117	0.285918	0.543759	A	C	39	295	0.117	0.883
Gln1-4	C4M08	4	170036893	2017	BLOIS	347	0.055	0.0102596	1.98887	C	T	328	19	0.945	0.055	102.361	3.71994	-3.7207
Gln1-4	C4M10	4	170037022	2017	BLOIS	347	0.055	0.0102596	1.98887	A	G	328	19	0.945	0.055	102.361	3.71994	-3.7207
Gln1-4	C4M05	4	170036785	2017	NERAC	334	0.048	0.533875	0.272561	A	G	16	318	0.048	0.952
Gln1-4	C4M15	4	170038578	2017	BLOIS	347	0.055	0.0102596	1.98887	C	T	328	19	0.945	0.055	102.361	3.71994	-3.7207
Gln1-4	C4M06	4	170036798	2017	NERAC	334	0.048	0.533875	0.272561	C	T	16	318	0.048	0.952
Gln1-4	C4M07	4	170036807	2017	NERAC	334	0.048	0.533875	0.272561	A	G	318	16	0.952	0.048
Gln1-4	C4M08	4	170036893	2017	NERAC	334	0.048	0.533875	0.272561	C	T	318	16	0.952	0.048
Gln1-4	C4M09	4	170036946	2017	BLOIS	347	0.17	0.256094	0.591601	A	G	288	59	0.83	0.17
Gln1-4	C4M09	4	170036946	2017	NERAC	334	0.165	0.571593	0.242913	A	G	279	55	0.835	0.165
Gln1-4	C4M10	4	170037022	2017	NERAC	334	0.048	0.533875	0.272561	A	G	318	16	0.952	0.048
Gln1-4	C4M11	4	170038075	2017	BLOIS	347	0.219	0.757263	0.120753	A	T	271	76	0.781	0.219
Gln1-4	C4M11	4	170038075	2017	NERAC	334	0.222	0.11903	0.924343	A	T	260	74	0.778	0.222
Gln1-4	C4M12	4	170038532	2017	BLOIS	347	0.144	0.79862	0.0976598	A	C	50	297	0.144	0.856
Gln1-4	C4M12	4	170038532	2017	NERAC	334	0.147	0.645142	0.190344	A	C	49	285	0.147	0.853
Gln1-4	C4M13	4	170038556	2017	BLOIS	347	0.236	0.0449466	1.3473	C	T	265	82	0.764	0.236	106.495	-1.55201	1.55213
Gln1-4	C4M13	4	170038556	2017	NERAC	334	0.237	0.186206	0.730006	C	T	255	79	0.763	0.237
Gln1-4	C4M14	4	170038560	2017	BLOIS	347	0.144	0.79862	0.0976598	A	G	297	50	0.856	0.144
Gln1-4	C4M14	4	170038560	2017	NERAC	334	0.147	0.645142	0.190344	A	G	285	49	0.853	0.147
Gln1-4	C4M15	4	170038578	2017	NERAC	334	0.048	0.533875	0.272561	C	T	318	16	0.952	0.048
Gln1-4	C4M16	4	170038831	2017	BLOIS	347	0.398	0.38185	0.418107	A	G	138	209	0.398	0.602
Gln1-4	C4M16	4	170038831	2017	NERAC	334	0.395	0.868416	0.0612723	A	G	132	202	0.395	0.605
Gln1-4	C4M17	4	170039305	2017	BLOIS	347	0.395	0.128581	0.890823	A	G	137	210	0.395	0.605
Gln1-4	C4M17	4	170039305	2017	NERAC	334	0.401	0.798229	0.0978726	A	G	134	200	0.401	0.599
Gln1-4	C4M18	4	170039346	2017	BLOIS	347	0.473	0.399152	0.398861	A	T	183	164	0.527	0.473
Gln1-4	C4M18	4	170039346	2017	NERAC	334	0.473	0.817257	0.0876416	A	T	176	158	0.527	0.473
Gln1-4	C4M19	4	170039548	2017	BLOIS	345	0.264	0.41424	0.382748	A	T	91	254	0.264	0.736
Gln1-4	C4M19	4	170039548	2017	NERAC	333	0.261	0.278129	0.555753	A	T	87	246	0.261	0.739
Gln1-4	C4M20	4	170040228	2017	BLOIS	347	0.086	0.511528	0.291131	A	C	30	317	0.086	0.914
Gln1-4	C4M20	4	170040228	2017	NERAC	334	0.087	0.646451	0.189465	A	C	29	305	0.087	0.913
Gln1-4	C4M21	4	170040238	2017	BLOIS	347	0.086	0.511528	0.291131	A	T	30	317	0.086	0.914
Gln1-4	C4M21	4	170040238	2017	NERAC	334	0.087	0.646451	0.189465	A	T	29	305	0.087	0.913
Gln1-4	C4M22	4	170040454	2017	BLOIS	347	0.086	0.511528	0.291131	C	T	317	30	0.914	0.086
Gln1-4	C4M22	4	170040454	2017	NERAC	334	0.087	0.646451	0.189465	C	T	305	29	0.913	0.087
Gln1-4	C4M23	4	170040503	2017	BLOIS	347	0.213	0.745898	0.12732	A	G	273	74	0.787	0.213
Gln1-4	C4M23	4	170040503	2017	NERAC	334	0.21	0.992555	0.00324533	A	G	264	70	0.79	0.21
Gln1-4	C4M24	4	170040533	2017	BLOIS	347	0.089	0.0142469	1.84628	A	G	316	31	0.911	0.089	107.983	-2.81443	2.81445
Gln1-4	C4M24	4	170040533	2017	NERAC	334	0.09	0.163608	0.786196	A	G	304	30	0.91	0.09
Gln1-4	C4M25	4	170040562	2017	BLOIS	346	0.301	0.20806	0.681811	A	C	104	242	0.301	0.699
Gln1-4	C4M25	4	170040562	2017	NERAC	333	0.297	0.332912	0.477671	A	C	99	234	0.297	0.703
Gln1-4	C4M26	4	170040575	2017	BLOIS	347	0.078	0.221823	0.653993	C	T	27	320	0.078	0.922
Gln1-4	C4M26	4	170040575	2017	NERAC	334	0.072	0.966033	0.015008	C	T	24	310	0.072	0.928
Gln1-4	C4M27	4	170040591	2017	BLOIS	346	0.301	0.20806	0.681811	C	G	104	242	0.301	0.699
Gln1-4	C4M27	4	170040591	2017	NERAC	333	0.297	0.332912	0.477671	C	G	99	234	0.297	0.703
Gln1-4	C4M28	4	170040603	2017	BLOIS	347	0.089	0.0142469	1.84628	A	G	316	31	0.911	0.089	107.983	-2.81443	2.81445
Gln1-4	C4M28	4	170040603	2017	NERAC	334	0.09	0.163608	0.786196	A	G	304	30	0.91	0.09
Gln1-4	C4M29	4	170040621	2017	BLOIS	347	0.089	0.0142469	1.84628	A	C	31	316	0.089	0.911	107.983	2.81445	-2.81443
Gln1-4	C4M29	4	170040621	2017	NERAC	334	0.09	0.163608	0.786196	A	C	30	304	0.09	0.91
Gln1-4	C4M30	4	170040628	2017	BLOIS	346	0.211	0.76626	0.115624	C	T	73	273	0.211	0.789
Gln1-4	C4M30	4	170040628	2017	NERAC	333	0.207	0.920886	0.035794	C	T	69	264	0.207	0.793
Gln1-4	C4M31	4	170041308	2017	BLOIS	346	0.301	0.20806	0.681811	A	C	242	104	0.699	0.301
Gln1-4	C4M31	4	170041308	2017	NERAC	333	0.297	0.332912	0.477671	A	C	234	99	0.703	0.297
Gln1-4	C4M32	4	170041309	2017	BLOIS	346	0.301	0.20806	0.681811	C	T	104	242	0.301	0.699
Gln1-4	C4M32	4	170041309	2017	NERAC	333	0.297	0.332912	0.477671	C	T	99	234	0.297	0.703
Gln1-4	C4M33	4	170041331	2017	BLOIS	346	0.136	0.0346527	1.46026	G	T	299	47	0.864	0.136	107.15	-2.02729	2.02719
Gln1-4	C4M33	4	170041331	2017	NERAC	333	0.138	0.315654	0.500788	G	T	287	46	0.862	0.138
Gln1-4	C4M34	4	170041356	2017	BLOIS	346	0.301	0.20806	0.681811	C	T	242	104	0.699	0.301
Gln1-4	C4M34	4	170041356	2017	NERAC	333	0.297	0.332912	0.477671	C	T	234	99	0.703	0.297
Gln1-4	C4M35	4	170041358	2017	BLOIS	347	0.164	0.695549	0.157672	C	T	57	290	0.164	0.836
Gln1-4	C4M35	4	170041358	2017	NERAC	334	0.159	0.749411	0.12528	C	T	53	281	0.159	0.841
Gln1-4	C4M36	4	170041430	2017	BLOIS	346	0.136	0.0346527	1.46026	A	G	299	47	0.864	0.136	107.15	-2.02729	2.02719
Gln1-4	C4M36	4	170041430	2017	NERAC	333	0.138	0.315654	0.500788	A	G	287	46	0.862	0.138
Gln1-4	C4M37	4	170041431	2017	BLOIS	346	0.136	0.0346527	1.46026	A	T	299	47	0.864	0.136	107.15	-2.02729	2.02719
Gln1-4	C4M37	4	170041431	2017	NERAC	333	0.138	0.315654	0.500788	A	T	287	46	0.862	0.138
Gln1-4	C4M38	4	170041437	2017	BLOIS	346	0.136	0.0346527	1.46026	C	T	47	299	0.136	0.864	107.15	2.02719	-2.02729
Gln1-4	C4M38	4	170041437	2017	NERAC	333	0.138	0.315654	0.500788	C	T	46	287	0.138	0.862
Gln1-4	C4M39	4	170041473	2017	BLOIS	346	0.136	0.0346527	1.46026	A	G	47	299	0.136	0.864	107.15	2.02719	-2.02729
Gln1-4	C4M39	4	170041473	2017	NERAC	333	0.138	0.315654	0.500788	A	G	46	287	0.138	0.862
Gln1-4	C4M40	4	170041524	2017	BLOIS	347	0.424	0.366021	0.436494	A	C	200	147	0.576	0.424
Gln1-4	C4M40	4	170041524	2017	NERAC	334	0.425	0.435068	0.361443	A	C	192	142	0.575	0.425
Gln1-4	C4M41	4	170041542	2017	BLOIS	347	0.164	0.695549	0.157672	C	G	290	57	0.836	0.164
Gln1-4	C4M41	4	170041542	2017	NERAC	334	0.159	0.749411	0.12528	C	G	281	53	0.841	0.159
Gln1-4	C4M42	4	170041548	2017	BLOIS	346	0.136	0.0346527	1.46026	A	G	299	47	0.864	0.136	107.15	-2.02729	2.02719
Gln1-4	C4M42	4	170041548	2017	NERAC	333	0.138	0.315654	0.500788	A	G	287	46	0.862	0.138
Gln1-4	C4M43	4	170041921	2017	BLOIS	346	0.136	0.0346527	1.46026	C	G	47	299	0.136	0.864	107.15	2.02719	-2.02729
Gln1-4	C4M43	4	170041921	2017	NERAC	333	0.138	0.315654	0.500788	C	G	46	287	0.138	0.862
Gln1-4	C4M44	4	170042259	2017	BLOIS	346	0.136	0.0346527	1.46026	G	T	299	47	0.864	0.136	107.15	-2.02729	2.02719
Gln1-4	C4M44	4	170042259	2017	NERAC	333	0.138	0.315654	0.500788	G	T	287	46	0.862	0.138
Gln1-4	C4M45	4	170042274	2017	BLOIS	347	0.424	0.366021	0.436494	C	T	147	200	0.424	0.576
Gln1-4	C4M45	4	170042274	2017	NERAC	334	0.425	0.435068	0.361443	C	T	142	192	0.425	0.575
Gln1-4	C4M46	4	170042288	2017	BLOIS	346	0.275	0.785754	0.104713	C	T	251	95	0.725	0.275
Gln1-4	C4M46	4	170042288	2017	NERAC	333	0.276	0.951159	0.021747	C	T	241	92	0.724	0.276
Gln1-4	C4M47	4	170042298	2017	BLOIS	347	0.424	0.366021	0.436494	C	T	147	200	0.424	0.576
Gln1-4	C4M47	4	170042298	2017	NERAC	334	0.425	0.435068	0.361443	C	T	142	192	0.425	0.575
Gln1-4	C4M48	4	170042326	2017	BLOIS	346	0.275	0.785754	0.104713	A	T	251	95	0.725	0.275
Gln1-4	C4M48	4	170042326	2017	NERAC	333	0.276	0.951159	0.021747	A	T	241	92	0.724	0.276
Gln1-4	C4M49	4	170042363	2017	BLOIS	346	0.301	0.20806	0.681811	A	G	104	242	0.301	0.699
Gln1-4	C4M49	4	170042363	2017	NERAC	333	0.297	0.332912	0.477671	A	G	99	234	0.297	0.703
Gln1-4	C4M50	4	170042383	2017	BLOIS	346	0.301	0.20806	0.681811	A	G	242	104	0.699	0.301
Gln1-4	C4M50	4	170042383	2017	NERAC	333	0.297	0.332912	0.477671	A	G	234	99	0.703	0.297
Gln1-4	C4M51	4	170042419	2017	BLOIS	347	0.424	0.366021	0.436494	A	G	200	147	0.576	0.424
Gln1-4	C4M51	4	170042419	2017	NERAC	334	0.425	0.435068	0.361443	A	G	192	142	0.575	0.425
Gln1-4	C4M52	4	170042423	2017	BLOIS	347	0.164	0.695549	0.157672	C	T	57	290	0.164	0.836
Gln1-4	C4M52	4	170042423	2017	NERAC	334	0.159	0.749411	0.12528	C	T	53	281	0.159	0.841
Gln1-4	C4M53	4	170042490	2017	BLOIS	347	0.135	0.0338756	1.47011	A	G	300	47	0.865	0.135	107.149	-2.03217	2.03293
Gln1-4	C4M53	4	170042490	2017	NERAC	334	0.138	0.307796	0.511736	A	G	288	46	0.862	0.138
Gln1-4	C4M54	4	170042500	2017	BLOIS	346	0.165	0.694364	0.158413	A	C	57	289	0.165	0.835
Gln1-4	C4M54	4	170042500	2017	NERAC	333	0.159	0.752959	0.123229	A	C	53	280	0.159	0.841
Gln1-4	C4M55	4	170042556	2017	BLOIS	347	0.078	0.221823	0.653993	C	T	27	320	0.078	0.922
Gln1-4	C4M55	4	170042556	2017	NERAC	334	0.072	0.966033	0.015008	C	T	24	310	0.072	0.928
Gln1-4	C4M56	4	170042996	2017	BLOIS	347	0.135	0.0338756	1.47011	A	G	300	47	0.865	0.135	107.149	-2.03217	2.03293
Gln1-4	C4M56	4	170042996	2017	NERAC	334	0.138	0.307796	0.511736	A	G	288	46	0.862	0.138
