# Supplementary material for: Impacts of environmental conditions, and allelic variation of cytosolic glutamine synthetase on maize hybrid kernel production
Source: Commun Biol. 2021 Sep 17;4:1095. doi: 10.1038/s42003-021-02598-w (PMC8448750; doi:10.1038/s42003-021-02598-w)
Supplement: Supplementary file 9 — Supplementary Data 7 [file 42003_2021_2598_MOESM9_ESM.xlsx]

## Sheet: Mean kernel yield 
Lines	2015_BLOIS_kernel_yield_15.OPT	2016_Saint-Paul_kernel_yield_15.OPT	2015_Saint-Paul_kernel_yield_15.OPT	2017_BLOIS_kernel_yield_15.OPT	2017_NERAC_kernel_yield_15.OPT
EB.09S.H.00007	85.55859306	109.9723935	86.80994587	109.046653236074	86.2757436905036
EB.09S.H.00003	86.9271641	87.53555545	NA	98.4142582243298	86.9748881422324
EB.09S.H.00004	68.7506365	77.49215156	75.31054623	89.4156580360256	77.6020623481066
EB.09S.H.00005	89.85491322	85.3174	88.0008675	106.764872404712	83.2736296434221
EB.09S.H.00008	91.38650706	98.76905734	84.4775358	119.712799180448	92.8058200598076
EB.09S.H.00009	94.5599486	109.6449986	85.99757775	115.405660892264	98.3756545182364
EB.09S.H.00012	NA	87.14161988	NA	102.793441539172	70.4869109868384
EB.09S.H.00015	81.46788246	91.59170209	65.37158045	111.397934378392	83.169237944075
EB.09S.H.00016	83.71944692	79.98590243	76.438667	97.5402690453058	77.9644380650015
EB.09S.H.00017	75.78472926	98.16191801	94.16259846	103.651916783749	94.1565546527166
EB.09S.H.00019	85.43997881	91.77341867	86.42917277	114.608791208304	96.7494074244969
EB.09S.H.00020	NA	77.29338589	NA	104.417716185824	75.7633107564772
EB.09S.H.00024	89.91042605	99.87347345	83.42177484	106.961863640058	92.4694075574004
EB.09S.H.00026	81.79425472	74.81775548	76.17584987	104.486100607259	74.9571191703984
EB.09S.H.00027	91.52108505	88.53665041	75.49242139	103.045232804748	78.7752972749709
EB.09S.H.00028	86.9271641	87.53555545	84.14546538	98.4142582243298	86.9748881422324
EB.09S.H.00030	86.9271641	97.72591063	85.46681794	100.610209702908	86.2601926565325
EB.09S.H.00034	NA	66.63148605	65.74849618	100.894696703641	69.7263248704395
EB.09S.H.00039	92.185609	91.84184178	84.84976795	118.322968313075	80.9974350414248
EB.09S.H.00040	86.07061338	82.75262332	79.41527075	92.0291731466594	78.3520608166657
EB.09S.H.00041	84.96236728	106.2228468	97.45509748	122.110305841731	92.410957737767
EB.09S.H.00043	100.7705499	91.99970684	86.54086623	119.247926152556	97.3107633959456
EB.09S.H.00044	93.29002333	95.96628391	75.88139052	101.793028171269	71.4891787428317
EB.09S.H.00045	77.63771154	83.03206706	71.07132343	NA	NA
EB.09S.H.00046	86.9271641	87.75260052	75.95309802	106.628951727379	81.1131902788137
EB.09S.H.00048	90.6037154	89.72572968	75.89496864	99.2260786795858	84.8835886714177
EB.09S.H.00049	91.04003081	83.28492941	73.90761886	122.37866172755	83.726095568741
EB.09S.H.00052	90.94084497	100.044358	84.21970204	111.786853022341	91.2401307482735
EB.09S.H.00054	NA	107.3722997	NA	99.4050807572827	86.5291599884857
EB.09S.H.00057	86.25580087	99.83536853	68.15902725	100.640375975159	88.4070029513852
EB.09S.H.00059	86.9271641	91.55567967	86.14217135	99.6095792937203	81.5047577731108
EB.09S.H.00061	86.15273073	81.17122649	76.05750771	99.8375996626926	83.4601494246332
EB.09S.H.00063	88.10947161	NA	NA	NA	NA
EB.09S.H.00064	87.68556233	95.26713908	NA	116.159312246859	92.2926407806764
EB.09S.H.00065	87.4777295	NA	80.03996541	112.256722113411	96.242943047032
EB.09S.H.00070	79.6195874	85.18111474	NA	NA	NA
EB.09S.H.00071	99.5386136	107.1345419	87.98783662	130.815520650219	98.7179800705103
EB.09S.H.00072	78.52628435	98.7667573	81.5194936	100.220553913498	71.8015885860638
EB.09S.H.00073	NA	88.25771345	84.58857899	122.106804335692	92.0526943513143
EB.09S.H.00074	87.53429652	111.3917066	92.81063201	105.343028733705	88.1284458499542
EB.09S.H.00076	89.04830761	91.39382271	85.39203912	110.063601629875	91.2662255895989
EB.09S.H.00079	95.10505535	98.87612207	79.41578899	113.56731516239	82.4659462921387
EB.09S.H.00080	71.87103894	67.37900143	58.53800134	87.7691898516978	58.1645230005948
EB.09S.H.00081	83.8216971	81.41724211	80.95899096	78.8512526563834	70.8271440832196
EB.09S.H.00083	92.30444508	87.46978684	92.15517866	112.951220690541	82.8786470120816
EB.09S.H.00084	83.05575163	71.1821517	77.09313395	90.8875756154858	75.017479765762
EB.09S.H.00085	92.15273796	99.65990178	96.80015314	106.577435405054	87.7270310628736
EB.09S.H.00086	85.87244671	81.61516681	76.11955204	79.5362026130277	60.9280938257717
EB.09S.H.00087	86.38402418	96.75128866	NA	128.730944264066	90.8941012667929
EB.09S.H.00090	90.35852744	99.40395438	NA	83.1434448293413	83.5626319438139
EB.09S.H.00092	86.9271641	70.24827278	NA	92.1750974123994	62.6364998281499
EB.09S.H.00093	84.36418953	100.0912112	82.46488382	117.708216573799	92.0098355617754
EB.09S.H.00094	87.40518692	99.52842112	88.6069346	NA	NA
EB.09S.H.00097	96.10459464	112.1286356	NA	125.273147673105	99.0626297369608
EB.09S.H.00098	94.89002586	100.8797864	69.45141639	119.876748359489	99.4787869660717
EB.09S.H.00100	87.97798898	88.99739064	74.55598463	73.9033316430123	81.1031451965716
EB.09S.H.00101	90.10303976	99.45989642	79.70069486	108.357163498773	74.9358774151651
EB.09S.H.00105	75.99848755	67.39495476	67.18442632	77.3938496050689	58.198913506016
EB.09S.H.00106	89.02311961	97.55734595	89.21361341	109.432330381199	86.5487995001472
EB.09S.H.00107	81.26155094	92.04273484	85.93987825	96.6664813349177	90.8309045051775
EB.09S.H.00108	77.65161241	76.8365798	74.7740179	96.0792969058025	86.9748881422324
EB.09S.H.00111	83.4543708	97.09989667	82.08449214	114.366715670585	88.8875106965744
EB.09S.H.00112	61.9648215	83.33466203	68.25265047	98.3412502464719	77.5155510763152
EB.09S.H.00114	79.67152792	81.45285209	NA	107.804402544484	69.5293790749161
EB.09S.H.00115	78.33909995	76.08888132	66.97559901	97.9336986263088	74.9951502389764
EB.09S.H.00116	75.69547865	81.79365118	74.83513158	76.3022951427537	49.7049274072807
EB.09S.H.00117	86.97901443	NA	74.27112463	NA	NA
EB.09S.H.00118	80.98976087	NA	58.83170975	109.476128477997	NA
EB.09S.H.00122	77.75271269	87.1767643	73.30511963	95.3967767536913	82.9212108057742
EB.09S.H.00123	86.44042817	81.67575553	NA	66.2194802577992	83.794557285044
EB.09S.H.00126	63.28863093	86.89460001	68.66252092	98.135930738495	73.9610676779982
EB.09S.H.00127	56.81421116	77.09293751	65.32567392	98.4142582243298	66.1664958322862
EB.09S.H.00128	85.36526951	93.06750821	89.20012221	118.216474367532	99.688118973193
EB.09S.H.00130	85.62619148	84.14701842	77.80021827	101.360631007406	72.4834597126692
EB.09S.H.00132	98.23747139	101.1665273	89.80145398	102.169157043719	78.5384783961405
EB.09S.H.00133	93.09135146	104.2068641	82.81238821	123.873189206186	103.197865134688
EB.09S.H.00134	88.22327906	84.85967028	75.8431424	90.2930241040116	77.8355613674911
EB.09S.H.00135	80.21155664	95.39355278	80.60539733	113.314621813138	87.5841979994113
EB.09S.H.00136	87.73939531	85.70764084	82.77383596	97.7961490929423	81.0795310075117
EB.09S.H.00137	80.85472208	87.53555545	NA	NA	NA
EB.09S.H.00140	NA	94.48252034	82.04998196	120.446360607682	78.0616851222717
EB.09S.H.00142	97.90076177	98.98807158	87.04360281	114.312522284153	98.2478900269462
EB.09S.H.00144	82.97660102	94.12958919	78.75195405	87.5396056912274	80.9615321386232
EB.09S.H.00145	92.46272156	NA	94.15296407	93.7046416289779	NA
EB.09S.H.00149	87.87316635	100.7196789	94.60573267	111.691567342713	83.5953104533638
EB.09S.H.00155	92.67673348	112.6070315	85.65399232	115.738996718198	95.9257072772633
EB.09S.H.00157	89.22283895	89.14336764	73.33030993	90.1951277776263	79.4267642999448
EB.09S.H.00160	82.14340631	97.0805527	77.4641463	94.9226289945408	85.3438913920194
EB.09S.H.00161	86.9271641	93.34413247	71.95148462	98.109227133797	78.869882757343
EB.09S.H.00166	74.6998989	67.60717856	63.37731061	95.5492516360387	75.0834260920413
EB.09S.H.00167	97.64076574	88.2919048	83.00338533	100.307120385517	88.6318513049523
EB.09S.H.00168	86.55018758	96.30887099	80.22855588	99.888492799436	91.537113149194
EB.09S.H.00169	81.19646088	99.33344794	NA	108.16912291556	77.5626160615049
EB.09S.H.00171	77.44930085	83.07195048	88.77068597	93.2703831680921	96.5079164127775
EB.09S.H.00172	95.32250888	96.20347618	84.83889058	114.878149700347	91.895457809569
EB.09S.H.00175	91.68998018	83.0081758	90.66001412	86.2193302010845	84.7647185655295
EB.09S.H.00178	67.28976735	82.03045706	79.41373973	72.9734024089464	74.427348225056
EB.09S.H.00179	91.14403219	85.22280981	82.31879605	103.903817309485	91.3789096022432
EB.09S.H.00182	NA	77.70095792	NA	86.5473965616529	59.4169947983458
EB.09S.H.00183	81.13075105	97.35731583	NA	NA	NA
EB.09S.H.00185	90.01242804	85.90180035	79.03614759	102.687144573907	83.0207371803253
EB.09S.H.00188	89.48034329	97.60226276	76.49693257	119.167650239704	89.2835992328889
EB.09S.H.00191	82.70142569	92.6712221	81.82518262	106.293653402879	89.7855524492443
EB.09S.H.00192	95.73409016	108.082898	84.26977942	126.204253244766	103.491830147311
EB.09S.H.00193	79.44884643	NA	81.52360161	NA	NA
EB.09S.H.00194	97.96902092	90.4242581	82.95099069	94.5278852395024	86.9748881422324
EB.09S.H.00195	90.58443769	81.10529803	73.77367455	107.959974143712	72.3205932852219
EB.09S.H.00198	98.77463279	107.1213998	78.5993303	108.254727656249	91.8073063211755
EB.09S.H.00199	83.29804483	97.73983506	85.63396271	114.130940636666	88.0645153465401
EB.09S.H.00201	85.42978354	103.723794	87.95992378	114.626108617676	86.45775609692
EB.09S.H.00203	98.02400458	109.169343	81.68447924	109.092783240801	91.5783272918442
EB.09S.H.00204	95.41817262	84.9251145	77.69880804	111.517583934908	99.349762959269
EB.09S.H.00205	85.9053827	98.8210679	79.27053608	108.795018622769	91.5969836636714
EB.09S.H.00208	69.30098051	69.21812335	68.78209956	82.5867581316532	65.0909446057558
EB.09S.H.00209	91.92248529	98.58010134	80.65165811	109.825443394126	81.3696378514974
EB.09S.H.00213	82.18927514	98.60682276	85.55715528	109.638879612195	83.029879648899
EB.09S.H.00216	79.75833227	95.52178334	86.60377966	NA	NA
EB.09S.H.00221	93.65440546	108.5045932	89.34861882	109.03690376285	99.6376160826475
EB.09S.H.00223	NA	57.35025098	71.78593902	80.7514180850145	69.1420257328337
EB.09S.H.00224	82.60214085	95.84488885	75.89350363	95.8405199901125	95.5590437436483
EB.09S.H.00225	89.86399477	81.99778432	71.22171247	111.786970729828	79.10605015435
EB.09S.H.00226	88.12062542	93.01480454	77.23301341	116.058395492173	84.1448958040787
EB.09S.H.00228	86.9271641	NA	68.86036969	NA	NA
EB.09S.H.00232	93.48494643	86.93080521	78.7608359	97.1040632759667	85.0453256588721
EB.09S.H.00233	90.13470848	91.39900639	85.37027163	106.186430544727	93.4224039604046
EB.09S.H.00235	89.98433315	100.8276976	77.67066309	108.370750716015	81.8115553830434
EB.09S.H.00238	86.74989074	84.40659775	80.98498932	104.074299501194	63.7415116618659
EB.09S.H.00240	86.20963076	86.74469702	74.41591639	104.501599922647	81.6458165496395
EB.09S.H.00242	95.70838723	101.9012609	84.8736562	115.784678036593	101.889225170404
EB.09S.H.00243	87.003902	102.0832952	94.91301865	110.888337057073	88.533392304079
EB.09S.H.00245	91.49599574	105.1994985	75.9335434	103.147581835889	78.1566083298549
EB.09S.H.00246	80.1868855	85.63447371	73.22457111	104.186564776054	83.1882703623968
EB.09S.H.00250	93.23403907	99.20051213	83.37230669	118.569880907535	95.5286650373932
EB.09S.H.00251	89.25398709	97.56758488	NA	115.097597801758	81.1876366945423
EB.09S.H.00253	77.64515908	79.10067852	75.82519883	96.8521577839382	67.4368103063382
EB.09S.H.00254	79.03677491	98.86038261	77.5392706	91.6849290965369	62.0669486332914
EB.09S.H.00257	75.88531957	99.13261821	83.1754839	111.126861754743	102.319814961574
EB.09S.H.00258	89.00265893	87.88368275	73.14669915	106.243878700704	82.343089870684
EB.09S.H.00263	101.5705253	110.5362054	99.09672281	121.642588705804	103.616260808846
EB.09S.H.00264	88.65520688	77.98740923	74.66947237	97.4602851377445	69.0790004465232
EB.09S.H.00265	89.00322018	87.48780406	72.92286593	95.4571051109281	69.823864227427
EB.09S.H.00266	78.41456136	97.7967907	76.01337609	94.5513549698746	77.8590960090446
EB.09S.H.00267	90.8540954	106.4010014	84.67499656	96.0439707922375	81.5036527736921
EB.09S.H.00271	70.88178222	NA	71.7522321	82.7309187785447	NA
EB.09S.H.00273	97.12902952	123.8760007	95.034337	114.511772354497	114.490856323703
EB.09S.H.00276	92.43465233	102.9562075	81.04998339	NA	NA
EB.09S.H.00277	NA	92.43648166	NA	NA	NA
EB.09S.H.00278	76.98070347	94.9638723	81.01600834	97.5786548986784	89.1377382188413
EB.09S.H.00281	NA	111.2320279	NA	NA	NA
EB.09S.H.00283	NA	79.73282654	NA	116.950939031777	72.1985697324701
EB.09S.H.00284	87.71875578	95.00670622	83.73122942	NA	NA
EB.09S.H.00287	90.79845597	104.2788069	87.68491652	119.899479567631	102.623797199305
EB.09S.H.00290	77.46843308	105.6500312	89.13278729	106.65779589927	94.2981655507356
EB.09S.H.00291	85.34410385	86.88398354	73.19356189	98.5941775822131	83.1762395909994
EB.09S.H.00292	87.85639088	88.69925066	72.78470049	114.731277864315	86.3788558556099
EB.09S.H.00294	89.13884318	93.72713449	77.55598389	104.898908384838	71.7944833200247
EB.09S.H.00297	77.67430572	103.7664264	84.94612902	114.578279900897	93.1230208013097
EB.09S.H.00300	93.04236855	102.883246	84.42319619	114.35930424019	81.1588823379018
EB.09S.H.00301	93.7084652	102.7643732	75.71692467	110.906276470411	101.687606899825
EB.09S.H.00306	72.87125098	90.95764414	77.47383793	127.948522989178	95.2484924433818
EB.09S.H.00308	86.5444955	NA	75.72915316	93.1171692884134	NA
EB.09S.H.00309	86.83250383	95.39943121	77.23465526	105.980811548321	76.7281857906883
EB.09S.H.00313	79.46338391	114.1619342	95.14525845	112.842478520594	100.988911800197
EB.09S.H.00315	94.92412763	95.02409974	101.5939962	126.540125413548	98.0354754507918
EB.09S.H.00316	94.7292861	105.9926293	85.28270754	115.904450847636	86.7217095144147
EB.09S.H.00318	88.63415561	86.09626554	80.43313755	109.889744100274	81.164624496539
EB.09S.H.00320	86.9271641	NA	NA	114.531187835194	93.7070035122892
EB.09S.H.00322	93.96929153	103.3350127	87.42275045	109.542189823305	85.1982320150308
EB.09S.H.00324	NA	81.77520515	NA	97.8254241755946	75.9447035946822
EB.09S.H.00325	76.9862377	104.8801788	84.04818724	120.577742276468	NA
EB.09S.H.00326	76.45776731	92.04478906	83.80152071	104.797644590464	79.6945319687861
EB.09S.H.00328	87.68753238	101.0789345	84.01697921	116.866762630721	95.994094735983
EB.09S.H.00329	96.48471287	100.034082	90.39003328	127.083004273719	93.9099250052267
EB.09S.H.00331	86.9271641	102.4276944	75.28056954	127.825709827728	75.4650105568895
EB.09S.H.00334	89.9137335	96.98744263	77.89313848	113.11323345195	83.2523106836228
EB.09S.H.00335	84.70970729	86.54353946	75.22390391	116.077993799663	87.0274036250084
EB.09S.H.00336	67.83717692	82.25780446	85.15164994	107.426644617287	69.1298257280311
EB.09S.H.00338	NA	83.86120664	NA	93.8721518989724	78.3492186877719
EB.09S.H.00339	NA	95.77271114	NA	93.2664934507646	66.3580719330211
EB.09S.H.00340	75.09671108	87.53555545	70.74035715	98.3977760094942	84.7640623750352
EB.09S.H.00341	96.8853007	84.35604813	99.67564896	132.855782572596	108.165827266793
EB.09S.H.00348	99.76471031	110.472569	93.48921543	126.738687434812	100.693098375402
EB.09S.H.00349	NA	82.48979367	82.01979344	NA	NA
EB.09S.H.00351	86.84278033	81.01928598	NA	95.9162489473037	88.8623241785858
EB.09S.H.00352	85.68843556	96.60850092	77.77045157	119.09116002469	85.9533875632703
EB.09S.H.00353	89.68252144	107.9140762	79.43658658	131.492031475868	96.0399896031255
EB.09S.H.00355	72.98030091	94.05233912	70.15669562	116.710622924218	92.3953017262334
EB.09S.H.00356	91.72784603	107.567523	94.98436382	134.804520803608	98.3530555651935
EB.09S.H.00357	81.68995805	NA	NA	108.841086085625	74.2855627475835
EB.09S.H.00359	103.9833781	116.2658509	96.21763556	135.792084355792	104.732685092972
EB.09S.H.00360	91.02754014	88.66585062	89.17370013	101.367911028503	84.0145571261024
EB.09S.H.00362	88.74444948	91.8786982	83.86115018	107.605350460712	95.8182449998445
EB.09S.H.00364	92.31621144	81.83362858	73.0259029	118.032057764498	95.1688093996191
EB.09S.H.00366	85.09061826	87.81439731	71.39965517	98.3300443433728	80.2237667558775
EB.09S.H.00368	91.22175771	86.73657925	69.97227685	99.1332606760551	76.2480382790402
EB.09S.H.00370	NA	91.54432019	NA	NA	NA
EB.09S.H.00372	91.45661689	95.96299168	85.95728189	113.700163926138	90.9253663642153
EB.09S.H.00373	95.05519528	92.64111641	85.1537542	114.880134928842	98.0059280872957
EB.09S.H.00374	95.65268078	83.82811104	83.39768311	NA	NA
EB.09S.H.00377	84.94285544	95.27766358	73.34691058	102.385546679502	94.3210758444544
EB.09S.H.00378	91.88833226	108.9665194	90.15398107	115.612444335673	93.9436427413199
EB.09S.H.00382	93.17799395	98.89924591	89.45269727	118.075839014893	117.741062351734
EB.09S.H.00383	84.21008707	95.97995323	77.30565633	101.764857266893	86.3506240500255
EB.09S.H.00384	76.42792563	88.84288268	79.91306197	85.4409835679908	68.7506561492801
EB.09S.H.00385	87.04004074	86.03620873	72.51804769	92.2506202198371	85.4976076093005
EB.09S.H.00388	83.16331438	101.3190529	84.66070165	121.399314190551	84.9222493843642
EB.09S.H.00389	NA	87.53555545	NA	95.1024127001313	76.6773992230411
EB.09S.H.00390	83.12486464	91.38562353	80.48317998	109.852751082535	92.805324101385
EB.09S.H.00392	95.27503213	91.29251787	80.429452	105.432654657984	73.0693620206206
EB.09S.H.00393	NA	81.1031457	NA	81.0202942329486	76.4385364287364
EB.09S.H.00394	83.90786045	101.3735459	86.80543418	115.698432874669	98.8781007426413
EB.09S.H.00397	86.9271641	NA	80.82622328	90.3476309227664	NA
EB.09S.H.00398	87.69368633	95.16635241	85.67058203	116.338406771779	96.987452305169
EB.09S.H.00399	84.10907871	81.04234993	80.97384082	100.694424711323	80.6570091912829
EB.09S.H.00402	84.29073815	93.2457723	78.92251935	100.960455908969	91.1362537452747
EB.09S.H.00407	87.60086882	106.1951895	87.67566064	113.038355072054	103.004122099891
EB.09S.H.00409	88.31281096	107.2253867	74.19239866	104.152636069399	96.9898131560269
EB.09S.H.00410	95.81341783	92.66083046	86.87627196	109.809082671813	90.90089657195
EB.09S.H.00413	85.63394991	81.7658663	71.81738828	109.988928807988	73.2235577023446
EB.09S.H.00414	88.83700019	99.46858426	86.81733805	115.681775483541	88.1008969838917
EB.09S.H.00415	87.85971264	91.21018141	77.56454455	105.060363567416	88.4539127022671
EB.09S.H.00416	87.80263273	86.62204961	71.73280821	98.1121567398552	70.2294880026868
EB.09S.H.00418	88.01318457	96.73884634	76.14416146	119.65154865068	99.7107011460712
EB.09S.H.00419	91.58577914	89.6797439	84.42056441	112.951885254643	87.6336460683013
EB.09S.H.00420	71.77699412	88.01327389	83.02658419	78.3544282844373	73.015687941845
EB.09S.H.00421	90.96474145	NA	NA	113.884022132348	NA
EB.09S.H.00424	84.11315214	90.8501291	80.82622328	89.691614426269	86.9748881422324
EB.09S.H.00425	88.43465792	NA	NA	97.4184739660278	NA
EB.09S.H.00426	80.5186222	82.95969435	NA	88.7393702346737	84.3789869889772
EB.09S.H.00427	89.94966097	100.714228	93.72868483	116.580686536874	92.1291180495017
EB.09S.H.00428	NA	100.5105052	NA	107.473843898418	95.9486487963117
EB.09S.H.00429	76.65192394	90.66376787	73.30249558	96.6431460692664	82.9302686319908
EB.09S.H.00433	88.81198078	101.3926127	NA	109.86398975727	89.0683562472167
EB.09S.H.00435	97.24425491	97.399106	82.95844897	98.3191322758569	87.5684056218167
EB.09S.H.00436	90.49202708	83.07948762	76.6578452	86.5750353415497	71.0555297681906
EB.09S.H.00439	90.27304084	NA	NA	NA	NA
EB.09S.H.00442	86.9271641	100.5216997	NA	117.258915512023	84.0595876397238
EB.09S.H.00444	70.15044636	80.87458895	72.64237446	106.918037735651	82.2830518216308
EB.09S.H.00445	92.66291088	91.8691189	71.60879383	111.552609766135	87.6028825816565
EB.09S.H.00446	81.53824311	75.36650739	63.62027862	102.566647500866	72.4252993790793
EB.09S.H.00448	95.65755355	97.85265894	84.06180208	107.046813757011	90.1699386155847
EB.09S.H.00451	89.05507425	73.41503046	84.23868729	99.4513197959923	74.8758578965884
EB.09S.H.00453	84.64994193	87.3093937	77.59484699	100.41008793102	83.3076310522185
EB.09S.H.00454	80.55193369	82.97630179	74.49499299	94.3789184054071	82.5371530739347
EB.09S.H.00455	96.16309785	106.7753872	85.94926002	115.330139675649	93.1405743472819
EB.09S.H.00459	85.74570916	86.57141678	78.0731036	105.138471398587	94.695614925311
EB.09S.H.00460	88.73470927	98.01015686	81.01999834	106.603860885356	92.9791310763434
EB.09S.H.00461	NA	97.83859421	NA	93.8091829977271	80.0340854883969
EB.09S.H.00464	86.47862245	105.8923791	95.41759773	113.695396343596	89.4870889980008
EB.09S.H.00465	84.21018847	80.88469866	81.60674635	77.5001491881754	74.6944736585821
EB.09S.H.00469	90.77538916	96.40856969	84.30234437	97.1351919379406	76.091584610591
EB.09S.H.00471	90.78450313	88.72152721	80.06089373	108.122430698035	91.9347120566633
EB.09S.H.00472	93.79774318	107.8082562	89.27307984	106.11189842533	87.3744251460612
EB.09S.H.00474	84.39174514	95.3028634	78.21612061	111.108206907277	85.615143340897
EB.09S.H.00476	91.48003449	103.9306355	76.8141667	117.055130308689	99.4003022950872
EB.09S.H.00477	86.9271641	100.1216564	80.82622328	123.715476380938	97.3245437428461
EB.09S.H.00480	58.32465377	89.09846344	68.37628339	93.9478820996533	73.1411354100577
EB.09S.H.00481	92.48183345	111.9781606	91.68816692	111.874047721678	88.349179450306
EB.09S.H.00482	92.68973841	109.5764655	89.13971586	120.063947292944	94.94812150482
EB.09S.H.00484	82.92757522	84.3437274	83.3275291	97.3489709523314	78.6354486165572
EB.09S.H.00485	72.69091173	86.06833063	66.31080545	98.4218393410878	77.517953326754
EB.09S.H.00488	92.41986498	97.75691951	95.11111762	122.714820989907	104.063972178426
EB.09S.H.00493	87.37273163	94.62987131	79.92666917	102.792067211889	NA
EB.09S.H.00494	NA	94.87887775	NA	113.737526829352	92.4056473966093
EB.09S.H.00496	100.6672264	99.08607448	87.09772974	119.581792367891	93.8148007464833
EB.09S.H.00498	87.65141614	91.6984029	73.51398707	113.555510598145	86.4649771813418
EB.09S.H.00500	90.68639637	NA	82.31893529	118.05538483101	80.911442857206
EB.09S.H.00501	86.27427547	72.51245489	74.87777872	102.878797130438	76.7921222751336
EB.09S.H.00502	80.85417921	120.1276542	84.9335742	114.906807325251	100.9609865091
EB.09S.H.00503	92.64708821	102.2321222	85.52693984	114.299591673765	92.9648361969352
EB.09S.H.00504	93.96080763	93.80214331	NA	89.6640676382578	84.2174747188909
EB.09S.H.00506	87.2733936	98.89750402	88.53028707	119.734482227741	88.6129637021877
EB.09S.H.00507	88.26198918	89.04616112	69.450634	105.543681202088	73.3291594298343
EB.09S.H.00508	92.36936702	96.99635243	88.80161554	115.233883938168	100.090194340898
EB.09S.H.00509	78.57582539	83.3272539	65.19338928	100.476817091406	89.1423830222355
EB.09S.H.00512	100.9670629	109.8791879	87.25562628	135.121456489126	111.399362992514
EB.09S.H.00513	84.7111217	89.34099564	81.72031507	118.865363215555	94.8107031467591
EB.09S.H.00514	96.41860014	NA	98.84128338	103.951542836618	94.3642288789952
EB.09S.H.00517	92.64956238	90.30776191	83.13513699	102.210994919007	84.9722411915269
EB.09S.H.00518	93.50674461	NA	85.02081566	103.639788503975	82.8448437151315
EB.09S.H.00519	95.4003269	89.58635089	69.22418031	104.150219920185	81.8978765652832
EB.09S.H.00520	88.95270332	92.92430216	88.8456019	100.971256990452	72.6547177119319
EB.09S.H.00521	94.23701136	90.22114034	84.53476021	108.209121205436	84.4739712688011
EB.09S.H.00522	96.30532047	106.3507215	87.30945169	93.07951998312	86.3575868275633
EB.09S.H.00523	86.9271641	110.0790551	83.99406383	93.9276097548016	87.8688065007715
EB.09S.H.00524	86.65386297	87.4540295	74.4026473	95.812718562634	74.6047412239608
EB.09S.H.00525	91.45123846	100.8859656	NA	119.704371250655	102.382823810047
EB.09S.H.00528	89.90991857	77.90819964	69.98182664	101.199889332711	74.2078832030353
EB.09S.H.00529	85.64749596	95.70756982	NA	106.695024104922	78.5141279637297
EB.09S.H.00530	92.59964748	105.2663093	97.8007567	117.9455273029	98.4428891234669
EB.10H.H.00003	71.11549841	87.53555545	73.92278297	95.4032702287701	53.2502810036948
EB.10H.H.00005	88.73139164	103.7704238	89.60471268	97.9302967184322	NA
EB.10H.H.00006	80.93780207	95.51340282	NA	120.752887777404	98.37857838039
EB.10H.H.00007	88.38759444	74.74920802	70.72329208	103.30613206402	86.586472784476
EB.10H.H.00018	NA	96.02094407	72.90802392	75.7363763188482	84.8337186770278
EB.10H.H.00020	91.71606073	NA	70.69602336	NA	NA
EB.10H.H.00021	79.17943563	NA	81.2857257	98.7189135261462	75.8263029801221
EB.10H.H.00022	80.28520553	60.30851463	62.95392727	109.569670443207	79.7202856226515
EB.10H.H.00023	90.46737447	93.62761568	85.68439012	105.899312463681	92.9561332943758
EB.10H.H.00024	86.9271641	85.1283252	72.33496205	114.908664205889	70.9947631061169
EB.10H.H.00025	92.76652822	118.2025535	91.65175459	118.165875998604	95.0372843723681
EB.10H.H.00028	85.48642938	78.81520466	72.5222214	110.559953615776	77.3542596510476
EB.10H.H.00029	90.96076437	106.464729	83.12756025	96.1278110591297	92.1258457101804
EB.10H.H.00030	94.63324212	79.39927043	77.56816087	97.5625893477924	72.8934847501486
EB.10H.H.00031	83.00450511	80.08864102	65.39955122	96.6834537842912	66.1631811329054
EB.10H.H.00032	81.71156065	91.78390469	78.68988364	103.296540411114	81.9404839603784
EB.10H.H.00034	103.1113622	94.7104001	90.02326519	NA	NA
EB.10H.H.00035	NA	77.73275688	NA	NA	NA
EB.10H.H.00036	97.06058962	93.74800391	92.66973597	118.628778815683	84.0918636288555
EB.10H.H.00037	94.42252042	91.52994182	89.00226943	93.9997923469223	84.0345896719241
EB.10H.H.00038	77.66193293	97.85631139	78.01718812	102.405990445477	93.7454150747891
EB.10H.H.00039	91.62556765	115.2956459	86.73763901	NA	NA
EB.10H.H.00040	79.01660803	104.2977744	94.215984	124.704058996336	106.304408383419
EB.10H.H.00041	81.42526454	87.00627871	81.37179406	108.325748062772	88.9258841393235
EB.10H.H.00043	92.66543985	104.2432213	89.64609643	115.488946787174	102.604602744643
EB.10H.H.00045	84.98706586	88.81447269	78.83761792	90.25199588799	86.9748881422324
EB.10H.H.00046	85.93921488	85.01544476	83.34481146	107.521925326578	83.9865781973295
EB.10H.H.00047	95.70785021	75.26894757	78.10883098	88.5443817130056	71.324551251568
EB.10H.H.00050	84.84517307	83.75695245	NA	101.75097269304	79.5487898512307
EB.10H.H.00051	87.46116744	87.53555545	NA	91.3302016312644	88.8189556682915
EB.10H.H.00052	86.9271641	91.98200287	77.11059357	114.652265150048	93.5789591422712
EB.10H.H.00053	93.20026062	98.67895735	81.75371364	120.998653777732	98.0103153340425
EB.10H.H.00054	85.37718066	90.46505534	65.84587296	97.7003822726857	NA
EB.10H.H.00055	81.15207933	93.69587023	82.03954329	115.658143359904	89.8247465383823
EB.10H.H.00056	99.6632826	99.91596388	85.12980037	97.6478401177084	85.5932595735879
EB.10H.H.00058	97.2358049	114.2136462	95.94836398	111.174661512721	104.671395977279
EB.10H.H.00060	102.6406768	95.10925207	79.48608481	102.869293807747	83.500151644089
EB.10H.H.00061	85.41018466	104.0038778	86.06328714	106.014340178146	92.6477640754564
EB.10H.H.00062	87.55097613	91.23348605	80.87493365	119.559207964035	93.1283018553366
EB.10H.H.00063	80.41097313	90.75090247	83.72352899	123.463650945353	99.6260578389524
EB.10H.H.00064	87.71756052	107.417173	74.48265799	108.022636913242	86.3000869674509
EB.10H.H.00066	75.93608629	79.93374799	NA	97.7074298120532	64.7633303709216
EB.10H.H.00067	NA	92.39763997	NA	114.646847609197	83.5379365678529
EB.10H.H.00071	79.74788519	84.4300616	67.42197713	87.6709389951758	67.9504262392401
EB.10H.H.00072	90.37117085	85.85440452	79.77628175	80.1322218368204	89.6879760240373
EB.10H.H.00075	88.75634089	101.7244487	88.71580696	NA	NA
EB.10H.H.00076	83.45954634	82.90156806	73.0806852	NA	NA
EB.10H.H.00077	72.79639043	80.84476135	78.19558687	80.7139165187022	78.843848138497
EB.10H.H.00078	91.27308026	87.53555545	75.66433441	106.705514256365	67.1298153268066
EB.10H.H.00079	90.86079601	91.07005454	75.99172832	91.4858560132438	87.8165189781167
EB.10H.H.00081	94.10462974	105.054926	84.68271462	106.530758664519	93.8179965884895
EB.10H.H.00083	90.65759717	94.30719522	73.68056464	91.2105162004358	86.7004455317576
EB.10H.H.00085	100.8872457	98.74386193	83.70601006	126.446450270598	97.9291351927298
EB.10H.H.00087	83.53715781	89.14706895	79.79471732	98.5697176954672	89.303278697501
EB.10H.H.00092	NA	85.43075305	NA	97.2223158305816	79.1242815039652
EB.10H.H.00095	76.44279043	NA	62.15194784	86.9792902195771	74.4248886915499
EB.10H.H.00096	67.00883245	80.63966746	72.63494192	88.7992861141978	75.7746278101083
EB.10H.H.00097	86.49983494	97.28177959	72.56227334	101.415522005432	74.7793753361584
EB.10H.H.00098	87.1922682	NA	83.45421094	NA	NA
EB.10H.H.00099	101.9105231	95.05219691	70.05832143	122.334681452908	94.2360602949958
EB.10H.H.00101	NA	108.5754469	NA	119.475926108628	NA
EB.10H.H.00104	88.88442994	118.120568	87.54349231	NA	NA
EB.10H.H.00106	97.49945891	108.6029588	83.7571217	131.299311253532	93.0342938963583
EB.10H.H.00108	80.3981529	NA	NA	NA	NA
EB.10H.H.00111	NA	98.75007293	NA	91.5385814150235	84.2044662073885
EB.10H.H.00114	78.11676921	101.9669161	82.05910132	NA	NA
EB.10H.H.00115	100.1470262	96.26874336	90.15368275	NA	NA
EB.10H.H.00117	81.04544308	92.39871924	75.15145399	96.3150599352231	82.9909271822628
EB.10H.H.00120	81.45326963	NA	68.79337898	96.576832042223	87.0451778050204
EB.10H.H.00122	92.8658565	97.68210362	90.43811356	117.795339629227	101.494170613639
EB.10H.H.00126	69.16956824	80.01121111	67.15287734	68.9201033663685	73.2088120940453
EB.10H.H.00128	101.1247765	86.81622518	82.06826417	118.075408827417	88.854495843823
EB.10H.H.00131	76.29464806	93.18936942	72.42200168	98.1712026561886	77.7238582693068
EB.10H.H.00134	71.73376223	80.40006983	67.16643604	80.7012197675036	75.6671040483522
EB.10H.H.00135	92.38612133	93.82440797	81.05160311	116.273952951644	96.6880380749927
EB.10H.H.00137	82.40066313	82.55648688	79.02875739	103.942123654976	86.9748881422324
EB.10H.H.00139	64.03348723	95.21536626	72.21849494	97.9092435524925	NA
EB.10H.H.00141	79.29624069	82.7298734	70.59777244	NA	NA
EB.10H.H.00143	86.67020517	96.15631639	80.07204999	103.569730256514	91.5334752146759
EB.10H.H.00144	NA	95.85132962	NA	115.287488494117	86.6460680035302
EB.10H.H.00146	97.27794296	112.251603	89.37662066	138.231656335236	108.93504288552
EB.10H.H.00147	87.67450433	93.44609198	77.19923443	NA	NA
EB.10H.H.00148	91.59308741	104.714389	85.50641134	119.114418574213	103.77278624196
EB.10H.H.00149	NA	110.2583378	NA	103.334893402937	100.431391601786
EB.10H.H.00151	97.67669462	99.85887073	85.00074788	117.776143097045	73.5696359164085
