# Supplementary material for: Impacts of environmental conditions, and allelic variation of cytosolic glutamine synthetase on maize hybrid kernel production
Source: Commun Biol. 2021 Sep 17;4:1095. doi: 10.1038/s42003-021-02598-w (PMC8448750; doi:10.1038/s42003-021-02598-w)
Supplement: Supplementary file 10 — Supplementary Data 6 [file 42003_2021_2598_MOESM10_ESM.xlsx]

## Sheet: Gln1-3 SNP Genotyping
Locus	TYPE	C5M01	C5M02	C5M03	C5M04	C5M05	C5M06	C5M07	C5M08	C5M09	C5M10	C5M11	C5M12	C5M13	C5M14	C5M15	C5M16	C5M17	C5M18	C5M19	C5M20	C5M21	C5M22	C5M23	C5M24	C5M25	C5M26	C5M27	C5M28	C5M29	C5M30	C5M31	C5M32	C5M33	C5M34	C5M35	C5M36	C5M37	C5M38	C5M39	C5M40	C5M41	C5M42	C5M43	C5M44	C5M45	C5M46	C5M47	C5M48
Chrom	-	5	5	5	5	5	5	5	5	5	5	5	5	5	5	5	5	5	5	5	5	5	5	5	5	5	5	5	5	5	5	5	5	5	5	5	5	5	5	5	5	5	5	5	5	5	5	5	5
Chromosome	-	5	5	5	5	5	5	5	5	5	5	5	5	5	5	5	5	5	5	5	5	5	5	5	5	5	5	5	5	5	5	5	5	5	5	5	5	5	5	5	5	5	5	5	5	5	5	5	5
Pos_RefGenV4	-	210867378	210867382	210867384	210867386	210867390	210867392	210867536	210867688	210867719	210867726	210867741	210867784	210867833	210867837	210867851	210868678	210869013	210869798	210869823	210870018	210870147	210870184	210870214	210870880	210870901	210870945	210871301	210871302	210871321	210871384	210871480	210871548	210871584	210871636	210871837	210873403	210873423	210873436	210873444	210873606	210873766	210873773	210873838	210874028	210874155	210874318	210874359	210874380
A632	MAGIC-PARENTS	A	A	A	T	G	A	A	G	A	C	A	T	C	A	C	A	G	A	A	A	C	A	A	T	C	C	G	G	A	G	T	G	G	T	A	C	T	C	G	C	G	G	C	C	G	A	C	A
A654	MAGIC-PARENTS	G	T	A	A	A	C	T	A	T	G	G	T	T	A	C	T	G	A	A	G	C	A	A	G	A	A	T	T	G	G	C	G	C	T	A	C	T	C	G	C	G	G	C	C	G	A	C	A
B73	MAGIC-PARENTS	G	T	A	A	A	C	T	G	T	G	G	C	T	A	C	A	A	A	A	G	C	A	A	T	C	C	G	G	G	G	T	G	G	T	A	C	T	C	G	C	G	G	C	C	G	A	C	G
B96	MAGIC-PARENTS	G	T	C	A	A	C	T	A	T	G	G	T	T	G	A	A	A	G	G	G	T	G	G	T	C	C	G	G	A	G	T	G	G	T	A	C	T	C	G	C	G	G	C	C	G	C	C	A
C103	MAGIC-PARENTS	G	T	A	A	A	C	T	G	A	C	A	T	C	A	C	A	A	A	A	G	C	A	A	T	C	C	G	G	G	G	T	C	G	A	G	T	C	T	G	T	A	C	T	C	G	A	C	G
CO255	MAGIC-PARENTS	G	T	A	A	A	C	T	G	A	C	A	T	C	A	C	A	G	A	A	G	C	A	A	T	C	C	G	G	A	G	T	G	G	T	A	C	T	C	G	C	G	G	C	C	G	A	C	A
DK105	MAGIC-PARENTS	G	T	A	A	A	C	T	G	T	G	G	T	T	A	C	A	A	A	A	G	C	A	A	T	C	C	G	G	A	G	T	C	G	A	G	T	C	T	G	T	A	C	T	T	A	C	T	G
DK63	MAGIC-PARENTS	A	A	A	T	G	C	A	A	T	C	A	T	T	A	C	A	G	A	A	G	C	A	A	T	C	C	G	G	A	G	T	G	G	T	A	C	T	C	G	C	G	G	C	C	G	A	C	A
EP1	MAGIC-PARENTS	G	T	A	A	A	C	T	G	A	C	A	T	C	A	C	A	A	A	A	A	C	A	A	T	C	C	G	G	G	C	T	G	G	T	A	C	T	C	G	C	G	G	C	C	G	C	T	G
F492	MAGIC-PARENTS	G	T	A	A	A	C	T	G	T	G	G	T	T	A	C	A	A	A	A	G	C	A	A	T	C	C	G	G	A	G	T	G	G	T	A	C	T	C	G	C	G	G	C	C	G	A	C	A
FV2	MAGIC-PARENTS	G	T	A	A	A	C	T	G	T	G	G	T	T	A	C	A	A	A	A	G	C	A	A	T	C	C	G	G	A	G	T	G	G	T	A	C	T	C	G	C	G	G	C	C	G	A	C	A
FV252	MAGIC-PARENTS	G	T	A	A	A	C	T	G	T	G	G	T	T	A	C	A	G	A	A	G	C	A	A	T	C	C	G	G	G	G	T	G	G	A	A	C	T	C	A	C	G	G	C	C	G	A	C	A
ND245	MAGIC-PARENTS	G	T	A	A	A	C	T	G	T	G	G	T	T	A	C	A	A	A	A	G	C	A	A	T	C	C	G	G	A	G	T	G	G	T	A	C	T	C	G	C	G	G	C	C	G	A	C	A
OH43	MAGIC-PARENTS	G	T	A	A	A	C	T	G	T	G	G	T	T	A	C	A	A	A	A	G	C	A	A	T	C	C	G	G	A	G	T	C	G	A	G	T	C	T	G	T	A	C	T	T	A	C	T	G
VA85	MAGIC-PARENTS	A	A	A	T	G	C	A	A	T	C	A	T	T	A	C	A	G	A	A	G	C	A	A	T	C	C	G	G	A	G	T	G	G	T	A	C	T	C	G	C	G	G	C	C	G	A	C	A
W117	MAGIC-PARENTS	G	T	A	A	A	C	T	G	A	C	A	T	C	A	C	A	G	A	A	G	C	A	A	T	C	C	G	G	A	G	T	C	G	A	G	T	C	T	G	T	A	C	T	T	A	C	T	G
EB.09S.H.00003	MAGIC_DHIL	G	T	A	A	A	C	T	A	T	G	G	T	T	A	C	T	G	A	A	G	C	A	A	G	A	A	T	T	G	G	C	G	C	T	A	C	T	C	G	C	G	G	C	C	G	A	C	A
EB.09S.H.00004	MAGIC_DHIL	G	T	A	A	A	C	T	G	T	G	G	T	T	A	C	A	G	A	A	G	C	A	A	T	C	C	G	G	G	G	T	G	G	A	A	C	T	C	A	C	G	G	C	C	G	A	C	A
EB.09S.H.00005	MAGIC_DHIL	G	T	A	A	A	C	T	G	A	C	A	T	C	A	C	A	A	A	A	A	C	A	A	T	C	C	G	G	G	C	T	G	G	T	A	C	T	C	G	C	G	G	C	C	G	C	T	G
EB.09S.H.00007	MAGIC_DHIL	G	T	C	A	A	C	T	A	T	G	G	T	T	G	A	A	A	G	G	G	T	G	G	T	C	C	G	G	A	G	T	G	G	T	A	C	T	C	G	C	G	G	C	C	G	C	C	A
EB.09S.H.00008	MAGIC_DHIL	A	A	A	T	G	C	A	A	T	C	A	T	T	A	C	A	G	A	A	G	C	A	A	T	C	C	G	G	A	G	T	G	G	T	A	C	T	C	G	C	G	G	C	C	G	A	C	A
EB.09S.H.00009	MAGIC_DHIL	A	A	A	T	G	C	A	A	T	C	A	T	T	A	C	A	G	A	A	G	C	A	A	T	C	C	G	G	A	G	T	G	G	T	A	C	T	C	G	C	G	G	C	C	G	A	C	A
EB.09S.H.00015	MAGIC_DHIL	G	T	A	A	A	C	T	G	A	C	A	T	C	A	C	A	A	A	A	A	C	A	A	T	C	C	G	G	G	C	T	G	G	T	A	C	T	C	G	C	G	G	C	C	G	C	T	G
EB.09S.H.00016	MAGIC_DHIL	A	A	A	T	G	C	A	A	T	C	A	T	T	A	C	A	G	A	A	G	C	A	A	T	C	C	G	G	A	G	T	G	G	T	A	C	T	C	G	C	G	G	C	C	G	A	C	A
EB.09S.H.00017	MAGIC_DHIL	G	T	A	A	A	C	T	G	A	C	A	T	C	A	C	A	A	A	A	A	C	A	A	T	C	C	G	G	G	C	T	G	G	T	A	C	T	C	G	C	G	G	C	C	G	C	T	G
EB.09S.H.00019	MAGIC_DHIL	A	A	A	T	G	C	A	A	T	C	A	T	T	A	C	A	G	A	A	G	C	A	A	T	C	C	G	G	A	G	T	G	G	T	A	C	T	C	G	C	G	G	C	C	G	A	C	A
EB.09S.H.00027	MAGIC_DHIL	G	T	A	A	A	C	T	G	A	C	A	T	C	A	C	A	A	A	A	G	C	A	A	T	C	C	G	G	G	G	T	C	G	A	G	T	C	T	G	T	A	C	T	C	G	A	C	G
EB.09S.H.00030	MAGIC_DHIL	A	A	A	T	G	A	A	G	A	C	A	T	C	A	C	A	G	A	A	A	C	A	A	T	C	C	G	G	A	G	?	G	?	T	A	C	T	C	G	C	G	G	C	C	G	A	C	A
EB.09S.H.00039	MAGIC_DHIL	G	T	A	A	A	C	T	G	T	G	G	T	T	A	C	A	G	A	A	G	C	A	A	T	C	C	G	G	G	G	T	G	G	A	A	C	T	C	A	C	G	G	C	C	G	A	C	A
EB.09S.H.00040	MAGIC_DHIL	A	A	A	T	G	C	A	A	T	C	A	T	T	A	C	A	G	A	A	G	C	A	A	T	C	C	G	G	A	G	T	G	G	T	A	C	T	C	G	C	G	G	C	C	G	A	C	A
EB.09S.H.00041	MAGIC_DHIL	G	T	C	A	A	C	T	A	T	G	G	T	T	G	A	A	A	G	G	G	T	G	G	T	C	C	G	G	A	G	T	G	G	T	A	C	T	C	G	C	G	G	C	C	G	C	C	A
EB.09S.H.00043	MAGIC_DHIL	G	T	A	A	A	C	T	A	T	G	G	T	T	A	C	T	G	A	A	G	C	A	A	G	A	A	T	T	G	G	C	G	C	T	A	C	T	C	G	C	G	G	C	C	G	A	C	A
EB.09S.H.00044	MAGIC_DHIL	G	T	A	A	A	C	T	G	T	G	G	C	T	A	C	A	A	A	A	G	C	A	A	T	C	C	G	G	G	G	T	G	G	T	A	C	T	C	G	C	G	G	C	C	G	A	C	G
EB.09S.H.00045	MAGIC_DHIL	G	T	A	A	A	C	T	G	T	G	G	T	T	A	C	A	A	A	A	G	C	A	A	T	C	C	G	G	A	G	T	G	G	T	A	C	T	C	G	C	G	G	C	C	G	A	C	A
EB.09S.H.00046	MAGIC_DHIL	G	T	A	A	A	C	T	G	A	C	A	T	C	A	C	A	G	A	A	G	C	A	A	T	C	C	G	G	A	G	T	G	G	T	A	C	T	C	G	C	G	G	C	C	G	A	C	A
EB.09S.H.00048	MAGIC_DHIL	G	T	C	A	A	C	T	A	T	G	G	T	T	G	A	A	A	G	G	G	T	G	G	T	C	C	G	G	A	G	T	G	G	T	A	C	T	C	G	C	G	G	C	C	G	C	C	A
EB.09S.H.00049	MAGIC_DHIL	G	T	A	A	A	C	T	G	A	C	A	T	C	A	C	A	G	A	A	G	C	A	A	T	C	C	G	G	A	G	T	C	G	A	G	T	C	T	G	T	A	C	T	T	A	C	T	G
EB.09S.H.00052	MAGIC_DHIL	A	A	A	T	G	A	A	G	A	C	A	T	C	A	C	A	G	A	A	A	C	A	A	T	C	C	G	G	A	G	T	G	G	T	A	C	T	C	G	C	G	G	C	C	G	A	C	A
EB.09S.H.00054	MAGIC_DHIL	A	A	A	T	G	C	A	A	T	C	A	T	T	A	C	A	G	A	A	G	C	A	A	T	C	C	G	G	A	G	T	G	G	T	A	C	T	C	G	C	G	G	C	C	G	A	C	A
EB.09S.H.00061	MAGIC_DHIL	G	T	A	A	A	C	T	G	T	G	G	T	T	A	C	A	G	A	A	G	C	A	A	T	C	C	G	G	G	G	T	G	G	A	A	C	T	C	A	C	G	G	C	C	G	A	C	A
EB.09S.H.00063	MAGIC_DHIL	G	T	A	A	A	C	T	G	T	G	G	T	T	A	C	A	A	A	A	G	C	A	A	T	C	C	G	G	A	G	T	C	G	A	G	T	C	T	G	T	A	C	T	T	A	C	T	G
EB.09S.H.00064	MAGIC_DHIL	G	T	C	A	A	C	T	A	T	G	G	T	T	G	A	A	A	G	G	G	T	G	G	T	C	C	G	G	A	G	T	G	G	T	A	C	T	C	G	C	G	G	C	C	G	C	C	A
EB.09S.H.00065	MAGIC_DHIL	G	T	C	A	A	C	T	A	T	G	G	T	T	G	A	A	A	G	G	G	T	G	G	T	C	C	G	G	A	G	T	G	G	T	A	C	T	C	G	C	G	G	C	C	G	C	C	A
EB.09S.H.00071	MAGIC_DHIL	G	T	A	A	A	C	T	G	A	C	A	T	C	A	C	A	A	A	A	G	C	A	A	T	C	C	G	G	G	G	T	C	G	A	G	T	C	T	G	T	A	C	T	C	G	A	C	G
EB.09S.H.00073	MAGIC_DHIL	A	A	A	T	G	C	A	A	T	C	A	T	T	A	C	A	G	A	A	G	C	A	A	T	C	C	G	G	A	G	T	G	G	T	A	C	T	C	G	C	G	G	C	C	G	A	C	A
EB.09S.H.00074	MAGIC_DHIL	G	T	A	A	A	C	T	G	A	C	A	T	C	A	C	A	G	A	A	G	C	A	A	T	C	C	G	G	A	G	T	C	G	A	G	T	C	T	G	T	A	C	T	T	A	C	T	G
EB.09S.H.00076	MAGIC_DHIL	G	T	A	A	A	C	T	G	T	G	G	T	T	A	C	A	A	A	A	G	C	A	A	T	C	C	G	G	A	G	T	G	G	T	A	C	T	C	G	C	G	G	C	C	G	A	C	A
EB.09S.H.00079	MAGIC_DHIL	A	A	A	T	G	A	A	G	A	C	A	T	C	A	C	A	G	A	A	A	C	A	A	T	C	C	G	G	A	G	T	G	G	T	A	C	T	C	G	C	G	G	C	C	G	A	C	A
EB.09S.H.00080	MAGIC_DHIL	A	A	A	T	G	A	A	G	A	C	A	T	C	A	C	A	G	A	A	A	C	A	A	T	C	C	G	G	A	G	T	G	G	T	A	C	T	C	G	C	G	G	C	C	G	A	C	A
EB.09S.H.00081	MAGIC_DHIL	G	T	A	A	A	C	T	G	A	C	A	T	C	A	C	A	A	A	A	A	C	A	A	T	C	C	G	G	G	C	T	G	G	T	A	C	T	C	G	C	G	G	C	C	G	C	T	G
EB.09S.H.00083	MAGIC_DHIL	G	T	A	A	A	C	T	G	A	C	A	T	C	A	C	A	G	A	A	G	C	A	A	T	C	C	G	G	A	G	T	C	G	A	G	T	C	T	G	T	A	C	T	T	A	C	T	G
EB.09S.H.00084	MAGIC_DHIL	G	T	A	A	A	C	T	G	T	G	G	T	T	A	C	A	G	A	A	G	C	A	A	T	C	C	G	G	G	G	T	G	G	A	A	C	T	C	A	C	G	G	C	C	G	A	C	A
EB.09S.H.00086	MAGIC_DHIL	G	T	A	A	A	C	T	G	T	G	G	T	T	A	C	A	A	A	A	G	C	A	A	T	C	C	G	G	A	G	T	G	G	T	A	C	T	C	G	C	G	G	C	C	G	A	C	A
EB.09S.H.00087	MAGIC_DHIL	G	T	A	A	A	C	T	G	T	G	G	T	T	A	C	A	A	A	A	G	C	A	A	T	C	C	G	G	A	G	T	G	G	T	A	C	T	C	G	C	G	G	C	C	G	A	C	A
EB.09S.H.00090	MAGIC_DHIL	A	A	A	T	G	A	A	G	A	C	A	T	C	A	C	A	G	A	A	A	C	A	A	T	C	C	G	G	A	G	T	G	G	T	A	C	T	C	G	C	G	G	C	C	G	A	C	A
EB.09S.H.00093	MAGIC_DHIL	G	T	A	A	A	C	T	G	T	G	G	T	T	A	C	A	A	A	A	G	C	A	A	T	C	C	G	G	A	G	T	G	G	T	A	C	T	C	G	C	G	G	C	C	G	A	C	A
EB.09S.H.00094	MAGIC_DHIL	G	T	A	A	A	C	T	A	T	G	G	T	T	A	C	T	G	A	A	G	C	A	A	G	A	A	T	T	G	G	C	G	C	T	A	C	T	C	G	C	G	G	C	C	G	A	C	A
EB.09S.H.00097	MAGIC_DHIL	G	T	A	A	A	C	T	G	A	C	A	T	C	A	C	A	G	A	A	G	C	A	A	T	C	C	G	G	A	G	T	G	G	T	A	C	T	C	G	C	G	G	C	C	G	A	C	A
EB.09S.H.00098	MAGIC_DHIL	G	T	A	A	A	C	T	G	T	G	G	T	T	A	C	A	G	A	A	G	C	A	A	T	C	C	G	G	G	G	T	G	G	A	A	C	T	C	A	C	G	G	C	C	G	A	C	A
EB.09S.H.00100	MAGIC_DHIL	A	A	A	T	G	C	A	A	T	C	A	T	T	A	C	A	G	A	A	G	C	A	A	T	C	C	G	G	A	G	T	G	G	T	A	C	T	C	G	C	G	G	C	C	G	A	C	A
EB.09S.H.00101	MAGIC_DHIL	A	A	A	T	G	C	A	A	T	C	A	T	T	A	C	A	G	A	A	G	C	A	A	T	C	C	G	G	A	G	T	G	G	T	A	C	T	C	G	C	G	G	C	C	G	A	C	A
EB.09S.H.00106	MAGIC_DHIL	G	T	A	A	A	C	T	G	A	C	A	T	C	A	C	A	G	A	A	G	C	A	A	T	C	C	G	G	A	G	T	G	G	T	A	C	T	C	G	C	G	G	C	C	G	A	C	A
EB.09S.H.00107	MAGIC_DHIL	G	T	A	A	A	C	T	G	A	C	A	T	C	A	C	A	G	A	A	G	C	A	A	T	C	C	G	G	A	G	T	C	G	A	G	T	C	T	G	T	A	C	T	T	A	C	T	G
EB.09S.H.00108	MAGIC_DHIL	G	T	A	A	A	C	T	G	T	G	G	T	T	A	C	A	A	A	A	G	C	A	A	T	C	C	G	G	A	G	T	G	G	T	A	C	T	C	G	C	G	G	C	C	G	A	C	A
EB.09S.H.00111	MAGIC_DHIL	G	T	A	A	A	C	T	G	A	C	A	T	C	A	C	A	G	A	A	G	C	A	A	T	C	C	G	G	A	G	T	C	G	A	G	T	C	T	G	T	A	C	T	T	A	C	T	G
EB.09S.H.00112	MAGIC_DHIL	G	T	A	A	A	C	T	G	A	C	A	T	C	A	C	A	G	A	A	G	C	A	A	T	C	C	G	G	A	G	T	G	G	T	A	C	T	C	G	C	G	G	C	C	G	A	C	A
EB.09S.H.00114	MAGIC_DHIL	G	T	A	A	A	C	T	G	T	G	G	T	T	A	C	A	A	A	A	G	C	A	A	T	C	C	G	G	A	G	T	C	G	A	G	T	C	T	G	T	A	C	T	T	A	C	T	G
EB.09S.H.00115	MAGIC_DHIL	G	T	A	A	A	C	T	G	T	G	G	T	T	A	C	A	A	A	A	G	C	A	A	T	C	C	G	G	A	G	T	C	G	A	G	T	C	T	G	T	A	C	T	T	A	C	T	G
EB.09S.H.00116	MAGIC_DHIL	G	T	A	A	A	C	T	G	A	C	A	T	C	A	C	A	G	A	A	G	C	A	A	T	C	C	G	G	A	G	T	C	G	A	G	T	C	T	G	T	A	C	T	T	A	C	T	G
EB.09S.H.00118	MAGIC_DHIL	G	T	A	A	A	C	T	G	T	G	G	T	T	A	C	A	A	A	A	G	C	A	A	T	C	C	G	G	A	G	T	G	G	T	A	C	T	C	G	C	G	G	C	C	G	A	C	A
EB.09S.H.00122	MAGIC_DHIL	G	T	A	A	A	C	T	G	A	C	A	T	C	A	C	A	G	A	A	G	C	A	A	T	C	C	G	G	A	G	T	C	G	A	G	T	C	T	G	T	A	C	T	T	A	C	T	G
EB.09S.H.00130	MAGIC_DHIL	G	T	A	A	A	C	T	G	A	C	A	T	C	A	C	A	A	A	A	A	C	A	A	T	C	C	G	G	G	C	T	G	G	T	A	C	T	C	G	C	G	G	C	C	G	C	T	G
EB.09S.H.00132	MAGIC_DHIL	G	T	A	A	A	C	T	A	T	G	G	T	T	A	C	T	G	A	A	G	C	A	A	G	A	A	T	T	G	G	C	G	C	T	A	C	T	C	G	C	G	G	C	C	G	A	C	A
EB.09S.H.00133	MAGIC_DHIL	A	A	A	T	G	C	A	A	T	C	A	T	T	A	C	A	G	A	A	G	C	A	A	T	C	C	G	G	A	G	T	G	G	T	A	C	T	C	G	C	G	G	C	C	G	A	C	A
EB.09S.H.00134	MAGIC_DHIL	G	T	A	A	A	C	T	G	T	G	G	T	T	A	C	A	A	A	A	G	C	A	A	T	C	C	G	G	A	G	T	C	G	A	G	T	C	T	G	T	A	C	T	T	A	C	T	G
EB.09S.H.00135	MAGIC_DHIL	G	T	A	A	A	C	T	G	T	G	G	T	T	A	C	A	A	A	A	G	C	A	A	T	C	C	G	G	A	G	T	G	G	T	A	C	T	C	G	C	G	G	C	C	G	A	C	A
EB.09S.H.00136	MAGIC_DHIL	G	T	C	A	A	C	T	A	T	G	G	T	T	G	A	A	A	G	G	G	T	G	G	T	C	C	G	G	A	G	T	G	G	T	A	C	T	C	G	C	G	G	C	C	G	C	C	A
EB.09S.H.00137	MAGIC_DHIL	G	T	A	A	A	C	T	G	T	G	G	T	T	A	C	A	G	A	A	G	C	A	A	T	C	C	G	G	G	G	T	G	G	A	A	C	T	C	A	C	G	G	C	C	G	A	C	A
EB.09S.H.00140	MAGIC_DHIL	G	T	A	A	A	C	T	G	A	C	A	T	C	A	C	A	A	A	A	A	C	A	A	T	C	C	G	G	G	C	T	G	G	T	A	C	T	C	G	C	G	G	C	C	G	C	T	G
EB.09S.H.00142	MAGIC_DHIL	G	T	A	A	A	C	T	G	T	G	G	T	T	A	C	A	A	A	A	G	C	A	A	T	C	C	G	G	A	G	T	G	G	T	A	C	T	C	G	C	G	G	C	C	G	A	C	A
EB.09S.H.00145	MAGIC_DHIL	A	A	A	T	G	C	A	A	T	C	A	T	T	A	C	A	G	A	A	G	C	A	A	T	C	C	G	G	A	G	T	G	G	T	A	C	T	C	G	C	G	G	C	C	G	A	C	A
EB.09S.H.00149	MAGIC_DHIL	G	T	A	A	A	C	T	A	T	G	G	T	T	A	C	T	G	A	A	G	C	A	A	G	A	A	T	T	G	G	C	G	C	T	A	C	T	C	G	C	G	G	C	C	G	A	C	A
EB.09S.H.00155	MAGIC_DHIL	G	T	A	A	A	C	T	A	T	G	G	T	T	A	C	T	G	A	A	G	C	A	A	G	A	A	T	T	G	G	C	G	C	T	A	C	T	C	G	C	G	G	C	C	G	A	C	A
EB.09S.H.00157	MAGIC_DHIL	G	T	C	A	A	C	T	A	T	G	G	T	T	G	A	A	A	G	G	G	T	G	G	T	C	C	G	G	A	G	T	G	G	T	A	C	T	C	G	C	G	G	C	C	G	C	C	A
EB.09S.H.00160	MAGIC_DHIL	G	T	A	A	A	C	T	G	T	G	G	T	T	A	C	A	A	A	A	G	C	A	A	T	C	C	G	G	A	G	T	G	G	T	A	C	T	C	G	C	G	G	C	C	G	A	C	A
EB.09S.H.00161	MAGIC_DHIL	G	T	A	A	A	C	T	G	T	G	G	T	T	A	C	A	A	A	A	G	C	A	A	T	C	C	G	G	A	G	T	C	G	A	G	T	C	T	G	T	A	C	T	T	A	C	T	G
EB.09S.H.00168	MAGIC_DHIL	A	A	A	T	G	C	A	A	T	C	A	T	T	A	C	A	G	A	A	G	C	A	A	T	C	C	G	G	A	G	T	G	G	T	A	C	T	C	G	C	G	G	C	C	G	A	C	A
EB.09S.H.00169	MAGIC_DHIL	G	T	C	A	A	C	T	A	T	G	G	T	T	G	A	A	A	G	G	G	T	G	G	T	C	C	G	G	A	G	T	G	G	T	A	C	T	C	G	C	G	G	C	C	G	C	C	A
EB.09S.H.00171	MAGIC_DHIL	G	T	A	A	A	C	T	G	T	G	G	T	T	A	C	A	A	A	A	G	C	A	A	T	C	C	G	G	A	G	T	G	G	T	A	C	T	C	G	C	G	G	C	C	G	A	C	A
EB.09S.H.00172	MAGIC_DHIL	G	T	A	A	A	C	T	G	T	G	G	T	T	A	C	A	G	A	A	G	C	A	A	T	C	C	G	G	G	G	T	G	G	A	A	C	T	C	A	C	G	G	C	C	G	A	C	A
EB.09S.H.00175	MAGIC_DHIL	A	A	A	T	G	A	A	G	A	C	A	T	C	A	C	A	G	A	A	A	C	A	A	T	C	C	G	G	A	G	T	G	G	T	A	C	T	C	G	C	G	G	C	C	G	A	C	A
EB.09S.H.00178	MAGIC_DHIL	A	A	A	T	G	C	A	A	T	C	A	T	T	A	C	A	G	A	A	G	C	A	A	T	C	C	G	G	A	G	T	G	G	T	A	C	T	C	G	C	G	G	C	C	G	A	C	A
EB.09S.H.00179	MAGIC_DHIL	A	A	A	T	G	C	A	A	T	C	A	T	T	A	C	A	G	A	A	G	C	A	A	T	C	C	G	G	A	G	T	G	G	T	A	C	T	C	G	C	G	G	C	C	G	A	C	A
EB.09S.H.00183	MAGIC_DHIL	G	T	A	A	A	C	T	G	A	C	A	T	C	A	C	A	A	A	A	A	C	A	A	T	C	C	G	G	G	C	T	G	G	T	A	C	T	C	G	C	G	G	C	C	G	C	T	G
EB.09S.H.00185	MAGIC_DHIL	G	T	A	A	A	C	T	G	T	G	G	T	T	A	C	A	A	A	A	G	C	A	A	T	C	C	G	G	A	G	T	G	G	T	A	C	T	C	G	C	G	G	C	C	G	A	C	A
EB.09S.H.00188	MAGIC_DHIL	G	T	A	A	A	C	T	G	T	G	G	C	T	A	C	A	A	A	A	G	C	A	A	T	C	C	G	G	G	G	T	G	G	T	A	C	T	C	G	C	G	G	C	C	G	A	C	G
EB.09S.H.00191	MAGIC_DHIL	G	T	A	A	A	C	T	G	A	C	A	T	C	A	C	A	G	A	A	G	C	A	A	T	C	C	G	G	A	G	T	C	G	A	G	T	C	T	G	T	A	C	T	T	A	C	T	G
EB.09S.H.00192	MAGIC_DHIL	G	T	A	A	A	C	T	G	A	C	A	T	C	A	C	A	G	A	A	G	C	A	A	T	C	C	G	G	A	G	T	C	G	A	G	T	C	T	G	T	A	C	T	T	A	C	T	G
EB.09S.H.00193	MAGIC_DHIL	G	T	A	A	A	C	T	G	A	C	A	T	C	A	C	A	A	A	A	A	C	A	A	T	C	C	G	G	G	C	T	G	G	T	A	C	T	C	G	C	G	G	C	C	G	C	T	G
EB.09S.H.00194	MAGIC_DHIL	G	T	A	A	A	C	T	G	T	G	G	T	T	A	C	A	A	A	A	G	C	A	A	T	C	C	G	G	A	G	T	C	G	A	G	T	C	T	G	T	A	C	T	T	A	C	T	G
EB.09S.H.00195	MAGIC_DHIL	G	T	A	A	A	C	T	G	T	G	G	T	T	A	C	A	A	A	A	G	C	A	A	T	C	C	G	G	A	G	T	G	G	T	A	C	T	C	G	C	G	G	C	C	G	A	C	A
EB.09S.H.00198	MAGIC_DHIL	A	A	A	T	G	C	A	A	T	C	A	T	T	A	C	A	G	A	A	G	C	A	A	T	C	C	G	G	A	G	T	G	G	T	A	C	T	C	G	C	G	G	C	C	G	A	C	A
EB.09S.H.00199	MAGIC_DHIL	A	A	A	T	G	A	A	G	A	C	A	T	C	A	C	A	G	A	A	A	C	A	A	T	C	C	G	G	A	G	T	G	G	T	A	C	T	C	G	C	G	G	C	C	G	A	C	A
EB.09S.H.00201	MAGIC_DHIL	A	A	A	T	G	A	A	G	A	C	A	T	C	A	C	A	G	A	A	A	C	A	A	T	C	C	G	G	A	G	T	G	G	T	A	C	T	C	G	C	G	G	C	C	G	A	C	A
EB.09S.H.00204	MAGIC_DHIL	G	T	A	A	A	C	T	G	T	G	G	T	T	A	C	A	A	A	A	G	C	A	A	T	C	C	G	G	A	G	T	G	G	T	A	C	T	C	G	C	G	G	C	C	G	A	C	A
EB.09S.H.00205	MAGIC_DHIL	A	A	A	T	G	C	A	A	T	C	A	T	T	A	C	A	G	A	A	G	C	A	A	T	C	C	G	G	A	G	T	G	G	T	A	C	T	C	G	C	G	G	C	C	G	A	C	A
EB.09S.H.00208	MAGIC_DHIL	G	T	A	A	A	C	T	G	T	G	G	C	T	A	C	A	A	A	A	G	C	A	A	T	C	C	G	G	G	G	T	G	G	T	A	C	T	C	G	C	G	G	C	C	G	A	C	G
EB.09S.H.00209	MAGIC_DHIL	G	T	A	A	A	C	T	G	T	G	G	T	T	A	C	A	A	A	A	G	C	A	A	T	C	C	G	G	A	G	T	G	G	T	A	C	T	C	G	C	G	G	C	C	G	A	C	A
EB.09S.H.00216	MAGIC_DHIL	G	T	A	A	A	C	T	G	T	G	G	T	T	A	C	A	A	A	A	G	C	A	A	T	C	C	G	G	A	G	T	G	G	T	A	C	T	C	G	C	G	G	C	C	G	A	C	A
EB.09S.H.00223	MAGIC_DHIL	G	T	A	A	A	C	T	G	A	C	A	T	C	A	C	A	A	A	A	G	C	A	A	T	C	C	G	G	G	G	T	C	G	A	G	T	C	T	G	T	A	C	T	C	G	A	C	G
EB.09S.H.00224	MAGIC_DHIL	G	T	A	A	A	C	T	G	T	G	G	C	T	A	C	A	A	A	A	G	C	A	A	T	C	C	G	G	G	G	T	G	G	T	A	C	T	C	G	C	G	G	C	C	G	A	C	G
EB.09S.H.00225	MAGIC_DHIL	G	T	C	A	A	C	T	A	T	G	G	T	T	G	A	A	A	G	G	G	T	G	G	T	C	C	G	G	A	G	T	G	G	T	A	C	T	C	G	C	G	G	C	C	G	C	C	A
EB.09S.H.00226	MAGIC_DHIL	G	T	A	A	A	C	T	G	A	C	A	T	C	A	C	A	G	A	A	G	C	A	A	T	C	C	G	G	A	G	T	G	G	T	A	C	T	C	G	C	G	G	C	C	G	A	C	A
EB.09S.H.00232	MAGIC_DHIL	G	T	A	A	A	C	T	G	T	G	G	T	T	A	C	A	G	A	A	G	C	A	A	T	C	C	G	G	G	G	T	G	G	A	A	C	T	C	A	C	G	G	C	C	G	A	C	A
EB.09S.H.00235	MAGIC_DHIL	G	T	A	A	A	C	T	G	T	G	G	T	T	A	C	A	A	A	A	G	C	A	A	T	C	C	G	G	A	G	T	G	G	T	A	C	T	C	G	C	G	G	C	C	G	A	C	A
EB.09S.H.00238	MAGIC_DHIL	G	T	A	A	A	C	T	G	T	G	G	T	T	A	C	A	A	A	A	G	C	A	A	T	C	C	G	G	A	G	T	G	G	T	A	C	T	C	G	C	G	G	C	C	G	A	C	A
EB.09S.H.00240	MAGIC_DHIL	G	T	A	A	A	C	T	G	T	G	G	T	T	A	C	A	A	A	A	G	C	A	A	T	C	C	G	G	A	G	T	G	G	T	A	C	T	C	G	C	G	G	C	C	G	A	C	A
EB.09S.H.00242	MAGIC_DHIL	A	A	A	T	G	C	A	A	T	C	A	T	T	A	C	A	G	A	A	G	C	A	A	T	C	C	G	G	A	G	T	G	G	T	A	C	T	C	G	C	G	G	C	C	G	A	C	A
EB.09S.H.00243	MAGIC_DHIL	G	T	A	A	A	C	T	G	T	G	G	T	T	A	C	A	G	A	A	G	C	A	A	T	C	C	G	G	G	G	T	G	G	A	A	C	T	C	A	C	G	G	C	C	G	A	C	A
EB.09S.H.00245	MAGIC_DHIL	A	A	A	T	G	C	A	A	T	C	A	T	T	A	C	A	G	A	A	G	C	A	A	T	C	C	G	G	A	G	T	G	G	T	A	C	T	C	G	C	G	G	C	C	G	A	C	A
EB.09S.H.00246	MAGIC_DHIL	G	T	A	A	A	C	T	G	A	C	A	T	C	A	C	A	A	A	A	G	C	A	A	T	C	C	G	G	G	G	T	C	G	A	G	T	C	T	G	T	A	C	T	C	G	A	C	G
EB.09S.H.00250	MAGIC_DHIL	A	A	A	T	G	C	A	A	T	C	A	T	T	A	C	A	G	A	A	G	C	A	A	T	C	C	G	G	A	G	T	G	G	T	A	C	T	C	G	C	G	G	C	C	G	A	C	A
EB.09S.H.00251	MAGIC_DHIL	A	A	A	T	G	C	A	A	T	C	A	T	T	A	C	A	G	A	A	G	C	A	A	T	C	C	G	G	A	G	T	G	G	T	A	C	T	C	G	C	G	G	C	C	G	A	C	A
EB.09S.H.00253	MAGIC_DHIL	G	T	C	A	A	C	T	A	T	G	G	T	T	G	A	A	A	G	G	G	T	G	G	T	C	C	G	G	A	G	T	G	G	T	A	C	T	C	G	C	G	G	C	C	G	C	C	A
EB.09S.H.00254	MAGIC_DHIL	G	T	A	A	A	C	T	G	T	G	G	T	T	A	C	A	A	A	A	G	C	A	A	T	C	C	G	G	A	G	T	G	G	T	A	C	T	C	G	C	G	G	C	C	G	A	C	A
EB.09S.H.00263	MAGIC_DHIL	G	T	A	A	A	C	T	A	T	G	G	T	T	A	C	T	G	A	A	G	C	A	A	G	A	A	T	T	G	G	C	G	C	T	A	C	T	C	G	C	G	G	C	C	G	A	C	A
EB.09S.H.00264	MAGIC_DHIL	G	T	A	A	A	C	T	G	A	C	A	T	C	A	C	A	G	A	A	G	C	A	A	T	C	C	G	G	A	G	T	G	G	T	A	C	T	C	G	C	G	G	C	C	G	A	C	A
EB.09S.H.00265	MAGIC_DHIL	?	?	?	?	?	?	A	G	A	C	A	T	C	A	C	A	G	A	A	A	C	A	A	T	C	C	G	G	A	G	T	G	G	T	A	C	T	C	G	C	G	G	C	C	G	A	C	A
EB.09S.H.00266	MAGIC_DHIL	G	T	A	A	A	C	T	G	A	C	A	T	C	A	C	A	A	A	A	A	C	A	A	T	C	C	G	G	G	C	T	G	G	T	A	C	T	C	G	C	G	G	C	C	G	C	T	G
EB.09S.H.00267	MAGIC_DHIL	A	A	A	T	G	C	A	A	T	C	A	T	T	A	C	A	G	A	A	G	C	A	A	T	C	C	G	G	A	G	T	G	G	T	A	C	T	C	G	C	G	G	C	C	G	A	C	A
EB.09S.H.00273	MAGIC_DHIL	G	T	A	A	A	C	T	G	T	G	G	T	T	A	C	A	A	A	A	G	C	A	A	T	C	C	G	G	A	G	T	C	G	A	G	T	C	T	G	T	A	C	T	T	A	C	T	G
EB.09S.H.00277	MAGIC_DHIL	G	T	A	A	A	C	T	G	?	?	?	T	?	A	C	A	?	A	A	G	C	A	A	T	C	C	G	G	A	G	T	C	G	A	G	T	C	T	G	T	A	C	T	T	A	C	T	G
EB.09S.H.00278	MAGIC_DHIL	G	T	A	A	A	C	T	G	T	G	G	T	T	A	C	A	A	A	A	G	C	A	A	T	C	C	G	G	A	G	T	G	G	T	A	C	T	C	G	C	G	G	C	C	G	A	C	A
EB.09S.H.00283	MAGIC_DHIL	A	A	A	T	G	A	A	G	A	C	A	T	C	A	C	A	G	A	A	A	C	A	A	T	C	C	G	G	A	G	T	G	G	T	A	C	T	C	G	C	G	G	C	C	G	A	C	A
EB.09S.H.00284	MAGIC_DHIL	G	T	A	A	A	C	T	G	A	C	A	T	C	A	C	A	A	A	A	A	C	A	A	T	C	C	G	G	G	C	T	G	G	T	A	C	T	C	G	C	G	G	C	C	G	C	T	G
EB.09S.H.00287	MAGIC_DHIL	A	A	A	T	G	C	A	A	T	C	A	T	T	A	C	A	G	A	A	G	C	A	A	T	C	C	G	G	A	G	T	G	G	T	A	C	T	C	G	C	G	G	C	C	G	A	C	A
EB.09S.H.00290	MAGIC_DHIL	G	T	A	A	A	C	T	G	T	G	G	C	T	A	C	A	A	A	A	G	C	A	A	T	C	C	G	G	G	G	T	G	G	T	A	C	T	C	G	C	G	G	C	C	G	A	C	G
EB.09S.H.00291	MAGIC_DHIL	G	T	A	A	A	C	T	G	A	C	A	T	C	A	C	A	G	A	A	G	C	A	A	T	C	C	G	G	A	G	T	G	G	T	A	C	T	C	G	C	G	G	C	C	G	A	C	A
EB.09S.H.00292	MAGIC_DHIL	G	T	A	A	A	C	T	G	T	G	G	T	T	A	C	A	A	A	A	G	C	A	A	T	C	C	G	G	A	G	T	C	G	A	G	T	C	T	G	T	A	C	T	T	A	C	T	G
EB.09S.H.00294	MAGIC_DHIL	A	A	A	T	G	C	A	A	T	C	A	T	T	A	C	A	G	A	A	G	C	A	A	T	C	C	G	G	A	G	T	G	G	T	A	C	T	C	G	C	G	G	C	C	G	A	C	A
EB.09S.H.00297	MAGIC_DHIL	A	A	A	T	G	C	A	A	T	C	A	T	T	A	C	A	G	A	A	G	C	A	A	T	C	C	G	G	A	G	T	G	G	T	A	C	T	C	G	C	G	G	C	C	G	A	C	A
EB.09S.H.00300	MAGIC_DHIL	G	T	A	A	A	C	T	G	A	C	A	T	C	A	C	A	A	A	A	G	C	A	A	T	C	C	G	G	G	G	T	C	G	A	G	T	C	T	G	T	A	C	T	C	G	A	C	G
EB.09S.H.00306	MAGIC_DHIL	G	T	A	A	A	C	T	G	T	G	G	C	T	A	C	A	A	A	A	G	C	A	A	T	C	C	G	G	G	G	T	G	G	T	A	C	T	C	G	C	G	G	C	C	G	A	C	G
EB.09S.H.00309	MAGIC_DHIL	A	A	A	T	G	C	A	A	T	C	A	T	T	A	C	A	G	A	A	G	C	A	A	T	C	C	G	G	A	G	T	G	G	T	A	C	T	C	G	C	G	G	C	C	G	A	C	A
EB.09S.H.00315	MAGIC_DHIL	G	T	A	A	A	C	T	G	T	G	G	C	T	A	C	A	A	A	A	G	C	A	A	T	C	C	G	G	G	G	T	G	G	T	A	C	T	C	G	C	G	G	C	C	G	A	C	G
EB.09S.H.00316	MAGIC_DHIL	G	T	A	A	A	C	T	A	T	G	G	T	T	A	C	T	G	A	A	G	C	A	A	G	A	A	T	T	G	G	C	G	C	T	A	C	T	C	G	C	G	G	C	C	G	A	C	A
EB.09S.H.00318	MAGIC_DHIL	A	A	A	T	G	C	A	A	T	C	A	T	T	A	C	A	G	A	A	G	C	A	A	T	C	C	G	G	A	G	T	G	G	T	A	C	T	C	G	C	G	G	C	C	G	A	C	A
EB.09S.H.00322	MAGIC_DHIL	A	A	A	T	G	C	A	A	T	C	A	T	T	A	C	A	G	A	A	G	C	A	A	T	C	C	G	G	A	G	T	G	G	T	A	C	T	C	G	C	G	G	C	C	G	A	C	A
EB.09S.H.00324	MAGIC_DHIL	G	T	A	A	A	C	T	G	T	G	G	T	T	A	C	A	A	A	A	G	C	A	A	T	C	C	G	G	A	G	T	G	G	T	A	C	T	C	G	C	G	G	C	C	G	A	C	A
EB.09S.H.00325	MAGIC_DHIL	G	T	A	A	A	C	T	G	T	G	G	T	T	A	C	A	G	A	A	G	C	A	A	T	C	C	G	G	G	G	T	G	G	A	A	C	T	C	A	C	G	G	C	C	G	A	C	A
EB.09S.H.00326	MAGIC_DHIL	G	T	A	A	A	C	T	G	A	C	A	T	C	A	C	A	G	A	A	G	C	A	A	T	C	C	G	G	A	G	T	G	G	T	A	C	T	C	G	C	G	G	C	C	G	A	C	A
EB.09S.H.00328	MAGIC_DHIL	G	T	C	A	A	C	T	A	T	G	G	T	T	G	A	A	A	G	G	G	T	G	G	T	C	C	G	G	A	G	T	G	G	T	A	C	T	C	G	C	G	G	C	C	G	C	C	A
EB.09S.H.00329	MAGIC_DHIL	G	T	A	A	A	C	T	A	T	G	G	T	T	A	C	T	G	A	A	G	C	A	A	G	A	A	T	T	G	G	C	G	C	T	A	C	T	C	G	C	G	G	C	C	G	A	C	A
EB.09S.H.00331	MAGIC_DHIL	G	T	A	A	A	C	T	G	T	G	G	T	T	A	C	A	A	A	A	G	C	A	A	T	C	C	G	G	A	G	T	C	G	A	G	T	C	T	G	T	A	C	T	T	A	C	T	G
EB.09S.H.00334	MAGIC_DHIL	A	A	A	T	G	C	A	A	T	C	A	T	T	A	C	A	G	A	A	G	C	A	A	T	C	C	G	G	A	G	T	G	G	T	A	C	T	C	G	C	G	G	C	C	G	A	C	A
EB.09S.H.00335	MAGIC_DHIL	G	T	A	A	A	C	T	A	T	G	G	T	T	A	C	T	G	A	A	G	C	A	A	G	A	A	T	T	G	G	C	G	C	T	A	C	T	C	G	C	G	G	C	C	G	A	C	A
EB.09S.H.00336	MAGIC_DHIL	G	T	A	A	A	C	T	A	T	G	G	T	T	A	C	T	G	A	A	G	C	A	A	G	A	A	T	T	G	G	C	G	C	T	A	C	T	C	G	C	G	G	C	C	G	A	C	A
EB.09S.H.00340	MAGIC_DHIL	G	T	A	A	A	C	T	G	A	C	A	T	C	A	C	A	G	A	A	G	C	A	A	T	C	C	G	G	A	G	T	G	G	T	A	C	T	C	G	C	G	G	C	C	G	A	C	A
EB.09S.H.00341	MAGIC_DHIL	A	A	A	T	G	C	A	A	T	C	A	T	T	A	C	A	G	A	A	G	C	A	A	T	C	C	G	G	A	G	T	G	G	T	A	C	T	C	G	C	G	G	C	C	G	A	C	A
EB.09S.H.00348	MAGIC_DHIL	G	T	C	A	A	C	T	A	T	G	G	T	T	G	A	A	A	G	G	G	T	G	G	T	C	C	G	G	A	G	T	G	G	T	A	C	T	C	G	C	G	G	C	C	G	C	C	A
EB.09S.H.00349	MAGIC_DHIL	G	T	A	A	A	C	T	A	T	G	G	T	T	A	C	T	G	A	A	G	C	A	A	G	A	A	T	T	G	G	C	G	C	T	A	C	T	C	G	C	G	G	C	C	G	A	C	A
EB.09S.H.00352	MAGIC_DHIL	A	A	A	T	G	C	A	A	T	C	A	T	T	A	C	A	G	A	A	G	C	A	A	T	C	C	G	G	A	G	T	G	G	T	A	C	T	C	G	C	G	G	C	C	G	A	C	A
EB.09S.H.00353	MAGIC_DHIL	G	T	C	A	A	C	T	A	T	G	G	T	T	G	A	A	A	G	G	G	T	G	G	T	C	C	G	G	A	G	T	G	G	T	A	C	T	C	G	C	G	G	C	C	G	C	C	A
EB.09S.H.00355	MAGIC_DHIL	G	T	A	A	A	C	T	G	A	C	A	T	C	A	C	A	A	A	A	A	C	A	A	T	C	C	G	G	G	C	T	G	G	T	A	C	T	C	G	C	G	G	C	C	G	C	T	G
EB.09S.H.00356	MAGIC_DHIL	G	T	A	A	A	C	T	G	A	C	A	T	C	A	C	A	G	A	A	G	C	A	A	T	C	C	G	G	A	G	T	G	G	T	A	C	T	C	G	C	G	G	C	C	G	A	C	A
EB.09S.H.00357	MAGIC_DHIL	G	T	A	A	A	C	T	G	T	G	G	T	T	A	C	A	A	A	A	G	C	A	A	T	C	C	G	G	A	G	T	G	G	T	A	C	T	C	G	C	G	G	C	C	G	A	C	A
EB.09S.H.00359	MAGIC_DHIL	A	A	A	T	G	C	A	A	T	C	A	T	T	A	C	A	G	A	A	G	C	A	A	T	C	C	G	G	A	G	T	G	G	T	A	C	T	C	G	C	G	G	C	C	G	A	C	A
EB.09S.H.00360	MAGIC_DHIL	G	T	A	A	A	C	T	G	T	G	G	T	T	A	C	A	G	A	A	G	C	A	A	T	C	C	G	G	G	G	T	G	G	A	A	C	T	C	A	C	G	G	C	C	G	A	C	A
EB.09S.H.00364	MAGIC_DHIL	G	T	A	A	A	C	T	G	T	G	G	C	T	A	C	A	A	A	A	G	C	A	A	T	C	C	G	G	G	G	T	G	G	T	A	C	T	C	G	C	G	G	C	C	G	A	C	G
EB.09S.H.00368	MAGIC_DHIL	G	T	A	A	A	C	T	G	A	C	A	T	C	A	C	A	A	A	A	A	C	A	A	T	C	C	G	G	G	C	T	G	G	T	A	C	T	C	G	C	G	G	C	C	G	C	T	G
EB.09S.H.00370	MAGIC_DHIL	G	T	A	A	A	C	T	G	T	G	G	T	T	A	C	A	A	A	A	G	C	A	A	T	C	C	G	G	A	G	T	G	G	T	A	C	T	C	G	C	G	G	C	C	G	A	C	A
EB.09S.H.00372	MAGIC_DHIL	G	T	A	A	A	C	T	G	T	G	G	T	T	A	C	A	A	A	A	G	C	A	A	T	C	C	G	G	A	G	T	G	G	T	A	C	T	C	G	C	G	G	C	C	G	A	C	A
EB.09S.H.00373	MAGIC_DHIL	G	T	C	A	A	C	T	A	T	G	G	T	T	G	A	A	A	G	G	G	T	G	G	T	C	C	G	G	A	G	T	G	G	T	A	C	T	C	G	C	G	G	C	C	G	C	C	A
EB.09S.H.00374	MAGIC_DHIL	G	T	A	A	A	C	T	G	T	G	G	C	T	A	C	A	A	A	A	G	C	A	A	T	C	C	G	G	G	G	T	G	G	T	A	C	T	C	G	C	G	G	C	C	G	A	C	G
EB.09S.H.00377	MAGIC_DHIL	A	A	A	T	G	C	A	A	T	C	A	T	T	A	C	A	G	A	A	G	C	A	A	T	C	C	G	G	A	G	T	G	G	T	A	C	T	C	G	C	G	G	C	C	G	A	C	A
EB.09S.H.00378	MAGIC_DHIL	G	T	A	A	A	C	T	G	T	G	G	T	T	A	C	A	A	A	A	G	C	A	A	T	C	C	G	G	A	G	T	C	G	A	G	T	C	T	G	T	A	C	T	T	A	C	T	G
EB.09S.H.00382	MAGIC_DHIL	G	T	A	A	A	C	T	G	T	G	G	T	T	A	C	A	G	A	A	G	C	A	A	T	C	C	G	G	G	G	T	G	G	A	A	C	T	C	A	C	G	G	C	C	G	A	C	A
EB.09S.H.00383	MAGIC_DHIL	G	T	A	A	A	C	T	G	A	C	A	T	C	A	C	A	G	A	A	G	C	A	A	T	C	C	G	G	A	G	T	C	G	A	G	T	C	T	G	T	A	C	T	T	A	C	T	G
EB.09S.H.00384	MAGIC_DHIL	G	T	A	A	A	C	T	G	T	G	G	T	T	A	C	A	A	A	A	G	C	A	A	T	C	C	G	G	A	G	T	C	G	A	G	T	C	T	G	T	A	C	T	T	A	C	T	G
EB.09S.H.00385	MAGIC_DHIL	G	T	A	A	A	C	T	G	A	C	A	T	C	A	C	A	G	A	A	G	C	A	A	T	C	C	G	G	A	G	T	C	G	A	G	T	C	T	G	T	A	C	T	T	A	C	T	G
EB.09S.H.00388	MAGIC_DHIL	G	T	A	A	A	C	T	G	T	G	G	T	T	A	C	A	A	A	A	G	C	A	A	T	C	C	G	G	A	G	T	C	G	A	G	T	C	T	G	T	A	C	T	T	A	C	T	G
EB.09S.H.00389	MAGIC_DHIL	G	T	A	A	A	C	T	G	A	C	A	T	C	A	C	A	G	A	A	G	C	A	A	T	C	C	G	G	A	G	T	C	G	A	G	T	C	T	G	T	A	C	T	T	A	C	T	G
EB.09S.H.00390	MAGIC_DHIL	G	T	A	A	A	C	T	G	T	G	G	C	T	A	C	A	A	A	A	G	C	A	A	T	C	C	G	G	G	G	T	G	G	T	A	C	T	C	G	C	G	G	C	C	G	A	C	G
EB.09S.H.00393	MAGIC_DHIL	G	T	A	A	A	C	T	G	T	G	G	T	T	A	C	A	A	A	A	G	C	A	A	T	C	C	G	G	A	G	T	G	G	T	A	C	T	C	G	C	G	G	C	C	G	A	C	A
EB.09S.H.00394	MAGIC_DHIL	G	T	C	A	A	C	T	A	T	G	G	T	T	G	A	A	A	G	G	G	T	G	G	T	C	C	G	G	A	G	T	G	G	T	A	C	T	C	G	C	G	G	C	C	G	C	C	A
EB.09S.H.00397	MAGIC_DHIL	G	T	A	A	A	C	T	G	A	C	A	T	C	A	C	A	A	A	A	A	C	A	A	T	C	C	G	G	G	C	T	G	G	T	A	C	T	C	G	C	G	G	C	C	G	C	T	G
EB.09S.H.00398	MAGIC_DHIL	G	T	A	A	A	C	T	G	T	G	G	T	T	A	C	A	G	A	A	G	C	A	A	T	C	C	G	G	G	G	T	G	G	A	A	C	T	C	A	C	G	G	C	C	G	A	C	A
EB.09S.H.00399	MAGIC_DHIL	G	T	A	A	A	C	T	G	T	G	G	T	T	A	C	A	A	A	A	G	C	A	A	T	C	C	G	G	A	G	T	G	G	T	A	C	T	C	G	C	G	G	C	C	G	A	C	A
EB.09S.H.00402	MAGIC_DHIL	G	T	A	A	A	C	T	A	T	G	G	T	T	A	C	T	G	A	A	G	C	A	A	G	A	A	T	T	G	G	C	G	C	T	A	C	T	C	G	C	G	G	C	C	G	A	C	A
EB.09S.H.00407	MAGIC_DHIL	G	T	A	A	A	C	T	G	T	G	G	T	T	A	C	A	A	A	A	G	C	A	A	T	C	C	G	G	A	G	T	C	G	A	G	T	C	T	G	T	A	C	T	T	A	C	T	G
EB.09S.H.00409	MAGIC_DHIL	G	T	A	A	A	C	T	G	A	C	A	T	C	A	C	A	G	A	A	G	C	A	A	T	C	C	G	G	A	G	T	G	G	T	A	C	T	C	G	C	G	G	C	C	G	A	C	A
EB.09S.H.00410	MAGIC_DHIL	G	T	A	A	A	C	T	G	T	G	G	T	T	A	C	A	A	A	A	G	C	A	A	T	C	C	G	G	A	G	T	G	G	T	A	C	T	C	G	C	G	G	C	C	G	A	C	A
EB.09S.H.00413	MAGIC_DHIL	G	T	A	A	A	C	T	G	T	G	G	C	T	A	C	A	A	A	A	G	C	A	A	T	C	C	G	G	G	G	T	G	G	T	A	C	T	C	G	C	G	G	C	C	G	A	C	G
EB.09S.H.00414	MAGIC_DHIL	G	T	A	A	A	C	T	G	A	C	A	T	C	A	C	A	G	A	A	G	C	A	A	T	C	C	G	G	A	G	T	G	G	T	A	C	T	C	G	C	G	G	C	C	G	A	C	A
EB.09S.H.00415	MAGIC_DHIL	G	T	A	A	A	C	T	G	T	G	G	C	T	A	C	A	A	A	A	G	C	A	A	T	C	C	G	G	G	G	T	G	G	T	A	C	T	C	G	C	G	G	C	C	G	A	C	G
EB.09S.H.00416	MAGIC_DHIL	A	A	A	T	G	C	A	A	T	C	A	T	T	A	C	A	G	A	A	G	C	A	A	T	C	C	G	G	A	G	T	G	G	T	A	C	T	C	G	C	G	G	C	C	G	A	C	A
EB.09S.H.00418	MAGIC_DHIL	G	T	A	A	A	C	T	A	T	G	G	T	T	A	C	T	G	A	A	G	C	A	A	G	A	A	T	T	G	G	C	G	C	T	A	C	T	C	G	C	G	G	C	C	G	A	C	A
EB.09S.H.00419	MAGIC_DHIL	G	T	A	A	A	C	T	G	A	C	A	T	C	A	C	A	A	A	A	G	C	A	A	T	C	C	G	G	G	G	T	C	G	A	G	T	C	T	G	T	A	C	T	C	G	A	C	G
EB.09S.H.00420	MAGIC_DHIL	A	A	A	T	G	A	A	G	A	C	A	T	C	A	C	A	G	A	A	A	C	A	A	T	C	C	G	G	A	G	T	G	G	T	A	C	T	C	G	C	G	G	C	C	G	A	C	A
EB.09S.H.00421	MAGIC_DHIL	A	A	A	T	G	C	A	A	T	C	A	T	T	A	C	A	G	A	A	G	C	A	A	T	C	C	G	G	A	G	T	G	G	T	A	C	T	C	G	C	G	G	C	C	G	A	C	A
EB.09S.H.00424	MAGIC_DHIL	G	T	A	A	A	C	T	A	T	G	G	T	T	A	C	T	G	A	A	G	C	A	A	G	A	A	T	T	G	G	C	G	C	T	A	C	T	C	G	C	G	G	C	C	G	A	C	A
EB.09S.H.00425	MAGIC_DHIL	A	A	A	T	G	C	A	A	T	C	A	T	T	A	C	A	G	A	A	G	C	A	A	T	C	C	G	G	A	G	T	G	G	T	A	C	T	C	G	C	G	G	C	C	G	A	C	A
EB.09S.H.00426	MAGIC_DHIL	A	A	A	T	G	C	A	A	T	C	A	T	T	A	C	A	G	A	A	G	C	A	A	T	C	C	G	G	A	G	T	G	G	T	A	C	T	C	G	C	G	G	C	C	G	A	C	A
EB.09S.H.00427	MAGIC_DHIL	A	A	A	T	G	C	A	A	T	C	A	T	T	A	C	A	G	A	A	G	C	A	A	T	C	C	G	G	A	G	T	G	G	T	A	C	T	C	G	C	G	G	C	C	G	A	C	A
EB.09S.H.00429	MAGIC_DHIL	G	T	A	A	A	C	T	G	T	G	G	T	T	A	C	A	A	A	A	G	C	A	A	T	C	C	G	G	A	G	T	G	G	T	A	C	T	C	G	C	G	G	C	C	G	A	C	A
EB.09S.H.00433	MAGIC_DHIL	G	T	A	A	A	C	T	G	T	G	G	C	T	A	C	A	A	A	A	G	C	A	A	T	C	C	G	G	G	G	T	G	G	T	A	C	T	C	G	C	G	G	C	C	G	A	C	G
EB.09S.H.00436	MAGIC_DHIL	G	T	A	A	A	C	T	G	T	G	G	T	T	A	C	A	A	A	A	G	C	A	A	T	C	C	G	G	A	G	T	G	G	T	A	C	T	C	G	C	G	G	C	C	G	A	C	A
EB.09S.H.00439	MAGIC_DHIL	A	A	A	T	G	C	A	A	T	C	A	T	T	A	C	A	G	A	A	G	C	A	A	T	C	C	G	G	A	G	T	G	G	T	A	C	T	C	G	C	G	G	C	C	G	A	C	A
EB.09S.H.00442	MAGIC_DHIL	A	A	A	T	G	C	A	A	T	C	A	T	T	A	C	A	G	A	A	G	C	A	A	T	C	C	G	G	A	G	T	G	G	T	A	C	T	C	G	C	G	G	C	C	G	A	C	A
EB.09S.H.00444	MAGIC_DHIL	A	A	A	T	G	C	A	A	T	C	A	T	T	A	C	A	G	A	A	G	C	A	A	T	C	C	G	G	A	G	T	G	G	T	A	C	T	C	G	C	G	G	C	C	G	A	C	A
EB.09S.H.00445	MAGIC_DHIL	G	T	A	A	A	C	T	G	A	C	A	T	C	A	C	A	A	A	A	A	C	A	A	T	C	C	G	G	G	C	T	G	G	T	A	C	T	C	G	C	G	G	C	C	G	C	T	G
EB.09S.H.00448	MAGIC_DHIL	G	T	A	A	A	C	T	G	T	G	G	T	T	A	C	A	G	A	A	G	C	A	A	T	C	C	G	G	G	G	T	G	G	A	A	C	T	C	A	C	G	G	C	C	G	A	C	A
EB.09S.H.00451	MAGIC_DHIL	G	T	A	A	A	C	T	G	T	G	G	C	T	A	C	A	A	A	A	G	C	A	A	T	C	C	G	G	G	G	T	G	G	T	A	C	T	C	G	C	G	G	C	C	G	A	C	G
EB.09S.H.00453	MAGIC_DHIL	G	T	A	A	A	C	T	G	A	C	A	T	C	A	C	A	A	A	A	A	C	A	A	T	C	C	G	G	G	C	T	G	G	T	A	C	T	C	G	C	G	G	C	C	G	C	T	G
EB.09S.H.00454	MAGIC_DHIL	G	T	A	A	A	C	T	G	T	G	G	T	T	A	C	A	A	A	A	G	C	A	A	T	C	C	G	G	A	G	T	G	G	T	A	C	T	C	G	C	G	G	C	C	G	A	C	A
EB.09S.H.00455	MAGIC_DHIL	G	T	A	A	A	C	T	G	T	G	G	T	T	A	C	A	A	A	A	G	C	A	A	T	C	C	G	G	A	G	T	G	G	T	A	C	T	C	G	C	G	G	C	C	G	A	C	A
EB.09S.H.00460	MAGIC_DHIL	G	T	A	A	A	C	T	G	T	G	G	T	T	A	C	A	A	A	A	G	C	A	A	T	C	C	G	G	A	G	T	G	G	T	A	C	T	C	G	C	G	G	C	C	G	A	C	A
EB.09S.H.00465	MAGIC_DHIL	A	A	A	T	G	C	A	A	T	C	A	T	T	A	C	A	G	A	A	G	C	A	A	T	C	C	G	G	A	G	T	G	G	T	A	C	T	C	G	C	G	G	C	C	G	A	C	A
EB.09S.H.00469	MAGIC_DHIL	G	T	A	A	A	C	T	G	A	C	A	T	C	A	C	A	G	A	A	G	C	A	A	T	C	C	G	G	A	G	T	G	G	T	A	C	T	C	G	C	G	G	C	C	G	A	C	A
EB.09S.H.00471	MAGIC_DHIL	G	T	A	A	A	C	T	G	A	C	A	T	C	A	C	A	G	A	A	G	C	A	A	T	C	C	G	G	A	G	T	G	G	T	A	C	T	C	G	C	G	G	C	C	G	A	C	A
EB.09S.H.00472	MAGIC_DHIL	G	T	A	A	A	C	T	G	T	G	G	T	T	A	C	A	A	A	A	G	C	A	A	T	C	C	G	G	A	G	T	C	G	A	G	T	C	T	G	T	A	C	T	T	A	C	T	G
EB.09S.H.00474	MAGIC_DHIL	G	T	A	A	A	C	T	A	T	G	G	T	T	A	C	T	G	A	A	G	C	A	A	G	A	A	T	T	G	G	C	G	C	T	A	C	T	C	G	C	G	G	C	C	G	A	C	A
EB.09S.H.00476	MAGIC_DHIL	G	T	A	A	A	C	T	A	T	G	G	T	T	A	C	T	G	A	A	G	C	A	A	G	A	A	T	T	G	G	C	G	C	T	A	C	T	C	G	C	G	G	C	C	G	A	C	A
EB.09S.H.00477	MAGIC_DHIL	G	T	A	A	A	C	T	G	A	C	A	T	C	A	C	A	A	A	A	A	C	A	A	T	C	C	G	G	G	C	T	G	G	T	A	C	T	C	G	C	G	G	C	C	G	C	T	G
EB.09S.H.00480	MAGIC_DHIL	G	T	A	A	A	C	T	G	T	G	G	T	T	A	C	A	A	A	A	G	C	A	A	T	C	C	G	G	A	G	T	C	G	A	G	T	C	T	G	T	A	C	T	T	A	C	T	G
EB.09S.H.00481	MAGIC_DHIL	A	A	A	T	G	C	A	A	T	C	A	T	T	A	C	A	G	A	A	G	C	A	A	T	C	C	G	G	A	G	T	G	G	T	A	C	T	C	G	C	G	G	C	C	G	A	C	A
EB.09S.H.00482	MAGIC_DHIL	G	T	A	A	A	C	T	G	T	G	G	T	T	A	C	A	A	A	A	G	C	A	A	T	C	C	G	G	A	G	T	C	G	A	G	T	C	T	G	T	A	C	T	T	A	C	T	G
EB.09S.H.00484	MAGIC_DHIL	A	A	A	T	G	C	A	A	T	C	A	T	T	A	C	A	G	A	A	G	C	A	A	T	C	C	G	G	A	G	T	G	G	T	A	C	T	C	G	C	G	G	C	C	G	A	C	A
EB.09S.H.00485	MAGIC_DHIL	A	A	A	T	G	C	A	A	T	C	A	T	T	A	C	A	G	A	A	G	C	A	A	T	C	C	G	G	A	G	T	G	G	T	A	C	T	C	G	C	G	G	C	C	G	A	C	A
EB.09S.H.00488	MAGIC_DHIL	G	T	A	A	A	C	T	G	T	G	G	T	T	A	C	A	A	A	A	G	C	A	A	T	C	C	G	G	A	G	T	C	G	A	G	T	C	T	G	T	A	C	T	T	A	C	T	G
EB.09S.H.00493	MAGIC_DHIL	G	T	A	A	A	C	T	G	T	G	G	T	T	A	C	A	A	A	A	G	C	A	A	T	C	C	G	G	A	G	T	G	G	T	A	C	T	C	G	C	G	G	C	C	G	A	C	A
EB.09S.H.00494	MAGIC_DHIL	G	T	A	A	A	C	T	G	T	G	G	T	T	A	C	A	G	A	A	G	C	A	A	T	C	C	G	G	G	G	T	G	G	A	A	C	T	C	A	C	G	G	C	C	G	A	C	A
EB.09S.H.00496	MAGIC_DHIL	G	T	A	A	A	C	T	G	A	C	A	T	C	A	C	A	G	A	A	G	C	A	A	T	C	C	G	G	A	G	T	?	G	?	?	?	?	?	G	?	?	?	?	?	?	?	?	?
EB.09S.H.00498	MAGIC_DHIL	G	T	A	A	A	C	T	A	T	G	G	T	T	A	C	T	G	A	A	G	C	A	A	G	A	A	T	T	G	G	C	G	C	T	A	C	T	C	G	C	G	G	C	C	G	A	C	A
EB.09S.H.00500	MAGIC_DHIL	G	T	A	A	A	C	T	G	T	G	G	T	T	A	C	A	G	A	A	G	C	A	A	T	C	C	G	G	G	G	T	G	G	A	A	C	T	C	A	C	G	G	C	C	G	A	C	A
EB.09S.H.00502	MAGIC_DHIL	A	A	A	T	G	C	A	A	T	C	A	T	T	A	C	A	G	A	A	G	C	A	A	T	C	C	G	G	A	G	T	G	G	T	A	C	T	C	G	C	G	G	C	C	G	A	C	A
EB.09S.H.00504	MAGIC_DHIL	G	T	A	A	A	C	T	G	T	G	G	T	T	A	C	A	A	A	A	G	C	A	A	T	C	C	G	G	A	G	T	G	G	T	A	C	T	C	G	C	G	G	C	C	G	A	C	A
EB.09S.H.00506	MAGIC_DHIL	G	T	A	A	A	C	T	G	T	G	G	T	T	A	C	A	G	A	A	G	C	A	A	T	C	C	G	G	G	G	T	G	G	A	A	C	T	C	A	C	G	G	C	C	G	A	C	A
EB.09S.H.00507	MAGIC_DHIL	G	T	A	A	A	C	T	G	T	G	G	T	T	A	C	A	A	A	A	G	C	A	A	T	C	C	G	G	A	G	T	G	G	T	A	C	T	C	G	C	G	G	C	C	G	A	C	A
EB.09S.H.00509	MAGIC_DHIL	G	T	A	A	A	C	T	G	A	C	A	T	C	A	C	A	G	A	A	G	C	A	A	T	C	C	G	G	A	G	T	G	G	T	A	C	T	C	G	C	G	G	C	C	G	A	C	A
EB.09S.H.00512	MAGIC_DHIL	G	T	C	A	A	C	T	A	T	G	G	T	T	G	A	A	A	G	G	G	T	G	G	T	C	C	G	G	A	G	T	G	G	T	A	C	T	C	G	C	G	G	C	C	G	C	C	A
EB.09S.H.00513	MAGIC_DHIL	A	A	A	T	G	C	A	A	T	C	A	T	T	A	C	A	G	A	A	G	C	A	A	T	C	C	G	G	A	G	T	G	G	T	A	C	T	C	G	C	G	G	C	C	G	A	C	A
EB.09S.H.00518	MAGIC_DHIL	G	T	A	A	A	C	T	G	A	C	A	T	C	A	C	A	G	A	A	G	C	A	A	T	C	C	G	G	A	G	T	G	G	T	A	C	T	C	G	C	G	G	C	C	G	A	C	A
EB.09S.H.00519	MAGIC_DHIL	A	A	A	T	G	C	A	A	T	C	A	T	T	A	C	A	G	A	A	G	C	A	A	T	C	C	G	G	A	G	T	G	G	T	A	C	T	C	G	C	G	G	C	C	G	A	C	A
EB.09S.H.00520	MAGIC_DHIL	A	A	A	T	G	C	A	A	T	C	A	T	T	A	C	A	G	A	A	G	C	A	A	T	C	C	G	G	A	G	T	G	G	T	A	C	T	C	G	C	G	G	C	C	G	A	C	A
EB.09S.H.00522	MAGIC_DHIL	G	T	A	A	A	C	T	G	T	G	G	T	T	A	C	A	A	A	A	G	C	A	A	T	C	C	G	G	A	G	T	C	G	A	G	T	C	T	G	T	A	C	T	T	A	C	T	G
EB.09S.H.00523	MAGIC_DHIL	G	T	A	A	A	C	T	G	A	C	A	T	C	A	C	A	G	A	A	G	C	A	A	T	C	C	G	G	A	G	T	G	G	T	A	C	T	C	G	C	G	G	C	C	G	A	C	A
EB.09S.H.00524	MAGIC_DHIL	G	T	A	A	A	C	T	G	T	G	G	T	T	A	C	A	A	A	A	G	C	A	A	T	C	C	G	G	A	G	T	G	G	T	A	C	T	C	G	C	G	G	C	C	G	A	C	A
EB.09S.H.00525	MAGIC_DHIL	G	T	A	A	A	C	T	G	A	C	A	T	C	A	C	A	G	A	A	G	C	A	A	T	C	C	G	G	A	G	T	G	G	T	A	C	T	C	G	C	G	G	C	C	G	A	C	A
EB.09S.H.00530	MAGIC_DHIL	G	T	C	A	A	C	T	A	T	G	G	T	T	G	A	A	A	G	G	G	T	G	G	T	C	C	G	G	A	G	T	G	G	T	A	C	T	C	G	C	G	G	C	C	G	C	C	A
EB.10H.H.00005	MAGIC_DHIL	G	T	A	A	A	C	T	G	T	G	G	T	T	A	C	A	A	A	A	G	C	A	A	T	C	C	G	G	A	G	T	C	G	A	G	T	C	T	G	T	A	C	T	T	A	C	T	G
EB.10H.H.00006	MAGIC_DHIL	A	A	A	T	G	C	A	A	T	C	A	T	T	A	C	A	G	A	A	G	C	A	A	T	C	C	G	G	A	G	T	G	G	T	A	C	T	C	G	C	G	G	C	C	G	A	C	A
EB.10H.H.00007	MAGIC_DHIL	G	T	A	A	A	C	T	G	T	G	G	T	T	A	C	A	G	A	A	G	C	A	A	T	C	C	G	G	G	G	T	G	G	A	A	C	T	C	A	C	G	G	C	C	G	A	C	A
EB.10H.H.00018	MAGIC_DHIL	A	A	A	T	G	A	A	G	A	C	A	T	C	A	C	A	G	A	A	A	C	A	A	T	C	C	G	G	A	G	T	G	G	T	A	C	T	C	G	C	G	G	C	C	G	A	C	A
EB.10H.H.00020	MAGIC_DHIL	G	T	A	A	A	C	T	G	A	C	A	T	C	A	C	A	A	A	A	A	C	A	A	T	C	C	G	G	G	C	T	G	G	T	A	C	T	C	G	C	G	G	C	C	G	C	T	G
EB.10H.H.00021	MAGIC_DHIL	G	T	A	A	A	C	T	G	A	C	A	T	C	A	C	A	G	A	A	G	C	A	A	T	C	C	G	G	A	G	T	G	G	T	A	C	T	C	G	C	G	G	C	C	G	A	C	A
EB.10H.H.00023	MAGIC_DHIL	G	T	A	A	A	C	T	G	T	G	G	T	T	A	C	A	G	A	A	G	C	A	A	T	C	C	G	G	G	G	T	G	G	A	A	C	T	C	A	C	G	G	C	C	G	A	C	A
EB.10H.H.00024	MAGIC_DHIL	G	T	A	A	A	C	T	G	A	C	A	T	C	A	C	A	A	A	A	G	C	A	A	T	C	C	G	G	G	G	T	C	G	A	G	T	C	T	G	T	A	C	T	C	G	A	C	G
EB.10H.H.00025	MAGIC_DHIL	G	T	A	A	A	C	T	G	T	G	G	T	T	A	C	A	G	A	A	G	C	A	A	T	C	C	G	G	G	G	T	G	G	A	A	C	T	C	A	C	G	G	C	C	G	A	C	A
EB.10H.H.00028	MAGIC_DHIL	G	T	A	A	A	C	T	G	A	C	A	T	C	A	C	A	G	A	A	G	C	A	A	T	C	C	G	G	A	G	T	C	G	A	G	T	C	T	G	T	A	C	T	T	A	C	T	G
EB.10H.H.00029	MAGIC_DHIL	G	T	A	A	A	C	T	G	A	C	A	T	C	A	C	A	A	A	A	A	C	A	A	T	C	C	G	G	G	C	T	G	G	T	A	C	T	C	G	C	G	G	C	C	G	C	T	G
EB.10H.H.00030	MAGIC_DHIL	A	A	A	T	G	A	A	G	A	C	A	T	C	A	C	A	G	A	A	A	C	A	A	T	C	C	G	G	A	G	T	G	G	T	A	C	T	C	G	C	G	G	C	C	G	A	C	A
EB.10H.H.00031	MAGIC_DHIL	G	T	A	A	A	C	T	G	A	C	A	T	C	A	C	A	A	A	A	G	C	A	A	T	C	C	G	G	G	G	T	C	G	A	G	T	C	T	G	T	A	C	T	C	G	A	C	G
EB.10H.H.00032	MAGIC_DHIL	G	T	A	A	A	C	T	A	T	G	G	T	T	A	C	T	G	A	A	G	C	A	A	G	A	A	T	T	G	G	C	G	C	T	A	C	T	C	G	C	G	G	C	C	G	A	C	A
EB.10H.H.00034	MAGIC_DHIL	?	?	A	?	?	?	A	G	A	C	A	T	C	A	C	A	G	A	A	A	C	A	A	T	C	C	G	G	A	G	T	G	G	T	A	C	T	C	G	C	G	G	C	C	G	A	C	A
EB.10H.H.00036	MAGIC_DHIL	G	T	A	A	A	C	T	G	T	G	G	C	T	A	C	A	A	A	A	G	C	A	A	T	C	C	G	G	G	G	T	G	G	T	A	C	T	C	G	C	G	G	C	C	G	A	C	G
EB.10H.H.00037	MAGIC_DHIL	G	T	A	A	A	C	T	G	T	G	G	T	T	A	C	A	A	A	A	G	C	A	A	T	C	C	G	G	A	G	T	G	G	T	A	C	T	C	G	C	G	G	C	C	G	A	C	A
EB.10H.H.00038	MAGIC_DHIL	G	T	A	A	A	C	T	G	A	C	A	T	C	A	C	A	G	A	A	G	C	A	A	T	C	C	G	G	A	G	T	C	G	A	G	T	C	T	G	T	A	C	T	T	A	C	T	G
EB.10H.H.00040	MAGIC_DHIL	G	T	A	A	A	C	T	G	T	G	G	T	T	A	C	A	A	A	A	G	C	A	A	T	C	C	G	G	A	G	T	G	G	T	A	C	T	C	G	C	G	G	C	C	G	A	C	A
EB.10H.H.00041	MAGIC_DHIL	G	T	A	A	A	C	T	G	T	G	G	T	T	A	C	A	A	A	A	G	C	A	A	T	C	C	G	G	A	G	T	C	G	A	G	T	C	T	G	T	A	C	T	T	A	C	T	G
EB.10H.H.00043	MAGIC_DHIL	G	T	A	A	A	C	T	G	A	C	A	T	C	A	C	A	G	A	A	G	C	A	A	T	C	C	G	G	A	G	T	G	G	T	A	C	T	C	G	C	G	G	C	C	G	A	C	A
EB.10H.H.00045	MAGIC_DHIL	G	T	A	A	A	C	T	A	T	G	G	T	T	A	C	T	G	A	A	G	C	A	A	G	A	A	T	T	G	G	C	G	C	T	A	C	T	C	G	C	G	G	C	C	G	A	C	A
EB.10H.H.00046	MAGIC_DHIL	G	T	A	A	A	C	T	G	A	C	A	T	C	A	C	A	G	A	A	G	C	A	A	T	C	C	G	G	A	G	T	G	G	T	A	C	T	C	G	C	G	G	C	C	G	A	C	A
EB.10H.H.00047	MAGIC_DHIL	G	T	A	A	A	C	T	A	T	G	G	T	T	A	C	T	G	A	A	G	C	A	A	G	A	A	T	T	G	G	C	G	C	T	A	C	T	C	G	C	G	G	C	C	G	A	C	A
EB.10H.H.00050	MAGIC_DHIL	G	T	A	A	A	C	T	G	T	G	G	C	T	A	C	A	A	A	A	G	C	A	A	T	C	C	G	G	G	G	T	G	G	T	A	C	T	C	G	C	G	G	C	C	G	A	C	G
EB.10H.H.00051	MAGIC_DHIL	G	T	A	A	A	C	T	G	T	G	G	T	T	A	C	A	G	A	A	G	C	A	A	T	C	C	G	G	G	G	T	G	G	A	A	C	T	C	A	C	G	G	C	C	G	A	C	A
EB.10H.H.00052	MAGIC_DHIL	G	T	A	A	A	C	T	G	A	C	A	T	C	A	C	A	A	A	A	G	C	A	A	T	C	C	G	G	G	G	T	C	G	A	G	T	C	T	G	T	A	C	T	C	G	A	C	G
EB.10H.H.00053	MAGIC_DHIL	A	A	A	T	G	C	A	A	T	C	A	T	T	A	C	A	G	A	A	G	C	A	A	T	C	C	G	G	A	G	T	G	G	T	A	C	T	C	G	C	G	G	C	C	G	A	C	A
EB.10H.H.00054	MAGIC_DHIL	A	A	A	T	G	A	A	G	A	C	A	T	C	A	C	A	G	A	A	A	C	A	A	T	C	C	G	G	A	G	T	G	G	T	A	C	T	C	G	C	G	G	C	C	G	A	C	A
EB.10H.H.00055	MAGIC_DHIL	G	T	A	A	A	C	T	G	A	C	A	T	C	A	C	A	G	A	A	G	C	A	A	T	C	C	G	G	A	G	T	G	G	T	A	C	T	C	G	C	G	G	C	C	G	A	C	A
EB.10H.H.00056	MAGIC_DHIL	G	T	A	A	A	C	T	G	A	C	A	T	C	A	C	A	G	A	A	G	C	A	A	T	C	C	G	G	A	G	T	G	G	T	A	C	T	C	G	C	G	G	C	C	G	A	C	A
EB.10H.H.00058	MAGIC_DHIL	G	T	A	A	A	C	T	G	T	G	G	T	T	A	C	A	A	A	A	G	C	A	A	T	C	C	G	G	A	G	T	G	G	T	A	C	T	C	G	C	G	G	C	C	G	A	C	A
EB.10H.H.00060	MAGIC_DHIL	A	A	A	T	G	C	A	A	T	C	A	T	T	A	C	A	G	A	A	G	C	A	A	T	C	C	G	G	A	G	T	G	G	T	A	C	T	C	G	C	G	G	C	C	G	A	C	A
EB.10H.H.00061	MAGIC_DHIL	G	T	A	A	A	C	T	G	T	G	G	T	T	A	C	A	A	A	A	G	C	A	A	T	C	C	G	G	A	G	T	G	G	T	A	C	T	C	G	C	G	G	C	C	G	A	C	A
EB.10H.H.00062	MAGIC_DHIL	G	T	A	A	A	C	T	G	T	G	G	C	T	A	C	A	A	A	A	G	C	A	A	T	C	C	G	G	G	G	T	G	G	T	A	C	T	C	G	C	G	G	C	C	G	A	C	G
EB.10H.H.00063	MAGIC_DHIL	A	A	A	T	G	C	A	A	T	C	A	T	T	A	C	A	G	A	A	G	C	A	A	T	C	C	G	G	A	G	T	G	G	T	A	C	T	C	G	C	G	G	C	C	G	A	C	A
EB.10H.H.00064	MAGIC_DHIL	G	T	A	A	A	C	T	G	T	G	G	T	T	A	C	A	A	A	A	G	C	A	A	T	C	C	G	G	A	G	T	G	G	T	A	C	T	C	G	C	G	G	C	C	G	A	C	A
EB.10H.H.00067	MAGIC_DHIL	G	T	A	A	A	C	T	G	A	C	A	T	C	A	C	A	G	A	A	G	C	A	A	T	C	C	G	G	A	G	T	G	G	T	A	C	T	C	G	C	G	G	C	C	G	A	C	A
EB.10H.H.00071	MAGIC_DHIL	A	A	A	T	G	C	A	A	T	C	A	T	T	A	C	A	G	A	A	G	C	A	A	T	C	C	G	G	A	G	T	G	G	T	A	C	T	C	G	C	G	G	C	C	G	A	C	A
EB.10H.H.00075	MAGIC_DHIL	G	T	A	A	A	C	T	G	A	C	A	T	C	A	C	A	A	A	A	A	C	A	A	T	C	C	G	G	G	C	T	G	G	T	A	C	T	C	G	C	G	G	C	C	G	C	T	G
EB.10H.H.00076	MAGIC_DHIL	G	T	A	A	A	C	T	G	T	G	G	T	T	A	C	A	A	A	A	G	C	A	A	T	C	C	G	G	A	G	T	C	G	A	G	T	C	T	G	T	A	C	T	T	A	C	T	G
EB.10H.H.00077	MAGIC_DHIL	G	T	A	A	A	C	T	G	A	C	A	T	C	A	C	A	A	A	A	A	C	A	A	T	C	C	G	G	G	C	T	G	G	T	A	C	T	C	G	C	G	G	C	C	G	C	T	G
EB.10H.H.00078	MAGIC_DHIL	A	A	A	T	G	C	A	A	T	C	A	T	T	A	C	A	G	A	A	?	C	A	A	T	C	C	G	G	A	G	T	G	G	T	A	C	T	C	G	C	G	G	C	C	G	A	C	A
EB.10H.H.00079	MAGIC_DHIL	G	T	A	A	A	C	T	A	T	G	G	T	T	A	C	T	G	A	A	G	C	A	A	G	A	A	T	T	G	G	C	G	C	T	A	C	T	C	G	C	G	G	C	C	G	A	C	A
EB.10H.H.00081	MAGIC_DHIL	G	T	A	A	A	C	T	G	T	G	G	T	T	A	C	A	A	A	A	G	C	A	A	T	C	C	G	G	A	G	T	C	G	A	G	T	C	T	G	T	A	C	T	T	A	C	T	G
EB.10H.H.00083	MAGIC_DHIL	G	T	A	A	A	C	T	A	T	G	G	T	T	A	C	T	G	A	A	G	C	A	A	G	A	A	T	T	G	G	C	G	C	T	A	C	T	C	G	C	G	G	C	C	G	A	C	A
EB.10H.H.00085	MAGIC_DHIL	G	T	A	A	A	C	T	G	T	G	G	T	T	A	C	A	A	A	A	G	C	A	A	T	C	C	G	G	A	G	T	G	G	T	A	C	T	C	G	C	G	G	C	C	G	A	C	A
EB.10H.H.00087	MAGIC_DHIL	A	A	A	T	G	C	A	A	T	C	A	T	T	A	C	A	G	A	A	G	C	A	A	T	C	C	G	G	A	G	T	G	G	T	A	C	T	C	G	C	G	G	C	C	G	A	C	A
EB.10H.H.00092	MAGIC_DHIL	G	T	A	A	A	C	T	G	T	G	G	T	T	A	C	A	A	A	A	G	C	A	A	T	C	C	G	G	A	G	T	C	G	A	G	T	C	T	G	T	A	C	T	T	A	C	T	G
EB.10H.H.00095	MAGIC_DHIL	G	T	A	A	A	C	T	G	T	G	G	T	T	A	C	A	A	A	A	G	C	A	A	T	C	C	G	G	A	G	T	G	G	T	A	C	T	C	G	C	G	G	C	C	G	A	C	A
EB.10H.H.00096	MAGIC_DHIL	G	T	A	A	A	C	T	A	T	G	G	T	T	A	C	T	G	A	A	G	C	A	A	G	A	A	T	T	G	G	C	G	C	T	A	C	T	C	G	C	G	G	C	C	G	A	C	A
EB.10H.H.00097	MAGIC_DHIL	G	T	A	A	A	C	T	G	T	G	G	T	T	A	C	A	G	A	A	G	C	A	A	T	C	C	G	G	G	G	T	G	G	A	A	C	T	C	A	C	G	G	C	C	G	A	C	A
EB.10H.H.00098	MAGIC_DHIL	G	T	A	A	A	C	T	G	T	G	G	T	T	A	C	A	G	A	A	G	C	A	A	T	C	C	G	G	G	G	T	G	G	A	A	C	T	C	A	C	G	G	C	C	G	A	C	A
EB.10H.H.00099	MAGIC_DHIL	G	T	A	A	A	C	T	G	A	C	A	T	C	A	C	A	A	A	A	G	C	A	A	T	C	C	G	G	G	G	T	C	G	A	G	T	C	T	G	T	A	C	T	C	G	A	C	G
EB.10H.H.00104	MAGIC_DHIL	G	T	A	A	A	C	T	G	T	G	G	T	T	A	C	A	G	A	A	G	C	A	A	T	C	C	G	G	G	G	T	G	G	A	A	C	T	C	A	C	G	G	C	C	G	A	C	A
EB.10H.H.00106	MAGIC_DHIL	A	A	A	T	G	C	A	A	T	C	A	T	T	A	C	A	G	A	A	G	C	A	A	T	C	C	G	G	A	G	T	G	G	T	A	C	T	C	G	C	G	G	C	C	G	A	C	A
EB.10H.H.00111	MAGIC_DHIL	G	T	A	A	A	C	T	G	T	G	G	T	T	A	C	A	A	A	A	G	C	A	A	T	C	C	G	G	A	G	T	G	G	T	A	C	T	C	G	C	G	G	C	C	G	A	C	A
EB.10H.H.00114	MAGIC_DHIL	A	A	A	T	G	C	A	A	T	C	A	T	T	A	C	A	G	A	A	G	C	A	A	T	C	C	G	G	A	G	T	G	G	T	A	C	T	C	G	C	G	G	C	C	G	A	C	A
EB.10H.H.00115	MAGIC_DHIL	G	T	A	A	A	C	T	G	T	G	G	C	T	A	C	A	A	A	A	G	C	A	A	T	C	C	G	G	G	G	T	G	G	T	A	C	T	C	G	C	G	G	C	C	G	A	C	G
EB.10H.H.00117	MAGIC_DHIL	G	T	A	A	A	C	T	G	T	G	G	T	T	A	C	A	G	A	A	G	C	A	A	T	C	C	G	G	G	G	T	G	G	A	A	C	T	C	A	C	G	G	C	C	G	A	C	A
EB.10H.H.00122	MAGIC_DHIL	G	T	A	A	A	C	T	G	T	G	G	T	T	A	C	A	A	A	A	G	C	A	A	T	C	C	G	G	A	G	T	G	G	T	A	C	T	C	G	C	G	G	C	C	G	A	C	A
EB.10H.H.00126	MAGIC_DHIL	A	A	A	T	G	C	A	A	T	C	A	T	T	A	C	A	G	A	A	G	C	A	A	T	C	C	G	G	A	G	T	G	G	T	A	C	T	C	G	C	G	G	C	C	G	A	C	A
EB.10H.H.00128	MAGIC_DHIL	G	T	A	A	A	C	T	G	A	C	A	T	C	A	C	A	A	A	A	A	C	A	A	T	C	C	G	G	G	C	T	G	G	T	A	C	T	C	G	C	G	G	C	C	G	C	T	G
EB.10H.H.00131	MAGIC_DHIL	G	T	A	A	A	C	T	G	A	C	A	T	C	A	C	A	A	A	A	A	C	A	A	T	C	C	G	G	G	C	T	G	G	T	A	C	T	C	G	C	G	G	C	C	G	C	T	G
EB.10H.H.00135	MAGIC_DHIL	A	A	A	T	G	C	A	A	T	C	A	T	T	A	C	A	G	A	A	G	C	A	A	T	C	C	G	G	A	G	T	G	G	T	A	C	T	C	G	C	G	G	C	C	G	A	C	A
EB.10H.H.00137	MAGIC_DHIL	G	T	C	A	A	C	T	A	T	G	G	T	T	G	A	A	A	G	G	G	T	G	G	T	C	C	G	G	A	G	T	G	G	T	A	C	T	C	G	C	G	G	C	C	G	C	C	A
EB.10H.H.00139	MAGIC_DHIL	G	T	A	A	A	C	T	G	T	G	G	T	T	A	C	A	A	A	A	G	C	A	A	T	C	C	G	G	A	G	T	C	G	A	G	T	C	T	G	T	A	C	T	T	A	C	T	G
EB.10H.H.00141	MAGIC_DHIL	G	T	A	A	A	C	T	G	A	C	A	T	C	A	C	A	G	A	A	G	C	A	A	T	C	C	G	G	A	G	T	G	G	T	A	C	T	C	G	C	G	G	C	C	G	A	C	A
EB.10H.H.00143	MAGIC_DHIL	G	T	A	A	A	C	T	G	A	C	A	T	C	A	C	A	A	A	A	A	C	A	A	T	C	C	G	G	G	C	T	G	G	T	A	C	T	C	G	C	G	G	C	C	G	C	T	G
EB.10H.H.00144	MAGIC_DHIL	G	T	A	A	A	C	T	G	T	G	G	T	T	A	C	A	A	A	A	G	C	A	A	T	C	C	G	G	A	G	T	C	G	A	G	T	C	T	G	T	A	C	T	T	A	C	T	G
EB.10H.H.00146	MAGIC_DHIL	G	T	A	A	A	C	T	G	A	C	A	T	C	A	C	A	G	A	A	G	C	A	A	T	C	C	G	G	A	G	T	G	G	T	A	C	T	C	G	C	G	G	C	C	G	A	C	A
EB.10H.H.00147	MAGIC_DHIL	A	A	A	T	G	C	A	A	T	C	A	T	T	A	C	A	G	A	A	G	C	A	A	T	C	C	G	G	A	G	T	G	G	T	A	C	T	C	G	C	G	G	C	C	G	A	C	A
EB.10H.H.00148	MAGIC_DHIL	G	T	A	A	A	C	T	G	T	G	G	T	T	A	C	A	G	A	A	G	C	A	A	T	C	C	G	G	G	G	T	G	G	A	A	C	T	C	A	C	G	G	C	C	G	A	C	A
EB.10H.H.00149	MAGIC_DHIL	?	?	A	?	?	C	T	G	?	?	?	?	?	A	C	A	?	A	A	G	C	A	A	T	C	C	G	G	G	G	T	G	G	T	A	C	T	C	G	C	G	G	C	C	G	A	C	?
EB.10H.H.00151	MAGIC_DHIL	G	T	A	A	A	C	T	G	T	G	G	T	T	A	C	A	A	A	A	G	C	A	A	T	C	C	G	G	A	G	T	G	G	T	A	C	T	C	G	C	G	G	C	C	G	A	C	A
EB.09S.H.00012	MAGIC_DHIL	A	A	A	T	G	A	A	G	A	C	A	T	C	A	C	A	G	A	A	A	C	A	A	T	C	C	G	G	A	G	T	G	G	T	A	C	T	C	G	C	G	G	C	C	G	A	C	A
EB.09S.H.00020	MAGIC_DHIL	?	?	A	?	?	?	T	G	T	G	G	T	T	A	C	A	A	A	A	G	C	A	A	T	C	C	G	G	A	G	T	C	G	A	G	T	C	T	G	T	A	C	T	T	A	C	T	G
EB.09S.H.00024	MAGIC_DHIL	G	T	A	A	A	C	T	G	T	G	G	T	T	A	C	A	A	A	A	G	C	A	A	T	C	C	G	G	A	G	T	C	G	A	G	T	C	T	G	T	A	C	T	T	A	C	T	G
EB.09S.H.00026	MAGIC_DHIL	G	T	A	A	A	C	T	?	T	G	G	?	T	A	C	?	?	A	A	G	C	A	A	G	A	A	T	T	G	G	C	G	C	T	A	C	T	C	G	C	G	G	C	C	G	A	C	A
EB.09S.H.00028	MAGIC_DHIL	G	T	A	A	A	C	T	G	T	G	G	T	T	A	C	A	G	A	A	G	C	A	A	T	C	C	G	G	G	G	T	G	G	A	A	C	T	C	A	C	G	G	C	C	G	A	C	A
EB.09S.H.00034	MAGIC_DHIL	A	A	A	T	G	A	A	G	A	C	A	T	C	A	C	A	G	A	A	A	C	A	A	T	C	C	G	G	A	G	T	?	G	?	?	?	?	?	G	?	?	?	?	?	?	?	?	?
EB.09S.H.00057	MAGIC_DHIL	A	A	A	T	G	A	A	G	A	C	A	T	C	A	C	A	G	A	A	A	C	A	A	T	C	C	G	G	A	G	T	G	G	T	A	C	T	C	G	C	G	G	C	C	G	A	C	A
EB.09S.H.00059	MAGIC_DHIL	G	T	A	A	A	C	T	G	T	G	G	T	T	A	C	A	A	A	A	G	C	A	A	T	C	C	G	G	A	G	T	C	G	A	G	T	C	T	G	T	A	C	T	T	A	C	T	G
EB.09S.H.00070	MAGIC_DHIL	G	T	A	A	A	C	T	A	T	G	G	T	T	A	C	T	G	A	A	G	C	A	A	G	A	A	T	T	G	G	C	G	C	T	A	C	T	C	G	C	G	G	C	C	G	A	C	A
EB.09S.H.00085	MAGIC_DHIL	A	A	A	T	G	A	A	G	A	C	A	T	C	A	C	A	G	A	A	A	C	A	A	T	C	C	G	G	A	G	T	G	G	T	A	C	T	C	G	C	G	G	C	C	G	A	C	A
EB.09S.H.00092	MAGIC_DHIL	G	T	A	A	A	C	T	G	T	G	G	C	T	A	C	A	A	A	A	G	C	A	A	T	C	C	G	G	G	G	T	G	G	T	A	C	T	C	G	C	G	G	C	C	G	A	C	G
EB.09S.H.00105	MAGIC_DHIL	A	A	A	T	G	A	A	G	A	C	A	T	C	A	C	A	G	A	A	A	C	A	A	T	C	C	G	G	A	G	T	G	G	T	A	C	T	C	G	C	G	G	C	C	G	A	C	A
EB.09S.H.00117	MAGIC_DHIL	A	A	A	T	G	A	A	G	A	C	A	T	C	A	C	A	G	A	A	A	C	A	A	T	C	C	G	G	A	G	T	G	G	T	A	C	T	C	G	C	G	G	C	C	G	A	C	A
EB.09S.H.00123	MAGIC_DHIL	G	T	A	A	A	C	T	A	T	G	G	T	T	A	C	T	G	A	A	G	C	A	A	G	A	A	T	T	G	G	C	G	C	T	A	C	T	C	G	C	G	G	C	C	G	A	C	A
EB.09S.H.00126	MAGIC_DHIL	G	T	A	A	A	C	T	A	T	G	G	T	T	A	C	T	G	A	A	G	C	A	A	G	A	A	T	T	G	G	C	G	C	T	A	C	T	C	G	C	G	G	C	C	G	A	C	A
EB.09S.H.00127	MAGIC_DHIL	A	A	A	T	G	A	A	G	A	C	A	T	C	A	C	A	G	A	A	A	C	A	A	T	C	C	G	G	A	G	T	G	G	T	A	C	T	C	G	C	G	G	C	C	G	A	C	A
EB.09S.H.00128	MAGIC_DHIL	A	A	A	T	G	A	A	G	A	C	A	T	C	A	C	A	G	A	A	A	C	A	A	T	C	C	G	G	A	G	T	G	G	T	A	C	T	C	G	C	G	G	C	C	G	A	C	A
EB.09S.H.00166	MAGIC_DHIL	G	T	A	A	A	C	T	A	T	G	G	T	T	A	C	T	G	A	A	G	C	A	A	G	A	A	T	T	G	G	C	G	C	T	A	C	T	C	G	C	G	G	C	C	G	A	C	A
EB.09S.H.00167	MAGIC_DHIL	A	A	A	T	G	A	A	G	A	C	A	T	C	A	C	A	G	A	A	A	C	A	A	T	C	C	G	G	A	G	T	G	G	T	A	C	T	C	G	C	G	G	C	C	G	A	C	A
EB.09S.H.00182	MAGIC_DHIL	G	T	A	A	A	C	T	A	T	G	G	T	T	A	C	T	G	A	A	G	C	A	A	G	A	A	T	T	G	G	C	G	C	T	A	C	T	C	G	C	G	G	C	C	G	A	C	A
EB.09S.H.00203	MAGIC_DHIL	G	T	A	A	A	C	T	G	T	G	G	T	T	A	C	A	G	A	A	G	C	A	A	T	C	C	G	G	G	G	T	G	G	A	A	C	T	C	A	C	G	G	C	C	G	A	C	A
EB.09S.H.00213	MAGIC_DHIL	A	A	A	T	G	A	A	G	A	C	A	T	C	A	C	A	G	A	A	A	C	A	A	T	C	C	G	G	A	G	T	G	G	T	A	C	T	C	G	C	G	G	C	C	G	A	C	A
EB.09S.H.00221	MAGIC_DHIL	G	T	A	A	A	C	T	A	T	G	G	T	T	A	C	T	G	A	A	G	C	A	A	G	A	A	T	T	G	G	C	G	C	T	A	C	T	C	G	C	G	G	C	C	G	A	C	A
EB.09S.H.00228	MAGIC_DHIL	G	T	A	A	A	C	T	G	T	G	G	T	T	A	C	A	A	A	A	G	C	A	A	T	C	C	G	G	A	G	T	C	G	A	G	T	C	T	G	T	A	C	T	T	A	C	T	G
EB.09S.H.00233	MAGIC_DHIL	A	A	A	T	G	A	A	G	A	C	A	T	C	A	C	A	G	A	A	A	C	A	A	T	C	C	G	G	A	G	T	G	G	T	A	C	T	C	G	C	G	G	C	C	G	A	C	A
EB.09S.H.00258	MAGIC_DHIL	A	A	A	T	G	A	A	G	A	C	A	T	C	A	C	A	G	A	A	A	C	A	A	T	C	C	G	G	A	G	T	G	G	T	A	C	T	C	G	C	G	G	C	C	G	A	C	A
EB.09S.H.00271	MAGIC_DHIL	G	T	A	A	A	C	T	G	T	G	G	T	T	A	C	A	A	A	A	G	C	A	A	T	C	C	G	G	A	G	T	C	G	A	G	T	C	T	G	T	A	C	T	T	A	C	T	G
EB.09S.H.00276	MAGIC_DHIL	A	A	A	T	G	A	A	G	A	C	A	T	C	A	C	A	G	A	A	A	C	A	A	T	C	C	G	G	A	G	T	G	G	T	A	C	T	C	G	C	G	G	C	C	G	A	C	A
EB.09S.H.00281	MAGIC_DHIL	A	A	A	T	G	A	A	G	A	C	A	T	C	A	C	A	G	A	A	A	C	A	A	T	C	C	G	G	A	G	T	G	G	T	A	C	T	C	G	C	G	G	C	C	G	A	C	A
EB.09S.H.00301	MAGIC_DHIL	G	T	A	A	A	C	T	G	A	C	A	T	C	A	C	A	A	A	A	G	C	A	A	T	C	C	G	G	G	G	T	C	G	A	G	T	C	T	G	T	A	C	T	C	G	A	C	G
EB.09S.H.00313	MAGIC_DHIL	G	T	A	A	A	C	T	A	T	G	G	T	T	A	C	T	G	A	A	G	C	A	A	G	A	A	T	T	G	G	C	G	C	T	A	C	T	C	G	C	G	G	C	C	G	A	C	A
EB.09S.H.00320	MAGIC_DHIL	G	T	A	A	A	C	T	G	T	G	G	T	T	A	C	A	A	A	A	G	C	A	A	T	C	C	G	G	A	G	T	C	G	A	G	T	C	T	G	T	A	C	T	T	A	C	T	G
EB.09S.H.00338	MAGIC_DHIL	A	A	A	T	G	A	A	G	A	C	A	T	C	A	C	A	G	A	A	A	C	A	A	T	C	C	G	G	A	G	T	G	G	T	A	C	T	C	G	C	G	G	C	C	G	A	C	A
EB.09S.H.00339	MAGIC_DHIL	G	T	A	A	A	C	T	A	T	G	G	T	T	A	C	T	G	A	A	G	C	A	A	G	A	A	T	T	G	G	C	G	C	T	A	C	T	C	G	C	G	G	C	C	G	A	C	A
EB.09S.H.00351	MAGIC_DHIL	A	A	A	T	G	A	A	G	A	C	A	T	C	A	C	A	G	A	A	A	C	A	A	T	C	C	G	G	A	G	T	G	G	T	A	C	T	C	G	C	G	G	C	C	G	A	C	A
EB.09S.H.00366	MAGIC_DHIL	G	T	A	A	A	C	T	G	T	G	G	C	T	A	C	A	A	A	A	G	C	A	A	T	C	C	G	G	G	G	T	G	G	T	A	C	T	C	G	C	G	G	C	C	G	A	C	G
EB.09S.H.00392	MAGIC_DHIL	G	T	A	A	A	C	T	G	T	G	G	C	T	A	C	A	A	A	A	G	C	A	A	T	C	C	G	G	G	G	T	G	G	T	A	C	T	C	G	C	G	G	C	C	G	A	C	G
EB.09S.H.00428	MAGIC_DHIL	G	T	A	A	A	C	T	G	A	C	A	T	C	A	C	A	A	A	A	G	C	A	A	T	C	C	G	G	G	G	T	C	G	A	G	T	C	T	G	T	A	C	T	C	G	A	C	G
EB.09S.H.00435	MAGIC_DHIL	G	T	?	A	A	C	T	A	T	G	G	T	T	G	A	A	A	G	G	G	T	G	G	T	C	C	G	G	A	G	T	G	G	T	A	C	T	C	G	C	G	G	C	C	G	C	C	A
EB.09S.H.00459	MAGIC_DHIL	A	A	A	T	G	C	A	A	T	C	A	T	T	A	C	A	G	A	A	G	C	A	A	T	C	C	G	G	A	G	T	G	G	T	A	C	T	C	G	C	G	G	C	C	G	A	C	A
EB.09S.H.00461	MAGIC_DHIL	G	T	A	A	A	C	T	G	A	C	A	T	C	A	C	A	A	A	A	G	C	A	A	T	C	C	G	G	G	G	T	C	G	A	G	T	C	T	G	T	A	C	T	C	G	A	C	G
EB.09S.H.00464	MAGIC_DHIL	G	T	A	A	A	C	T	G	T	G	G	T	T	A	C	A	A	A	A	G	C	A	A	T	C	C	G	G	A	G	T	C	G	A	G	T	C	T	G	T	A	C	T	T	A	C	T	G
EB.09S.H.00501	MAGIC_DHIL	G	T	A	A	A	C	T	G	A	C	A	T	C	A	C	A	A	A	A	G	C	A	A	T	C	C	G	G	G	G	T	C	G	A	G	T	C	T	G	T	A	C	T	C	G	A	C	G
EB.09S.H.00503	MAGIC_DHIL	G	T	A	A	A	C	T	G	T	G	G	T	T	A	C	A	A	A	A	G	C	A	A	T	C	C	G	G	A	G	T	C	G	A	G	T	C	T	G	T	A	C	T	T	A	C	T	G
EB.09S.H.00508	MAGIC_DHIL	G	T	C	A	A	C	T	A	T	G	G	T	T	G	A	A	A	G	G	G	T	G	G	T	C	C	G	G	A	G	T	G	G	T	A	C	T	C	G	C	G	G	C	C	G	C	C	A
EB.09S.H.00517	MAGIC_DHIL	A	A	A	T	G	A	A	G	A	C	A	T	C	A	C	A	G	A	A	A	C	A	A	T	C	C	G	G	A	G	T	G	G	T	A	C	T	C	G	C	G	G	C	C	G	A	C	A
EB.09S.H.00521	MAGIC_DHIL	G	T	A	A	A	C	T	G	A	C	A	T	C	A	C	A	A	A	A	G	C	A	A	T	C	C	G	G	G	G	T	C	G	A	G	T	C	T	G	T	A	C	T	C	G	A	C	G
EB.09S.H.00528	MAGIC_DHIL	G	T	A	A	A	C	T	G	T	G	G	C	T	A	C	A	A	A	A	G	C	A	A	T	C	C	G	G	G	G	T	G	G	T	A	C	T	C	G	C	G	G	C	C	G	A	C	G
EB.09S.H.00529	MAGIC_DHIL	G	T	A	A	A	C	T	G	T	G	G	T	T	A	C	A	A	A	A	G	C	A	A	T	C	C	G	G	A	G	T	C	G	A	G	T	C	T	G	T	A	C	T	T	A	C	T	G
EB.10H.H.00003	MAGIC_DHIL	G	T	A	A	A	C	T	G	T	G	G	T	T	A	C	A	G	A	A	G	C	A	A	T	C	C	G	G	G	G	T	G	G	A	A	C	T	C	A	C	G	G	C	C	G	A	C	A
EB.10H.H.00022	MAGIC_DHIL	G	T	A	A	A	C	T	G	A	C	A	T	C	A	C	A	A	A	A	G	C	A	A	T	C	C	G	G	G	G	T	C	G	A	G	T	C	T	G	T	A	C	T	C	G	A	C	G
EB.10H.H.00035	MAGIC_DHIL	A	A	A	T	G	A	A	G	A	C	A	T	C	A	C	A	G	A	A	A	C	A	A	T	C	C	G	G	A	G	T	G	G	T	A	C	T	C	G	C	G	G	C	C	G	A	C	A
EB.10H.H.00039	MAGIC_DHIL	A	A	A	T	G	A	A	G	A	C	A	T	C	A	C	A	G	A	A	A	C	A	A	T	C	C	G	G	A	G	T	G	G	T	A	C	T	C	G	C	G	G	C	C	G	A	C	A
EB.10H.H.00066	MAGIC_DHIL	G	T	A	A	A	C	T	A	T	G	G	T	T	A	C	T	G	A	A	G	C	A	A	G	A	A	T	T	G	G	C	G	C	T	A	C	T	C	G	C	G	G	C	C	G	A	C	A
EB.10H.H.00072	MAGIC_DHIL	G	T	A	A	A	C	T	G	A	C	A	T	C	A	C	A	A	A	A	G	C	A	A	T	C	C	G	G	G	G	T	C	G	A	G	T	C	T	G	T	A	C	T	C	G	A	C	G
EB.10H.H.00101	MAGIC_DHIL	G	T	A	A	A	C	T	G	T	G	G	T	T	A	C	A	A	A	A	G	C	A	A	T	C	C	G	G	A	G	T	C	G	A	G	T	C	T	G	T	A	C	T	T	A	C	T	G
EB.10H.H.00108	MAGIC_DHIL	G	T	C	A	A	C	T	A	T	G	G	T	T	G	A	A	A	G	G	G	T	G	G	T	C	C	G	G	A	G	T	G	G	T	A	C	T	C	G	C	G	G	C	C	G	C	C	A
EB.10H.H.00120	MAGIC_DHIL	G	T	A	A	A	C	T	G	A	C	A	T	C	A	C	A	A	A	A	G	C	A	A	T	C	C	G	G	G	G	T	C	G	A	G	T	C	T	G	T	A	C	T	C	G	A	C	G
EB.10H.H.00134	MAGIC_DHIL	A	A	A	T	G	A	A	G	A	C	A	T	C	A	C	A	G	A	A	A	C	A	A	T	C	C	G	G	A	G	T	G	G	T	A	C	T	C	G	C	G	G	C	C	G	A	C	A
EB.09S.H.00072	MAGIC_DHIL	A	A	A	T	G	C	A	A	T	C	A	T	T	A	C	A	G	A	A	G	C	A	A	T	C	C	G	G	A	G	T	G	G	T	A	C	T	C	G	C	G	G	C	C	G	A	C	A
EB.09S.H.00144	MAGIC_DHIL	G	T	A	A	A	C	T	A	T	G	G	T	T	A	C	T	G	A	A	G	C	A	A	G	A	A	T	T	G	G	C	G	C	T	A	C	T	C	G	C	G	G	C	C	G	A	C	A
EB.09S.H.00257	MAGIC_DHIL	G	T	A	A	A	C	T	G	A	C	A	T	C	A	C	A	G	A	A	G	C	A	A	T	C	C	G	G	A	G	T	G	G	T	A	C	T	C	G	C	G	G	C	C	G	A	C	A
EB.09S.H.00362	MAGIC_DHIL	G	T	A	A	A	C	T	G	T	G	G	T	T	A	C	A	A	A	A	G	C	A	A	T	C	C	G	G	A	G	T	C	G	A	G	T	C	T	G	T	A	C	T	T	A	C	T	G
EB.09S.H.00446	MAGIC_DHIL	G	T	C	A	A	C	T	A	T	G	G	T	T	G	A	A	A	G	G	G	T	G	G	T	C	C	G	G	A	G	T	G	G	T	A	C	T	C	G	C	G	G	C	C	G	C	C	A
[truncated: 17 more columns]

## Sheet: Gln1-3 LD values
SNP1	SNP2	r2 value
C5M01	C5M02	1.0
C5M01	C5M03	0.024
C5M01	C5M04	1.0
C5M01	C5M05	1.0
C5M01	C5M06	0.377
C5M01	C5M07	1.0
C5M01	C5M08	0.096
C5M01	C5M09	0.028
C5M01	C5M10	0.414
C5M01	C5M11	0.414
C5M01	C5M12	0.022
C5M01	C5M13	0.028
C5M01	C5M14	0.025
C5M01	C5M15	0.025
C5M01	C5M16	0.042
C5M01	C5M17	0.331
C5M01	C5M18	0.025
C5M01	C5M19	0.025
C5M01	C5M20	0.216
C5M01	C5M21	0.025
C5M01	C5M22	0.025
C5M01	C5M23	0.025
C5M01	C5M24	0.043
C5M01	C5M25	0.043
C5M01	C5M26	0.043
C5M01	C5M27	0.043
C5M01	C5M28	0.043
C5M01	C5M29	0.193
C5M01	C5M30	0.019
C5M01	C5M31	0.043
C5M01	C5M32	0.108
C5M01	C5M33	0.043
C5M01	C5M34	0.155
C5M01	C5M35	0.108
C5M01	C5M36	0.108
C5M01	C5M37	0.108
C5M01	C5M38	0.108
C5M01	C5M39	0.027
C5M01	C5M40	0.108
C5M01	C5M41	0.108
C5M01	C5M42	0.108
C5M01	C5M43	0.108
C5M01	C5M44	0.069
C5M01	C5M45	0.069
C5M01	C5M46	0.137
C5M01	C5M47	0.097
C5M01	C5M48	0.183
C5M01	C5M49	0.183
C5M01	C5M50	0.023
C5M01	C5M51	0.183
C5M01	C5M52	0.097
C5M01	C5M53	0.183
C5M01	C5M54	0.183
C5M01	C5M55	0.183
C5M01	C5M56	0.183
C5M01	C5M57	0.183
C5M01	C5M58	0.183
C5M01	C5M59	0.025
C5M01	C5M60	0.076
C5M01	C5M61	0.076
C5M01	C5M62	0.076
C5M01	C5M63	0.076
C5M01	C5M64	0.076
C5M01	C5M65	0.076
C5M02	C5M03	0.024
C5M02	C5M04	1.0
C5M02	C5M05	1.0
C5M02	C5M06	0.377
C5M02	C5M07	1.0
C5M02	C5M08	0.096
C5M02	C5M09	0.028
C5M02	C5M10	0.414
C5M02	C5M11	0.414
C5M02	C5M12	0.022
C5M02	C5M13	0.028
C5M02	C5M14	0.025
C5M02	C5M15	0.025
C5M02	C5M16	0.042
C5M02	C5M17	0.331
C5M02	C5M18	0.025
C5M02	C5M19	0.025
C5M02	C5M20	0.216
C5M02	C5M21	0.025
C5M02	C5M22	0.025
C5M02	C5M23	0.025
C5M02	C5M24	0.043
C5M02	C5M25	0.043
C5M02	C5M26	0.043
C5M02	C5M27	0.043
C5M02	C5M28	0.043
C5M02	C5M29	0.193
C5M02	C5M30	0.019
C5M02	C5M31	0.043
C5M02	C5M32	0.108
C5M02	C5M33	0.043
C5M02	C5M34	0.155
C5M02	C5M35	0.108
C5M02	C5M36	0.108
C5M02	C5M37	0.108
C5M02	C5M38	0.108
C5M02	C5M39	0.027
C5M02	C5M40	0.108
C5M02	C5M41	0.108
C5M02	C5M42	0.108
C5M02	C5M43	0.108
C5M02	C5M44	0.069
C5M02	C5M45	0.069
C5M02	C5M46	0.137
C5M02	C5M47	0.097
C5M02	C5M48	0.183
C5M02	C5M49	0.183
C5M02	C5M50	0.023
C5M02	C5M51	0.183
C5M02	C5M52	0.097
C5M02	C5M53	0.183
C5M02	C5M54	0.183
C5M02	C5M55	0.183
C5M02	C5M56	0.183
C5M02	C5M57	0.183
C5M02	C5M58	0.183
C5M02	C5M59	0.025
C5M02	C5M60	0.076
C5M02	C5M61	0.076
C5M02	C5M62	0.076
C5M02	C5M63	0.076
C5M02	C5M64	0.076
C5M02	C5M65	0.076
C5M03	C5M04	0.024
C5M03	C5M05	0.024
C5M03	C5M06	0.009
C5M03	C5M07	0.024
C5M03	C5M08	0.141
C5M03	C5M09	0.031
C5M03	C5M10	0.058
C5M03	C5M11	0.058
C5M03	C5M12	0.004
C5M03	C5M13	0.031
C5M03	C5M14	1.0
C5M03	C5M15	1.0
C5M03	C5M16	0.007
C5M03	C5M17	0.073
C5M03	C5M18	1.0
C5M03	C5M19	1.0
C5M03	C5M20	0.013
C5M03	C5M21	1.0
C5M03	C5M22	1.0
C5M03	C5M23	1.0
C5M03	C5M24	0.007
C5M03	C5M25	0.007
C5M03	C5M26	0.007
C5M03	C5M27	0.007
C5M03	C5M28	0.007
C5M03	C5M29	0.032
C5M03	C5M30	0.003
C5M03	C5M31	0.007
C5M03	C5M32	0.018
C5M03	C5M33	0.007
C5M03	C5M34	0.026
C5M03	C5M35	0.018
C5M03	C5M36	0.018
C5M03	C5M37	0.018
C5M03	C5M38	0.018
C5M03	C5M39	0.005
C5M03	C5M40	0.018
C5M03	C5M41	0.018
C5M03	C5M42	0.018
C5M03	C5M43	0.018
C5M03	C5M44	0.012
C5M03	C5M45	0.012
C5M03	C5M46	0.177
C5M03	C5M47	0.016
C5M03	C5M48	0.031
C5M03	C5M49	0.031
C5M03	C5M50	0.004
C5M03	C5M51	0.031
C5M03	C5M52	0.016
C5M03	C5M53	0.031
C5M03	C5M54	0.031
C5M03	C5M55	0.031
C5M03	C5M56	0.031
C5M03	C5M57	0.031
C5M03	C5M58	0.031
C5M03	C5M59	1.0
C5M03	C5M60	0.013
C5M03	C5M61	0.013
C5M03	C5M62	0.013
C5M03	C5M63	0.013
C5M03	C5M64	0.013
C5M03	C5M65	0.013
C5M04	C5M05	1.0
C5M04	C5M06	0.377
C5M04	C5M07	1.0
C5M04	C5M08	0.096
C5M04	C5M09	0.028
C5M04	C5M10	0.414
C5M04	C5M11	0.414
C5M04	C5M12	0.022
C5M04	C5M13	0.028
C5M04	C5M14	0.025
C5M04	C5M15	0.025
C5M04	C5M16	0.042
C5M04	C5M17	0.331
C5M04	C5M18	0.025
C5M04	C5M19	0.025
C5M04	C5M20	0.216
C5M04	C5M21	0.025
C5M04	C5M22	0.025
C5M04	C5M23	0.025
C5M04	C5M24	0.043
C5M04	C5M25	0.043
C5M04	C5M26	0.043
C5M04	C5M27	0.043
C5M04	C5M28	0.043
C5M04	C5M29	0.193
C5M04	C5M30	0.019
C5M04	C5M31	0.043
C5M04	C5M32	0.108
C5M04	C5M33	0.043
C5M04	C5M34	0.155
C5M04	C5M35	0.108
C5M04	C5M36	0.108
C5M04	C5M37	0.108
C5M04	C5M38	0.108
C5M04	C5M39	0.027
C5M04	C5M40	0.108
C5M04	C5M41	0.108
C5M04	C5M42	0.108
C5M04	C5M43	0.108
C5M04	C5M44	0.069
C5M04	C5M45	0.069
C5M04	C5M46	0.137
C5M04	C5M47	0.097
C5M04	C5M48	0.183
C5M04	C5M49	0.183
C5M04	C5M50	0.023
C5M04	C5M51	0.183
C5M04	C5M52	0.097
C5M04	C5M53	0.183
C5M04	C5M54	0.183
C5M04	C5M55	0.183
C5M04	C5M56	0.183
C5M04	C5M57	0.183
C5M04	C5M58	0.183
C5M04	C5M59	0.025
C5M04	C5M60	0.076
C5M04	C5M61	0.076
C5M04	C5M62	0.076
C5M04	C5M63	0.076
C5M04	C5M64	0.076
C5M04	C5M65	0.076
C5M05	C5M06	0.377
C5M05	C5M07	1.0
C5M05	C5M08	0.096
C5M05	C5M09	0.028
C5M05	C5M10	0.414
C5M05	C5M11	0.414
C5M05	C5M12	0.022
C5M05	C5M13	0.028
C5M05	C5M14	0.025
C5M05	C5M15	0.025
C5M05	C5M16	0.042
C5M05	C5M17	0.331
C5M05	C5M18	0.025
C5M05	C5M19	0.025
C5M05	C5M20	0.216
C5M05	C5M21	0.025
C5M05	C5M22	0.025
C5M05	C5M23	0.025
C5M05	C5M24	0.043
C5M05	C5M25	0.043
C5M05	C5M26	0.043
C5M05	C5M27	0.043
C5M05	C5M28	0.043
C5M05	C5M29	0.193
C5M05	C5M30	0.019
C5M05	C5M31	0.043
C5M05	C5M32	0.108
C5M05	C5M33	0.043
C5M05	C5M34	0.155
C5M05	C5M35	0.108
C5M05	C5M36	0.108
C5M05	C5M37	0.108
C5M05	C5M38	0.108
C5M05	C5M39	0.027
C5M05	C5M40	0.108
C5M05	C5M41	0.108
C5M05	C5M42	0.108
C5M05	C5M43	0.108
C5M05	C5M44	0.069
C5M05	C5M45	0.069
C5M05	C5M46	0.137
C5M05	C5M47	0.097
C5M05	C5M48	0.183
C5M05	C5M49	0.183
C5M05	C5M50	0.023
C5M05	C5M51	0.183
C5M05	C5M52	0.097
C5M05	C5M53	0.183
C5M05	C5M54	0.183
C5M05	C5M55	0.183
C5M05	C5M56	0.183
C5M05	C5M57	0.183
C5M05	C5M58	0.183
C5M05	C5M59	0.025
C5M05	C5M60	0.076
C5M05	C5M61	0.076
C5M05	C5M62	0.076
C5M05	C5M63	0.076
C5M05	C5M64	0.076
C5M05	C5M65	0.076
C5M06	C5M07	0.378
C5M06	C5M08	0.065
C5M06	C5M09	0.293
C5M06	C5M10	0.156
C5M06	C5M11	0.156
C5M06	C5M12	0.008
C5M06	C5M13	0.293
C5M06	C5M14	0.009
C5M06	C5M15	0.009
C5M06	C5M16	0.016
C5M06	C5M17	0.125
C5M06	C5M18	0.009
C5M06	C5M19	0.009
C5M06	C5M20	0.687
C5M06	C5M21	0.009
C5M06	C5M22	0.009
C5M06	C5M23	0.009
C5M06	C5M24	0.016
C5M06	C5M25	0.016
C5M06	C5M26	0.016
C5M06	C5M27	0.016
C5M06	C5M28	0.016
C5M06	C5M29	0.073
C5M06	C5M30	0.007
C5M06	C5M31	0.016
C5M06	C5M32	0.04
C5M06	C5M33	0.016
C5M06	C5M34	0.058
C5M06	C5M35	0.04
C5M06	C5M36	0.04
C5M06	C5M37	0.04
C5M06	C5M38	0.04
C5M06	C5M39	0.01
C5M06	C5M40	0.04
C5M06	C5M41	0.04
C5M06	C5M42	0.04
C5M06	C5M43	0.04
C5M06	C5M44	0.026
C5M06	C5M45	0.026
C5M06	C5M46	0.051
C5M06	C5M47	0.036
C5M06	C5M48	0.068
C5M06	C5M49	0.068
C5M06	C5M50	0.009
C5M06	C5M51	0.068
C5M06	C5M52	0.036
C5M06	C5M53	0.068
C5M06	C5M54	0.068
C5M06	C5M55	0.068
C5M06	C5M56	0.068
C5M06	C5M57	0.068
C5M06	C5M58	0.068
C5M06	C5M59	0.009
C5M06	C5M60	0.029
C5M06	C5M61	0.029
C5M06	C5M62	0.029
C5M06	C5M63	0.029
C5M06	C5M64	0.029
C5M06	C5M65	0.029
C5M07	C5M08	0.093
C5M07	C5M09	0.031
C5M07	C5M10	0.417
C5M07	C5M11	0.417
C5M07	C5M12	0.022
C5M07	C5M13	0.031
C5M07	C5M14	0.025
C5M07	C5M15	0.025
C5M07	C5M16	0.042
C5M07	C5M17	0.334
C5M07	C5M18	0.025
C5M07	C5M19	0.025
C5M07	C5M20	0.223
C5M07	C5M21	0.025
C5M07	C5M22	0.025
C5M07	C5M23	0.025
C5M07	C5M24	0.043
C5M07	C5M25	0.043
C5M07	C5M26	0.043
C5M07	C5M27	0.043
C5M07	C5M28	0.043
C5M07	C5M29	0.193
C5M07	C5M30	0.019
C5M07	C5M31	0.043
C5M07	C5M32	0.11
C5M07	C5M33	0.043
C5M07	C5M34	0.157
C5M07	C5M35	0.11
C5M07	C5M36	0.11
C5M07	C5M37	0.11
C5M07	C5M38	0.11
C5M07	C5M39	0.027
C5M07	C5M40	0.11
C5M07	C5M41	0.11
C5M07	C5M42	0.11
C5M07	C5M43	0.11
C5M07	C5M44	0.071
C5M07	C5M45	0.071
C5M07	C5M46	0.139
C5M07	C5M47	0.098
C5M07	C5M48	0.186
C5M07	C5M49	0.186
C5M07	C5M50	0.023
C5M07	C5M51	0.186
C5M07	C5M52	0.098
C5M07	C5M53	0.186
C5M07	C5M54	0.186
C5M07	C5M55	0.186
C5M07	C5M56	0.186
C5M07	C5M57	0.186
C5M07	C5M58	0.186
C5M07	C5M59	0.025
C5M07	C5M60	0.076
C5M07	C5M61	0.076
C5M07	C5M62	0.076
C5M07	C5M63	0.076
C5M07	C5M64	0.076
C5M07	C5M65	0.076
C5M08	C5M09	0.222
C5M08	C5M10	0.0
C5M08	C5M11	0.0
C5M08	C5M12	0.026
C5M08	C5M13	0.222
C5M08	C5M14	0.145
C5M08	C5M15	0.145
C5M08	C5M16	0.247
C5M08	C5M17	0.13
C5M08	C5M18	0.145
C5M08	C5M19	0.145
C5M08	C5M20	0.094
C5M08	C5M21	0.145
C5M08	C5M22	0.145
C5M08	C5M23	0.145
C5M08	C5M24	0.247
C5M08	C5M25	0.247
C5M08	C5M26	0.247
C5M08	C5M27	0.247
C5M08	C5M28	0.247
C5M08	C5M29	0.0
C5M08	C5M30	0.022
C5M08	C5M31	0.247
C5M08	C5M32	0.131
C5M08	C5M33	0.247
C5M08	C5M34	0.187
C5M08	C5M35	0.131
C5M08	C5M36	0.131
C5M08	C5M37	0.131
C5M08	C5M38	0.131
C5M08	C5M39	0.032
C5M08	C5M40	0.131
C5M08	C5M41	0.131
C5M08	C5M42	0.131
C5M08	C5M43	0.131
C5M08	C5M44	0.085
C5M08	C5M45	0.085
C5M08	C5M46	0.011
C5M08	C5M47	0.117
C5M08	C5M48	0.222
C5M08	C5M49	0.222
C5M08	C5M50	0.027
C5M08	C5M51	0.222
C5M08	C5M52	0.117
C5M08	C5M53	0.222
C5M08	C5M54	0.222
C5M08	C5M55	0.222
C5M08	C5M56	0.222
C5M08	C5M57	0.222
C5M08	C5M58	0.222
C5M08	C5M59	0.145
C5M08	C5M60	0.09
C5M08	C5M61	0.09
C5M08	C5M62	0.09
C5M08	C5M63	0.09
C5M08	C5M64	0.09
C5M08	C5M65	0.09
C5M09	C5M10	0.536
C5M09	C5M11	0.536
C5M09	C5M12	0.029
C5M09	C5M13	1.0
C5M09	C5M14	0.032
C5M09	C5M15	0.032
C5M09	C5M16	0.055
C5M09	C5M17	0.031
C5M09	C5M18	0.032
C5M09	C5M19	0.032
C5M09	C5M20	0.431
C5M09	C5M21	0.032
C5M09	C5M22	0.032
C5M09	C5M23	0.032
C5M09	C5M24	0.056
C5M09	C5M25	0.056
C5M09	C5M26	0.056
C5M09	C5M27	0.056
C5M09	C5M28	0.056
C5M09	C5M29	0.0
C5M09	C5M30	0.1
C5M09	C5M31	0.056
C5M09	C5M32	0.013
C5M09	C5M33	0.056
C5M09	C5M34	0.0
C5M09	C5M35	0.013
C5M09	C5M36	0.013
C5M09	C5M37	0.013
C5M09	C5M38	0.013
C5M09	C5M39	0.035
C5M09	C5M40	0.013
C5M09	C5M41	0.013
C5M09	C5M42	0.013
C5M09	C5M43	0.013
C5M09	C5M44	0.017
C5M09	C5M45	0.017
C5M09	C5M46	0.003
C5M09	C5M47	0.003
C5M09	C5M48	0.027
C5M09	C5M49	0.027
C5M09	C5M50	0.124
C5M09	C5M51	0.027
C5M09	C5M52	0.003
C5M09	C5M53	0.027
C5M09	C5M54	0.027
C5M09	C5M55	0.027
C5M09	C5M56	0.027
C5M09	C5M57	0.027
C5M09	C5M58	0.027
C5M09	C5M59	0.032
C5M09	C5M60	0.105
C5M09	C5M61	0.105
C5M09	C5M62	0.105
C5M09	C5M63	0.105
C5M09	C5M64	0.105
C5M09	C5M65	0.105
C5M10	C5M11	1.0
C5M10	C5M12	0.054
C5M10	C5M13	0.536
C5M10	C5M14	0.06
C5M10	C5M15	0.06
C5M10	C5M16	0.102
C5M10	C5M17	0.198
C5M10	C5M18	0.06
C5M10	C5M19	0.06
C5M10	C5M20	0.233
C5M10	C5M21	0.06
C5M10	C5M22	0.06
C5M10	C5M23	0.06
C5M10	C5M24	0.104
C5M10	C5M25	0.104
C5M10	C5M26	0.104
C5M10	C5M27	0.104
C5M10	C5M28	0.104
C5M10	C5M29	0.043
C5M10	C5M30	0.054
C5M10	C5M31	0.104
C5M10	C5M32	0.003
C5M10	C5M33	0.104
C5M10	C5M34	0.037
C5M10	C5M35	0.003
C5M10	C5M36	0.003
C5M10	C5M37	0.003
C5M10	C5M38	0.003
C5M10	C5M39	0.066
C5M10	C5M40	0.003
C5M10	C5M41	0.003
C5M10	C5M42	0.003
C5M10	C5M43	0.003
C5M10	C5M44	0.063
C5M10	C5M45	0.063
C5M10	C5M46	0.052
C5M10	C5M47	0.011
C5M10	C5M48	0.003
C5M10	C5M49	0.003
C5M10	C5M50	0.066
C5M10	C5M51	0.003
C5M10	C5M52	0.011
C5M10	C5M53	0.003
C5M10	C5M54	0.003
C5M10	C5M55	0.003
C5M10	C5M56	0.003
C5M10	C5M57	0.003
C5M10	C5M58	0.003
C5M10	C5M59	0.06
C5M10	C5M60	0.03
C5M10	C5M61	0.03
C5M10	C5M62	0.03
C5M10	C5M63	0.03
C5M10	C5M64	0.03
C5M10	C5M65	0.03
C5M11	C5M12	0.054
C5M11	C5M13	0.536
C5M11	C5M14	0.06
C5M11	C5M15	0.06
C5M11	C5M16	0.102
C5M11	C5M17	0.198
C5M11	C5M18	0.06
C5M11	C5M19	0.06
C5M11	C5M20	0.233
C5M11	C5M21	0.06
C5M11	C5M22	0.06
C5M11	C5M23	0.06
C5M11	C5M24	0.104
C5M11	C5M25	0.104
C5M11	C5M26	0.104
C5M11	C5M27	0.104
C5M11	C5M28	0.104
C5M11	C5M29	0.043
C5M11	C5M30	0.054
C5M11	C5M31	0.104
C5M11	C5M32	0.003
C5M11	C5M33	0.104
C5M11	C5M34	0.037
C5M11	C5M35	0.003
C5M11	C5M36	0.003
C5M11	C5M37	0.003
C5M11	C5M38	0.003
C5M11	C5M39	0.066
C5M11	C5M40	0.003
C5M11	C5M41	0.003
C5M11	C5M42	0.003
C5M11	C5M43	0.003
C5M11	C5M44	0.063
C5M11	C5M45	0.063
C5M11	C5M46	0.052
C5M11	C5M47	0.011
C5M11	C5M48	0.003
C5M11	C5M49	0.003
C5M11	C5M50	0.066
C5M11	C5M51	0.003
C5M11	C5M52	0.011
C5M11	C5M53	0.003
C5M11	C5M54	0.003
C5M11	C5M55	0.003
C5M11	C5M56	0.003
C5M11	C5M57	0.003
C5M11	C5M58	0.003
C5M11	C5M59	0.06
C5M11	C5M60	0.03
C5M11	C5M61	0.03
C5M11	C5M62	0.03
C5M11	C5M63	0.03
C5M11	C5M64	0.03
C5M11	C5M65	0.03
C5M12	C5M13	0.029
C5M12	C5M14	0.004
C5M12	C5M15	0.004
C5M12	C5M16	0.006
C5M12	C5M17	0.067
C5M12	C5M18	0.004
C5M12	C5M19	0.004
C5M12	C5M20	0.012
C5M12	C5M21	0.004
C5M12	C5M22	0.004
C5M12	C5M23	0.004
C5M12	C5M24	0.006
C5M12	C5M25	0.006
C5M12	C5M26	0.006
C5M12	C5M27	0.006
C5M12	C5M28	0.006
C5M12	C5M29	0.116
C5M12	C5M30	0.003
C5M12	C5M31	0.006
C5M12	C5M32	0.017
C5M12	C5M33	0.006
C5M12	C5M34	0.024
C5M12	C5M35	0.017
C5M12	C5M36	0.017
C5M12	C5M37	0.017
C5M12	C5M38	0.017
C5M12	C5M39	0.004
C5M12	C5M40	0.017
C5M12	C5M41	0.017
C5M12	C5M42	0.017
C5M12	C5M43	0.017
C5M12	C5M44	0.011
C5M12	C5M45	0.011
C5M12	C5M46	0.021
C5M12	C5M47	0.015
C5M12	C5M48	0.122
C5M12	C5M49	0.122
C5M12	C5M50	0.004
C5M12	C5M51	0.122
C5M12	C5M52	0.015
C5M12	C5M53	0.122
C5M12	C5M54	0.122
C5M12	C5M55	0.122
C5M12	C5M56	0.122
C5M12	C5M57	0.122
C5M12	C5M58	0.122
C5M12	C5M59	0.004
C5M12	C5M60	0.29
C5M12	C5M61	0.29
C5M12	C5M62	0.29
C5M12	C5M63	0.29
C5M12	C5M64	0.29
C5M12	C5M65	0.29
C5M13	C5M14	0.032
C5M13	C5M15	0.032
C5M13	C5M16	0.055
C5M13	C5M17	0.031
C5M13	C5M18	0.032
C5M13	C5M19	0.032
C5M13	C5M20	0.431
C5M13	C5M21	0.032
C5M13	C5M22	0.032
C5M13	C5M23	0.032
C5M13	C5M24	0.056
C5M13	C5M25	0.056
C5M13	C5M26	0.056
C5M13	C5M27	0.056
C5M13	C5M28	0.056
C5M13	C5M29	0.0
C5M13	C5M30	0.1
C5M13	C5M31	0.056
C5M13	C5M32	0.013
C5M13	C5M33	0.056
C5M13	C5M34	0.0
C5M13	C5M35	0.013
C5M13	C5M36	0.013
C5M13	C5M37	0.013
C5M13	C5M38	0.013
C5M13	C5M39	0.035
C5M13	C5M40	0.013
C5M13	C5M41	0.013
C5M13	C5M42	0.013
C5M13	C5M43	0.013
C5M13	C5M44	0.017
C5M13	C5M45	0.017
C5M13	C5M46	0.003
C5M13	C5M47	0.003
C5M13	C5M48	0.027
C5M13	C5M49	0.027
C5M13	C5M50	0.124
C5M13	C5M51	0.027
C5M13	C5M52	0.003
C5M13	C5M53	0.027
C5M13	C5M54	0.027
C5M13	C5M55	0.027
C5M13	C5M56	0.027
C5M13	C5M57	0.027
C5M13	C5M58	0.027
C5M13	C5M59	0.032
C5M13	C5M60	0.105
C5M13	C5M61	0.105
C5M13	C5M62	0.105
C5M13	C5M63	0.105
C5M13	C5M64	0.105
C5M13	C5M65	0.105
C5M14	C5M15	1.0
C5M14	C5M16	0.007
C5M14	C5M17	0.075
C5M14	C5M18	1.0
C5M14	C5M19	1.0
C5M14	C5M20	0.014
C5M14	C5M21	1.0
C5M14	C5M22	1.0
C5M14	C5M23	1.0
C5M14	C5M24	0.007
C5M14	C5M25	0.007
C5M14	C5M26	0.007
C5M14	C5M27	0.007
C5M14	C5M28	0.007
C5M14	C5M29	0.033
C5M14	C5M30	0.003
C5M14	C5M31	0.007
C5M14	C5M32	0.019
C5M14	C5M33	0.007
C5M14	C5M34	0.027
C5M14	C5M35	0.019
C5M14	C5M36	0.019
C5M14	C5M37	0.019
C5M14	C5M38	0.019
C5M14	C5M39	0.005
C5M14	C5M40	0.019
C5M14	C5M41	0.019
C5M14	C5M42	0.019
C5M14	C5M43	0.019
C5M14	C5M44	0.012
C5M14	C5M45	0.012
C5M14	C5M46	0.182
C5M14	C5M47	0.017
C5M14	C5M48	0.032
C5M14	C5M49	0.032
C5M14	C5M50	0.004
C5M14	C5M51	0.032
C5M14	C5M52	0.017
C5M14	C5M53	0.032
C5M14	C5M54	0.032
C5M14	C5M55	0.032
C5M14	C5M56	0.032
C5M14	C5M57	0.032
C5M14	C5M58	0.032
C5M14	C5M59	1.0
C5M14	C5M60	0.013
C5M14	C5M61	0.013
C5M14	C5M62	0.013
C5M14	C5M63	0.013
C5M14	C5M64	0.013
C5M14	C5M65	0.013
C5M15	C5M16	0.007
C5M15	C5M17	0.075
C5M15	C5M18	1.0
C5M15	C5M19	1.0
C5M15	C5M20	0.014
C5M15	C5M21	1.0
C5M15	C5M22	1.0
C5M15	C5M23	1.0
C5M15	C5M24	0.007
C5M15	C5M25	0.007
C5M15	C5M26	0.007
C5M15	C5M27	0.007
C5M15	C5M28	0.007
C5M15	C5M29	0.033
C5M15	C5M30	0.003
C5M15	C5M31	0.007
C5M15	C5M32	0.019
C5M15	C5M33	0.007
C5M15	C5M34	0.027
C5M15	C5M35	0.019
C5M15	C5M36	0.019
C5M15	C5M37	0.019
C5M15	C5M38	0.019
C5M15	C5M39	0.005
C5M15	C5M40	0.019
C5M15	C5M41	0.019
C5M15	C5M42	0.019
C5M15	C5M43	0.019
C5M15	C5M44	0.012
C5M15	C5M45	0.012
C5M15	C5M46	0.182
C5M15	C5M47	0.017
C5M15	C5M48	0.032
C5M15	C5M49	0.032
C5M15	C5M50	0.004
C5M15	C5M51	0.032
C5M15	C5M52	0.017
C5M15	C5M53	0.032
C5M15	C5M54	0.032
C5M15	C5M55	0.032
C5M15	C5M56	0.032
C5M15	C5M57	0.032
C5M15	C5M58	0.032
C5M15	C5M59	1.0
C5M15	C5M60	0.013
C5M15	C5M61	0.013
C5M15	C5M62	0.013
C5M15	C5M63	0.013
C5M15	C5M64	0.013
C5M15	C5M65	0.013
C5M16	C5M17	0.097
C5M16	C5M18	0.007
C5M16	C5M19	0.007
C5M16	C5M20	0.024
C5M16	C5M21	0.007
C5M16	C5M22	0.007
C5M16	C5M23	0.007
C5M16	C5M24	1.0
C5M16	C5M25	1.0
C5M16	C5M26	1.0
C5M16	C5M27	1.0
C5M16	C5M28	1.0
C5M16	C5M29	0.219
C5M16	C5M30	0.005
C5M16	C5M31	1.0
C5M16	C5M32	0.032
C5M16	C5M33	1.0
C5M16	C5M34	0.046
C5M16	C5M35	0.032
C5M16	C5M36	0.032
C5M16	C5M37	0.032
C5M16	C5M38	0.032
C5M16	C5M39	0.008
C5M16	C5M40	0.032
C5M16	C5M41	0.032
C5M16	C5M42	0.032
C5M16	C5M43	0.032
C5M16	C5M44	0.021
C5M16	C5M45	0.021
C5M16	C5M46	0.041
C5M16	C5M47	0.029
C5M16	C5M48	0.055
C5M16	C5M49	0.055
C5M16	C5M50	0.007
C5M16	C5M51	0.055
C5M16	C5M52	0.029
C5M16	C5M53	0.055
C5M16	C5M54	0.055
C5M16	C5M55	0.055
C5M16	C5M56	0.055
C5M16	C5M57	0.055
C5M16	C5M58	0.055
C5M16	C5M59	0.007
C5M16	C5M60	0.022
C5M16	C5M61	0.022
C5M16	C5M62	0.022
C5M16	C5M63	0.022
C5M16	C5M64	0.022
C5M16	C5M65	0.022
C5M17	C5M18	0.075
C5M17	C5M19	0.075
C5M17	C5M20	0.034
C5M17	C5M21	0.075
C5M17	C5M22	0.075
C5M17	C5M23	0.075
C5M17	C5M24	0.097
C5M17	C5M25	0.097
C5M17	C5M26	0.097
C5M17	C5M27	0.097
C5M17	C5M28	0.097
C5M17	C5M29	0.002
C5M17	C5M30	0.057
C5M17	C5M31	0.097
C5M17	C5M32	0.188
C5M17	C5M33	0.097
C5M17	C5M34	0.066
C5M17	C5M35	0.188
C5M17	C5M36	0.188
C5M17	C5M37	0.188
C5M17	C5M38	0.188
C5M17	C5M39	0.063
C5M17	C5M40	0.188
C5M17	C5M41	0.188
C5M17	C5M42	0.188
C5M17	C5M43	0.188
C5M17	C5M44	0.09
C5M17	C5M45	0.09
C5M17	C5M46	0.264
C5M17	C5M47	0.158
C5M17	C5M48	0.387
C5M17	C5M49	0.387
C5M17	C5M50	0.053
C5M17	C5M51	0.387
C5M17	C5M52	0.158
C5M17	C5M53	0.387
C5M17	C5M54	0.387
C5M17	C5M55	0.387
C5M17	C5M56	0.387
C5M17	C5M57	0.387
C5M17	C5M58	0.387
C5M17	C5M59	0.075
C5M17	C5M60	0.231
C5M17	C5M61	0.231
C5M17	C5M62	0.231
C5M17	C5M63	0.231
C5M17	C5M64	0.231
C5M17	C5M65	0.231
C5M18	C5M19	1.0
C5M18	C5M20	0.014
C5M18	C5M21	1.0
C5M18	C5M22	1.0
C5M18	C5M23	1.0
C5M18	C5M24	0.007
C5M18	C5M25	0.007
C5M18	C5M26	0.007
C5M18	C5M27	0.007
C5M18	C5M28	0.007
C5M18	C5M29	0.033
C5M18	C5M30	0.003
C5M18	C5M31	0.007
C5M18	C5M32	0.019
C5M18	C5M33	0.007
C5M18	C5M34	0.027
C5M18	C5M35	0.019
C5M18	C5M36	0.019
C5M18	C5M37	0.019
C5M18	C5M38	0.019
C5M18	C5M39	0.005
C5M18	C5M40	0.019
C5M18	C5M41	0.019
C5M18	C5M42	0.019
C5M18	C5M43	0.019
C5M18	C5M44	0.012
C5M18	C5M45	0.012
C5M18	C5M46	0.182
C5M18	C5M47	0.017
C5M18	C5M48	0.032
C5M18	C5M49	0.032
C5M18	C5M50	0.004
C5M18	C5M51	0.032
C5M18	C5M52	0.017
C5M18	C5M53	0.032
C5M18	C5M54	0.032
C5M18	C5M55	0.032
C5M18	C5M56	0.032
C5M18	C5M57	0.032
C5M18	C5M58	0.032
C5M18	C5M59	1.0
C5M18	C5M60	0.013
C5M18	C5M61	0.013
C5M18	C5M62	0.013
C5M18	C5M63	0.013
C5M18	C5M64	0.013
C5M18	C5M65	0.013
C5M19	C5M20	0.014
C5M19	C5M21	1.0
C5M19	C5M22	1.0
C5M19	C5M23	1.0
C5M19	C5M24	0.007
C5M19	C5M25	0.007
C5M19	C5M26	0.007
C5M19	C5M27	0.007
C5M19	C5M28	0.007
C5M19	C5M29	0.033
C5M19	C5M30	0.003
C5M19	C5M31	0.007
C5M19	C5M32	0.019
C5M19	C5M33	0.007
C5M19	C5M34	0.027
C5M19	C5M35	0.019
C5M19	C5M36	0.019
C5M19	C5M37	0.019
C5M19	C5M38	0.019
C5M19	C5M39	0.005
C5M19	C5M40	0.019
C5M19	C5M41	0.019
C5M19	C5M42	0.019
C5M19	C5M43	0.019
C5M19	C5M44	0.012
C5M19	C5M45	0.012
C5M19	C5M46	0.182
C5M19	C5M47	0.017
C5M19	C5M48	0.032
C5M19	C5M49	0.032
C5M19	C5M50	0.004
C5M19	C5M51	0.032
C5M19	C5M52	0.017
C5M19	C5M53	0.032
C5M19	C5M54	0.032
C5M19	C5M55	0.032
C5M19	C5M56	0.032
C5M19	C5M57	0.032
C5M19	C5M58	0.032
C5M19	C5M59	1.0
C5M19	C5M60	0.013
C5M19	C5M61	0.013
C5M19	C5M62	0.013
C5M19	C5M63	0.013
C5M19	C5M64	0.013
C5M19	C5M65	0.013
C5M20	C5M21	0.014
C5M20	C5M22	0.014
C5M20	C5M23	0.014
C5M20	C5M24	0.024
C5M20	C5M25	0.024
C5M20	C5M26	0.024
C5M20	C5M27	0.024
C5M20	C5M28	0.024
C5M20	C5M29	0.005
C5M20	C5M30	0.232
C5M20	C5M31	0.024
C5M20	C5M32	0.061
C5M20	C5M33	0.024
C5M20	C5M34	0.087
C5M20	C5M35	0.061
C5M20	C5M36	0.061
C5M20	C5M37	0.061
C5M20	C5M38	0.061
C5M20	C5M39	0.015
C5M20	C5M40	0.061
C5M20	C5M41	0.061
C5M20	C5M42	0.061
C5M20	C5M43	0.061
C5M20	C5M44	0.039
C5M20	C5M45	0.039
C5M20	C5M46	0.0
C5M20	C5M47	0.006
C5M20	C5M48	0.003
C5M20	C5M49	0.003
C5M20	C5M50	0.013
C5M20	C5M51	0.003
C5M20	C5M52	0.006
C5M20	C5M53	0.003
C5M20	C5M54	0.003
C5M20	C5M55	0.003
C5M20	C5M56	0.003
C5M20	C5M57	0.003
C5M20	C5M58	0.003
C5M20	C5M59	0.014
C5M20	C5M60	0.015
C5M20	C5M61	0.015
C5M20	C5M62	0.015
C5M20	C5M63	0.015
C5M20	C5M64	0.015
C5M20	C5M65	0.015
C5M21	C5M22	1.0
C5M21	C5M23	1.0
C5M21	C5M24	0.007
C5M21	C5M25	0.007
C5M21	C5M26	0.007
C5M21	C5M27	0.007
C5M21	C5M28	0.007
C5M21	C5M29	0.033
C5M21	C5M30	0.003
C5M21	C5M31	0.007
C5M21	C5M32	0.019
C5M21	C5M33	0.007
C5M21	C5M34	0.027
C5M21	C5M35	0.019
C5M21	C5M36	0.019
C5M21	C5M37	0.019
C5M21	C5M38	0.019
C5M21	C5M39	0.005
C5M21	C5M40	0.019
C5M21	C5M41	0.019
C5M21	C5M42	0.019
C5M21	C5M43	0.019
C5M21	C5M44	0.012
C5M21	C5M45	0.012
C5M21	C5M46	0.182
C5M21	C5M47	0.017
C5M21	C5M48	0.032
C5M21	C5M49	0.032
C5M21	C5M50	0.004
C5M21	C5M51	0.032
C5M21	C5M52	0.017
C5M21	C5M53	0.032
C5M21	C5M54	0.032
C5M21	C5M55	0.032
C5M21	C5M56	0.032
C5M21	C5M57	0.032
C5M21	C5M58	0.032
C5M21	C5M59	1.0
C5M21	C5M60	0.013
C5M21	C5M61	0.013
C5M21	C5M62	0.013
C5M21	C5M63	0.013
C5M21	C5M64	0.013
C5M21	C5M65	0.013
C5M22	C5M23	1.0
C5M22	C5M24	0.007
C5M22	C5M25	0.007
C5M22	C5M26	0.007
C5M22	C5M27	0.007
C5M22	C5M28	0.007
C5M22	C5M29	0.033
C5M22	C5M30	0.003
C5M22	C5M31	0.007
C5M22	C5M32	0.019
C5M22	C5M33	0.007
C5M22	C5M34	0.027
C5M22	C5M35	0.019
C5M22	C5M36	0.019
C5M22	C5M37	0.019
C5M22	C5M38	0.019
C5M22	C5M39	0.005
C5M22	C5M40	0.019
C5M22	C5M41	0.019
C5M22	C5M42	0.019
C5M22	C5M43	0.019
C5M22	C5M44	0.012
C5M22	C5M45	0.012
C5M22	C5M46	0.182
C5M22	C5M47	0.017
C5M22	C5M48	0.032
C5M22	C5M49	0.032
C5M22	C5M50	0.004
C5M22	C5M51	0.032
C5M22	C5M52	0.017
C5M22	C5M53	0.032
C5M22	C5M54	0.032
C5M22	C5M55	0.032
C5M22	C5M56	0.032
C5M22	C5M57	0.032
C5M22	C5M58	0.032
C5M22	C5M59	1.0
C5M22	C5M60	0.013
C5M22	C5M61	0.013
C5M22	C5M62	0.013
C5M22	C5M63	0.013
C5M22	C5M64	0.013
C5M22	C5M65	0.013
C5M23	C5M24	0.007
C5M23	C5M25	0.007
C5M23	C5M26	0.007
C5M23	C5M27	0.007
C5M23	C5M28	0.007
C5M23	C5M29	0.033
C5M23	C5M30	0.003
C5M23	C5M31	0.007
C5M23	C5M32	0.019
C5M23	C5M33	0.007
C5M23	C5M34	0.027
C5M23	C5M35	0.019
C5M23	C5M36	0.019
C5M23	C5M37	0.019
C5M23	C5M38	0.019
C5M23	C5M39	0.005
C5M23	C5M40	0.019
C5M23	C5M41	0.019
C5M23	C5M42	0.019
C5M23	C5M43	0.019
C5M23	C5M44	0.012
C5M23	C5M45	0.012
C5M23	C5M46	0.182
C5M23	C5M47	0.017
C5M23	C5M48	0.032
C5M23	C5M49	0.032
C5M23	C5M50	0.004
C5M23	C5M51	0.032
C5M23	C5M52	0.017
C5M23	C5M53	0.032
C5M23	C5M54	0.032
C5M23	C5M55	0.032
C5M23	C5M56	0.032
C5M23	C5M57	0.032
C5M23	C5M58	0.032
C5M23	C5M59	1.0
C5M23	C5M60	0.013
C5M23	C5M61	0.013
C5M23	C5M62	0.013
C5M23	C5M63	0.013
C5M23	C5M64	0.013
C5M23	C5M65	0.013
C5M24	C5M25	1.0
C5M24	C5M26	1.0
C5M24	C5M27	1.0
C5M24	C5M28	1.0
C5M24	C5M29	0.222
C5M24	C5M30	0.006
C5M24	C5M31	1.0
C5M24	C5M32	0.033
C5M24	C5M33	1.0
C5M24	C5M34	0.047
C5M24	C5M35	0.033
C5M24	C5M36	0.033
C5M24	C5M37	0.033
C5M24	C5M38	0.033
C5M24	C5M39	0.008
C5M24	C5M40	0.033
C5M24	C5M41	0.033
C5M24	C5M42	0.033
C5M24	C5M43	0.033
C5M24	C5M44	0.021
C5M24	C5M45	0.021
C5M24	C5M46	0.041
C5M24	C5M47	0.029
C5M24	C5M48	0.056
C5M24	C5M49	0.056
C5M24	C5M50	0.007
C5M24	C5M51	0.056
C5M24	C5M52	0.029
C5M24	C5M53	0.056
C5M24	C5M54	0.056
C5M24	C5M55	0.056
C5M24	C5M56	0.056
C5M24	C5M57	0.056
C5M24	C5M58	0.056
C5M24	C5M59	0.007
C5M24	C5M60	0.023
C5M24	C5M61	0.023
C5M24	C5M62	0.023
C5M24	C5M63	0.023
C5M24	C5M64	0.023
C5M24	C5M65	0.023
C5M25	C5M26	1.0
C5M25	C5M27	1.0
C5M25	C5M28	1.0
C5M25	C5M29	0.222
C5M25	C5M30	0.006
C5M25	C5M31	1.0
C5M25	C5M32	0.033
C5M25	C5M33	1.0
C5M25	C5M34	0.047
C5M25	C5M35	0.033
C5M25	C5M36	0.033
C5M25	C5M37	0.033
C5M25	C5M38	0.033
C5M25	C5M39	0.008
C5M25	C5M40	0.033
C5M25	C5M41	0.033
C5M25	C5M42	0.033
C5M25	C5M43	0.033
C5M25	C5M44	0.021
C5M25	C5M45	0.021
C5M25	C5M46	0.041
C5M25	C5M47	0.029
C5M25	C5M48	0.056
C5M25	C5M49	0.056
C5M25	C5M50	0.007
C5M25	C5M51	0.056
C5M25	C5M52	0.029
C5M25	C5M53	0.056
C5M25	C5M54	0.056
C5M25	C5M55	0.056
C5M25	C5M56	0.056
C5M25	C5M57	0.056
C5M25	C5M58	0.056
C5M25	C5M59	0.007
C5M25	C5M60	0.023
C5M25	C5M61	0.023
C5M25	C5M62	0.023
C5M25	C5M63	0.023
C5M25	C5M64	0.023
C5M25	C5M65	0.023
C5M26	C5M27	1.0
C5M26	C5M28	1.0
C5M26	C5M29	0.222
C5M26	C5M30	0.006
C5M26	C5M31	1.0
C5M26	C5M32	0.033
C5M26	C5M33	1.0
C5M26	C5M34	0.047
C5M26	C5M35	0.033
C5M26	C5M36	0.033
C5M26	C5M37	0.033
C5M26	C5M38	0.033
C5M26	C5M39	0.008
C5M26	C5M40	0.033
C5M26	C5M41	0.033
C5M26	C5M42	0.033
C5M26	C5M43	0.033
C5M26	C5M44	0.021
C5M26	C5M45	0.021
C5M26	C5M46	0.041
C5M26	C5M47	0.029
C5M26	C5M48	0.056
C5M26	C5M49	0.056
C5M26	C5M50	0.007
C5M26	C5M51	0.056
C5M26	C5M52	0.029
C5M26	C5M53	0.056
C5M26	C5M54	0.056
C5M26	C5M55	0.056
C5M26	C5M56	0.056
C5M26	C5M57	0.056
C5M26	C5M58	0.056
C5M26	C5M59	0.007
C5M26	C5M60	0.023
C5M26	C5M61	0.023
C5M26	C5M62	0.023
C5M26	C5M63	0.023
C5M26	C5M64	0.023
C5M26	C5M65	0.023
C5M27	C5M28	1.0
C5M27	C5M29	0.222
C5M27	C5M30	0.006
C5M27	C5M31	1.0
C5M27	C5M32	0.033
C5M27	C5M33	1.0
C5M27	C5M34	0.047
C5M27	C5M35	0.033
C5M27	C5M36	0.033
C5M27	C5M37	0.033
C5M27	C5M38	0.033
C5M27	C5M39	0.008
C5M27	C5M40	0.033
C5M27	C5M41	0.033
C5M27	C5M42	0.033
C5M27	C5M43	0.033
C5M27	C5M44	0.021
C5M27	C5M45	0.021
C5M27	C5M46	0.041
C5M27	C5M47	0.029
C5M27	C5M48	0.056
C5M27	C5M49	0.056
C5M27	C5M50	0.007
C5M27	C5M51	0.056
C5M27	C5M52	0.029
C5M27	C5M53	0.056
C5M27	C5M54	0.056
C5M27	C5M55	0.056
C5M27	C5M56	0.056
C5M27	C5M57	0.056
C5M27	C5M58	0.056
C5M27	C5M59	0.007
C5M27	C5M60	0.023
C5M27	C5M61	0.023
C5M27	C5M62	0.023
C5M27	C5M63	0.023
C5M27	C5M64	0.023
C5M27	C5M65	0.023
C5M28	C5M29	0.222
C5M28	C5M30	0.006
C5M28	C5M31	1.0
C5M28	C5M32	0.033
C5M28	C5M33	1.0
C5M28	C5M34	0.047
C5M28	C5M35	0.033
C5M28	C5M36	0.033
C5M28	C5M37	0.033
C5M28	C5M38	0.033
C5M28	C5M39	0.008
C5M28	C5M40	0.033
C5M28	C5M41	0.033
C5M28	C5M42	0.033
C5M28	C5M43	0.033
C5M28	C5M44	0.021
C5M28	C5M45	0.021
C5M28	C5M46	0.041
C5M28	C5M47	0.029
C5M28	C5M48	0.056
C5M28	C5M49	0.056
C5M28	C5M50	0.007
C5M28	C5M51	0.056
C5M28	C5M52	0.029
C5M28	C5M53	0.056
C5M28	C5M54	0.056
C5M28	C5M55	0.056
C5M28	C5M56	0.056
C5M28	C5M57	0.056
C5M28	C5M58	0.056
C5M28	C5M59	0.007
C5M28	C5M60	0.023
C5M28	C5M61	0.023
C5M28	C5M62	0.023
C5M28	C5M63	0.023
C5M28	C5M64	0.023
C5M28	C5M65	0.023
C5M29	C5M30	0.096
C5M29	C5M31	0.222
C5M29	C5M32	0.003
C5M29	C5M33	0.222
C5M29	C5M34	0.026
C5M29	C5M35	0.003
C5M29	C5M36	0.003
C5M29	C5M37	0.003
C5M29	C5M38	0.003
C5M29	C5M39	0.141
C5M29	C5M40	0.003
C5M29	C5M41	0.003
C5M29	C5M42	0.003
C5M29	C5M43	0.003
C5M29	C5M44	0.096
C5M29	C5M45	0.096
C5M29	C5M46	0.043
C5M29	C5M47	0.014
C5M29	C5M48	0.069
C5M29	C5M49	0.069
C5M29	C5M50	0.031
C5M29	C5M51	0.069
C5M29	C5M52	0.014
C5M29	C5M53	0.069
C5M29	C5M54	0.069
C5M29	C5M55	0.069
C5M29	C5M56	0.069
C5M29	C5M57	0.069
C5M29	C5M58	0.069
C5M29	C5M59	0.033
C5M29	C5M60	0.396
C5M29	C5M61	0.396
C5M29	C5M62	0.396
C5M29	C5M63	0.396
C5M29	C5M64	0.396
C5M29	C5M65	0.396
C5M30	C5M31	0.006
C5M30	C5M32	0.014
C5M30	C5M33	0.006
C5M30	C5M34	0.02
C5M30	C5M35	0.014
C5M30	C5M36	0.014
C5M30	C5M37	0.014
C5M30	C5M38	0.014
C5M30	C5M39	0.004
C5M30	C5M40	0.014
C5M30	C5M41	0.014
C5M30	C5M42	0.014
C5M30	C5M43	0.014
C5M30	C5M44	0.009
C5M30	C5M45	0.009
C5M30	C5M46	0.137
C5M30	C5M47	0.194
C5M30	C5M48	0.103
C5M30	C5M49	0.103
C5M30	C5M50	0.003
C5M30	C5M51	0.103
C5M30	C5M52	0.194
C5M30	C5M53	0.103
C5M30	C5M54	0.103
C5M30	C5M55	0.103
C5M30	C5M56	0.103
C5M30	C5M57	0.103
C5M30	C5M58	0.103
C5M30	C5M59	0.003
C5M30	C5M60	0.245
C5M30	C5M61	0.245
C5M30	C5M62	0.245
C5M30	C5M63	0.245
C5M30	C5M64	0.245
C5M30	C5M65	0.245
C5M31	C5M32	0.033
C5M31	C5M33	1.0
C5M31	C5M34	0.047
C5M31	C5M35	0.033
C5M31	C5M36	0.033
C5M31	C5M37	0.033
C5M31	C5M38	0.033
C5M31	C5M39	0.008
C5M31	C5M40	0.033
C5M31	C5M41	0.033
C5M31	C5M42	0.033
C5M31	C5M43	0.033
C5M31	C5M44	0.021
C5M31	C5M45	0.021
C5M31	C5M46	0.042
C5M31	C5M47	0.029
C5M31	C5M48	0.056
C5M31	C5M49	0.056
C5M31	C5M50	0.007
C5M31	C5M51	0.056
C5M31	C5M52	0.029
C5M31	C5M53	0.056
C5M31	C5M54	0.056
C5M31	C5M55	0.056
C5M31	C5M56	0.056
C5M31	C5M57	0.056
C5M31	C5M58	0.056
C5M31	C5M59	0.007
C5M31	C5M60	0.023
C5M31	C5M61	0.023
C5M31	C5M62	0.023
C5M31	C5M63	0.023
C5M31	C5M64	0.023
C5M31	C5M65	0.023
C5M32	C5M33	0.033
C5M32	C5M34	0.699
C5M32	C5M35	1.0
C5M32	C5M36	1.0
C5M32	C5M37	1.0
C5M32	C5M38	1.0
C5M32	C5M39	0.021
C5M32	C5M40	1.0
C5M32	C5M41	1.0
C5M32	C5M42	1.0
C5M32	C5M43	1.0
C5M32	C5M44	0.649
C5M32	C5M45	0.649
C5M32	C5M46	0.281
C5M32	C5M47	0.44
C5M32	C5M48	0.593
C5M32	C5M49	0.593
C5M32	C5M50	0.018
C5M32	C5M51	0.593
C5M32	C5M52	0.44
C5M32	C5M53	0.593
C5M32	C5M54	0.593
C5M32	C5M55	0.593
C5M32	C5M56	0.593
C5M32	C5M57	0.593
C5M32	C5M58	0.593
C5M32	C5M59	0.019
C5M32	C5M60	0.033
C5M32	C5M61	0.033
C5M32	C5M62	0.033
C5M32	C5M63	0.033
C5M32	C5M64	0.033
C5M32	C5M65	0.033
C5M33	C5M34	0.047
C5M33	C5M35	0.033
C5M33	C5M36	0.033
C5M33	C5M37	0.033
C5M33	C5M38	0.033
C5M33	C5M39	0.008
C5M33	C5M40	0.033
C5M33	C5M41	0.033
C5M33	C5M42	0.033
C5M33	C5M43	0.033
C5M33	C5M44	0.021
C5M33	C5M45	0.021
C5M33	C5M46	0.042
C5M33	C5M47	0.029
C5M33	C5M48	0.056
C5M33	C5M49	0.056
C5M33	C5M50	0.007
C5M33	C5M51	0.056
C5M33	C5M52	0.029
C5M33	C5M53	0.056
C5M33	C5M54	0.056
C5M33	C5M55	0.056
C5M33	C5M56	0.056
C5M33	C5M57	0.056
C5M33	C5M58	0.056
C5M33	C5M59	0.007
C5M33	C5M60	0.023
C5M33	C5M61	0.023
C5M33	C5M62	0.023
C5M33	C5M63	0.023
C5M33	C5M64	0.023
C5M33	C5M65	0.023
C5M34	C5M35	0.699
C5M34	C5M36	0.699
C5M34	C5M37	0.699
C5M34	C5M38	0.699
C5M34	C5M39	0.178
C5M34	C5M40	0.699
C5M34	C5M41	0.699
C5M34	C5M42	0.699
C5M34	C5M43	0.699
C5M34	C5M44	0.454
C5M34	C5M45	0.454
C5M34	C5M46	0.157
C5M34	C5M47	0.283
C5M34	C5M48	0.362
C5M34	C5M49	0.362
C5M34	C5M50	0.025
C5M34	C5M51	0.362
C5M34	C5M52	0.283
C5M34	C5M53	0.362
C5M34	C5M54	0.362
C5M34	C5M55	0.362
C5M34	C5M56	0.362
C5M34	C5M57	0.362
C5M34	C5M58	0.362
C5M34	C5M59	0.027
C5M34	C5M60	0.01
C5M34	C5M61	0.01
C5M34	C5M62	0.01
C5M34	C5M63	0.01
C5M34	C5M64	0.01
C5M34	C5M65	0.01
C5M35	C5M36	1.0
C5M35	C5M37	1.0
C5M35	C5M38	1.0
C5M35	C5M39	0.021
C5M35	C5M40	1.0
C5M35	C5M41	1.0
C5M35	C5M42	1.0
C5M35	C5M43	1.0
C5M35	C5M44	0.649
C5M35	C5M45	0.649
C5M35	C5M46	0.281
C5M35	C5M47	0.44
C5M35	C5M48	0.593
C5M35	C5M49	0.593
C5M35	C5M50	0.018
C5M35	C5M51	0.593
C5M35	C5M52	0.44
C5M35	C5M53	0.593
C5M35	C5M54	0.593
C5M35	C5M55	0.593
C5M35	C5M56	0.593
C5M35	C5M57	0.593
C5M35	C5M58	0.593
C5M35	C5M59	0.019
C5M35	C5M60	0.033
C5M35	C5M61	0.033
C5M35	C5M62	0.033
C5M35	C5M63	0.033
C5M35	C5M64	0.033
C5M35	C5M65	0.033
C5M36	C5M37	1.0
C5M36	C5M38	1.0
C5M36	C5M39	0.021
C5M36	C5M40	1.0
C5M36	C5M41	1.0
C5M36	C5M42	1.0
C5M36	C5M43	1.0
C5M36	C5M44	0.649
C5M36	C5M45	0.649
C5M36	C5M46	0.281
C5M36	C5M47	0.44
C5M36	C5M48	0.593
C5M36	C5M49	0.593
C5M36	C5M50	0.018
C5M36	C5M51	0.593
C5M36	C5M52	0.44
C5M36	C5M53	0.593
C5M36	C5M54	0.593
C5M36	C5M55	0.593
C5M36	C5M56	0.593
C5M36	C5M57	0.593
C5M36	C5M58	0.593
C5M36	C5M59	0.019
C5M36	C5M60	0.033
C5M36	C5M61	0.033
C5M36	C5M62	0.033
C5M36	C5M63	0.033
C5M36	C5M64	0.033
C5M36	C5M65	0.033
C5M37	C5M38	1.0
C5M37	C5M39	0.021
C5M37	C5M40	1.0
C5M37	C5M41	1.0
C5M37	C5M42	1.0
C5M37	C5M43	1.0
C5M37	C5M44	0.649
C5M37	C5M45	0.649
C5M37	C5M46	0.281
C5M37	C5M47	0.44
C5M37	C5M48	0.593
C5M37	C5M49	0.593
C5M37	C5M50	0.018
C5M37	C5M51	0.593
C5M37	C5M52	0.44
C5M37	C5M53	0.593
C5M37	C5M54	0.593
C5M37	C5M55	0.593
C5M37	C5M56	0.593
C5M37	C5M57	0.593
C5M37	C5M58	0.593
C5M37	C5M59	0.019
C5M37	C5M60	0.033
C5M37	C5M61	0.033
C5M37	C5M62	0.033
C5M37	C5M63	0.033
C5M37	C5M64	0.033
C5M37	C5M65	0.033
C5M38	C5M39	0.021
C5M38	C5M40	1.0
C5M38	C5M41	1.0
C5M38	C5M42	1.0
C5M38	C5M43	1.0
C5M38	C5M44	0.649
C5M38	C5M45	0.649
C5M38	C5M46	0.281
C5M38	C5M47	0.44
C5M38	C5M48	0.593
C5M38	C5M49	0.593
C5M38	C5M50	0.018
C5M38	C5M51	0.593
C5M38	C5M52	0.44
C5M38	C5M53	0.593
C5M38	C5M54	0.593
C5M38	C5M55	0.593
C5M38	C5M56	0.593
C5M38	C5M57	0.593
C5M38	C5M58	0.593
C5M38	C5M59	0.019
C5M38	C5M60	0.033
C5M38	C5M61	0.033
C5M38	C5M62	0.033
C5M38	C5M63	0.033
C5M38	C5M64	0.033
C5M38	C5M65	0.033
C5M39	C5M40	0.021
C5M39	C5M41	0.021
C5M39	C5M42	0.021
C5M39	C5M43	0.021
C5M39	C5M44	0.014
C5M39	C5M45	0.014
C5M39	C5M46	0.026
C5M39	C5M47	0.019
C5M39	C5M48	0.035
C5M39	C5M49	0.035
C5M39	C5M50	0.004
C5M39	C5M51	0.035
C5M39	C5M52	0.019
C5M39	C5M53	0.035
C5M39	C5M54	0.035
C5M39	C5M55	0.035
C5M39	C5M56	0.035
C5M39	C5M57	0.035
C5M39	C5M58	0.035
C5M39	C5M59	0.005
C5M39	C5M60	0.014
C5M39	C5M61	0.014
C5M39	C5M62	0.014
C5M39	C5M63	0.014
C5M39	C5M64	0.014
C5M39	C5M65	0.014
C5M40	C5M41	1.0
C5M40	C5M42	1.0
C5M40	C5M43	1.0
C5M40	C5M44	0.649
C5M40	C5M45	0.649
C5M40	C5M46	0.281
C5M40	C5M47	0.44
C5M40	C5M48	0.593
C5M40	C5M49	0.593
C5M40	C5M50	0.018
C5M40	C5M51	0.593
C5M40	C5M52	0.44
C5M40	C5M53	0.593
C5M40	C5M54	0.593
C5M40	C5M55	0.593
C5M40	C5M56	0.593
C5M40	C5M57	0.593
C5M40	C5M58	0.593
C5M40	C5M59	0.019
C5M40	C5M60	0.033
C5M40	C5M61	0.033
C5M40	C5M62	0.033
C5M40	C5M63	0.033
C5M40	C5M64	0.033
C5M40	C5M65	0.033
C5M41	C5M42	1.0
C5M41	C5M43	1.0
C5M41	C5M44	0.649
C5M41	C5M45	0.649
C5M41	C5M46	0.281
C5M41	C5M47	0.44
C5M41	C5M48	0.593
C5M41	C5M49	0.593
C5M41	C5M50	0.018
C5M41	C5M51	0.593
C5M41	C5M52	0.44
C5M41	C5M53	0.593
C5M41	C5M54	0.593
C5M41	C5M55	0.593
C5M41	C5M56	0.593
C5M41	C5M57	0.593
C5M41	C5M58	0.593
C5M41	C5M59	0.019
C5M41	C5M60	0.033
C5M41	C5M61	0.033
C5M41	C5M62	0.033
C5M41	C5M63	0.033
C5M41	C5M64	0.033
C5M41	C5M65	0.033
C5M42	C5M43	1.0
C5M42	C5M44	0.649
C5M42	C5M45	0.649
C5M42	C5M46	0.281
C5M42	C5M47	0.44
C5M42	C5M48	0.593
C5M42	C5M49	0.593
C5M42	C5M50	0.018
C5M42	C5M51	0.593
C5M42	C5M52	0.44
C5M42	C5M53	0.593
C5M42	C5M54	0.593
C5M42	C5M55	0.593
C5M42	C5M56	0.593
C5M42	C5M57	0.593
C5M42	C5M58	0.593
C5M42	C5M59	0.019
C5M42	C5M60	0.033
C5M42	C5M61	0.033
C5M42	C5M62	0.033
C5M42	C5M63	0.033
C5M42	C5M64	0.033
C5M42	C5M65	0.033
C5M43	C5M44	0.649
C5M43	C5M45	0.649
C5M43	C5M46	0.281
C5M43	C5M47	0.44
C5M43	C5M48	0.593
C5M43	C5M49	0.593
C5M43	C5M50	0.018
C5M43	C5M51	0.593
C5M43	C5M52	0.44
C5M43	C5M53	0.593
C5M43	C5M54	0.593
C5M43	C5M55	0.593
C5M43	C5M56	0.593
C5M43	C5M57	0.593
C5M43	C5M58	0.593
C5M43	C5M59	0.019
C5M43	C5M60	0.033
C5M43	C5M61	0.033
C5M43	C5M62	0.033
C5M43	C5M63	0.033
C5M43	C5M64	0.033
C5M43	C5M65	0.033
C5M44	C5M45	1.0
C5M44	C5M46	0.513
C5M44	C5M47	0.725
C5M44	C5M48	0.385
C5M44	C5M49	0.385
C5M44	C5M50	0.011
C5M44	C5M51	0.385
C5M44	C5M52	0.725
C5M44	C5M53	0.385
C5M44	C5M54	0.385
C5M44	C5M55	0.385
C5M44	C5M56	0.385
C5M44	C5M57	0.385
C5M44	C5M58	0.385
C5M44	C5M59	0.012
C5M44	C5M60	0.038
C5M44	C5M61	0.038
C5M44	C5M62	0.038
C5M44	C5M63	0.038
C5M44	C5M64	0.038
C5M44	C5M65	0.038
C5M45	C5M46	0.513
C5M45	C5M47	0.725
C5M45	C5M48	0.385
C5M45	C5M49	0.385
C5M45	C5M50	0.011
C5M45	C5M51	0.385
C5M45	C5M52	0.725
C5M45	C5M53	0.385
C5M45	C5M54	0.385
C5M45	C5M55	0.385
C5M45	C5M56	0.385
C5M45	C5M57	0.385
C5M45	C5M58	0.385
C5M45	C5M59	0.012
C5M45	C5M60	0.038
C5M45	C5M61	0.038
C5M45	C5M62	0.038
C5M45	C5M63	0.038
C5M45	C5M64	0.038
C5M45	C5M65	0.038
C5M46	C5M47	0.708
C5M46	C5M48	0.322
C5M46	C5M49	0.322
C5M46	C5M50	0.022
C5M46	C5M51	0.322
C5M46	C5M52	0.708
C5M46	C5M53	0.322
C5M46	C5M54	0.322
C5M46	C5M55	0.322
C5M46	C5M56	0.322
C5M46	C5M57	0.322
C5M46	C5M58	0.322
C5M46	C5M59	0.182
C5M46	C5M60	0.0
C5M46	C5M61	0.0
C5M46	C5M62	0.0
C5M46	C5M63	0.0
C5M46	C5M64	0.0
C5M46	C5M65	0.0
C5M47	C5M48	0.531
C5M47	C5M49	0.531
C5M47	C5M50	0.016
C5M47	C5M51	0.531
C5M47	C5M52	1.0
C5M47	C5M53	0.531
C5M47	C5M54	0.531
C5M47	C5M55	0.531
C5M47	C5M56	0.531
C5M47	C5M57	0.531
C5M47	C5M58	0.531
C5M47	C5M59	0.017
C5M47	C5M60	0.007
C5M47	C5M61	0.007
C5M47	C5M62	0.007
C5M47	C5M63	0.007
C5M47	C5M64	0.007
C5M47	C5M65	0.007
C5M48	C5M49	1.0
C5M48	C5M50	0.03
C5M48	C5M51	1.0
C5M48	C5M52	0.531
C5M48	C5M53	1.0
C5M48	C5M54	1.0
C5M48	C5M55	1.0
C5M48	C5M56	1.0
C5M48	C5M57	1.0
C5M48	C5M58	1.0
C5M48	C5M59	0.032
C5M48	C5M60	0.421
C5M48	C5M61	0.421
C5M48	C5M62	0.421
C5M48	C5M63	0.421
C5M48	C5M64	0.421
C5M48	C5M65	0.421
C5M49	C5M50	0.03
C5M49	C5M51	1.0
C5M49	C5M52	0.531
C5M49	C5M53	1.0
C5M49	C5M54	1.0
C5M49	C5M55	1.0
C5M49	C5M56	1.0
C5M49	C5M57	1.0
C5M49	C5M58	1.0
C5M49	C5M59	0.032
C5M49	C5M60	0.421
C5M49	C5M61	0.421
C5M49	C5M62	0.421
C5M49	C5M63	0.421
C5M49	C5M64	0.421
C5M49	C5M65	0.421
C5M50	C5M51	0.03
C5M50	C5M52	0.016
C5M50	C5M53	0.03
C5M50	C5M54	0.03
C5M50	C5M55	0.03
C5M50	C5M56	0.03
C5M50	C5M57	0.03
C5M50	C5M58	0.03
C5M50	C5M59	0.004
C5M50	C5M60	0.012
C5M50	C5M61	0.012
C5M50	C5M62	0.012
C5M50	C5M63	0.012
C5M50	C5M64	0.012
C5M50	C5M65	0.012
C5M51	C5M52	0.531
C5M51	C5M53	1.0
C5M51	C5M54	1.0
C5M51	C5M55	1.0
C5M51	C5M56	1.0
C5M51	C5M57	1.0
C5M51	C5M58	1.0
C5M51	C5M59	0.032
C5M51	C5M60	0.421
C5M51	C5M61	0.421
C5M51	C5M62	0.421
C5M51	C5M63	0.421
C5M51	C5M64	0.421
C5M51	C5M65	0.421
C5M52	C5M53	0.531
C5M52	C5M54	0.531
C5M52	C5M55	0.531
C5M52	C5M56	0.531
C5M52	C5M57	0.531
C5M52	C5M58	0.531
C5M52	C5M59	0.017
C5M52	C5M60	0.007
C5M52	C5M61	0.007
C5M52	C5M62	0.007
[truncated: 81 more rows]

## Sheet: Gln1-4 SNP Genotyping
Locus	TYPE	C4M01	C4M02	C4M03	C4M04	C4M05	C4M06	C4M07	C4M08	C4M09	C4M10	C4M11	C4M12	C4M13	C4M14	C4M15	C4M16	C4M17	C4M18	C4M19	C4M20	C4M21	C4M22	C4M23	C4M24	C4M25	C4M26	C4M27	C4M28	C4M29	C4M30	C4M31	C4M32	C4M33	C4M34	C4M35	C4M36	C4M37	C4M38	C4M39	C4M40	C4M41	C4M42	C4M43	C4M44	C4M45	C4M46	C4M47	C4M48
Chromosome	-	4	4	4	4	4	4	4	4	4	4	4	4	4	4	4	4	4	4	4	4	4	4	4	4	4	4	4	4	4	4	4	4	4	4	4	4	4	4	4	4	4	4	4	4	4	4	4	4
Pos_RefGenV4	-	170036686	170036748	170036772	170036781	170036785	170036798	170036807	170036893	170036946	170037022	170038075	170038532	170038556	170038560	170038578	170038831	170039305	170039346	170039548	170040228	170040238	170040454	170040503	170040533	170040562	170040575	170040591	170040603	170040621	170040628	170041308	170041309	170041331	170041356	170041358	170041430	170041431	170041437	170041473	170041524	170041542	170041548	170041921	170042259	170042274	170042288	170042298	170042326
A632	MAGIC-PARENTS	T	A	G	C	G	T	A	C	A	A	A	C	C	A	C	G	A	T	T	C	T	C	A	A	C	T	G	A	C	T	A	T	G	C	T	A	A	T	G	C	C	A	G	G	C	C	C	A
A654	MAGIC-PARENTS	T	A	G	C	G	T	A	C	A	A	A	C	C	A	C	G	A	T	T	C	T	C	A	A	C	T	G	A	C	T	A	T	G	C	T	A	A	T	G	C	C	A	G	G	C	C	C	A
B73	MAGIC-PARENTS	T	A	G	C	G	T	A	C	A	A	A	C	C	A	C	G	G	A	T	A	A	T	G	A	A	T	C	A	C	C	C	C	G	T	C	A	A	T	G	A	G	A	G	G	T	C	T	A
B96	MAGIC-PARENTS	T	A	G	C	G	T	A	C	A	A	A	C	C	A	C	A	G	T	A	C	T	C	G	A	A	C	C	A	C	C	C	C	G	T	C	A	A	T	G	A	G	A	G	G	T	C	T	A
C103	MAGIC-PARENTS	T	A	G	A	G	T	A	C	G	A	T	C	C	A	C	A	G	A	T	C	T	C	A	A	C	T	G	A	C	T	A	T	G	C	T	A	A	T	G	A	C	A	G	G	T	T	T	T
CO255	MAGIC-PARENTS	T	A	G	C	G	T	A	C	A	A	A	C	C	A	C	G	G	A	A	C	T	C	A	A	C	T	G	A	C	T	A	T	G	C	T	A	A	T	G	C	C	A	G	G	C	C	C	A
DK105	MAGIC-PARENTS	T	A	G	C	G	T	A	C	A	A	A	C	C	A	C	A	G	A	T	C	T	C	A	A	C	T	G	A	C	T	A	T	G	C	T	A	A	T	G	A	C	A	G	G	T	T	T	T
DK63	MAGIC-PARENTS	T	A	G	C	G	T	A	C	A	A	T	A	T	G	C	A	G	A	T	C	T	C	A	A	C	T	G	A	C	T	A	T	G	C	T	A	A	T	G	A	C	A	G	G	T	T	T	T
EP1	MAGIC-PARENTS	T	A	G	C	G	T	A	C	A	A	A	C	C	A	C	A	G	T	A	C	T	C	G	A	A	C	C	A	C	C	C	C	G	T	C	A	A	T	G	A	G	A	G	G	T	C	T	A
F492	MAGIC-PARENTS	T	A	G	C	G	T	A	C	A	A	A	C	C	A	C	G	A	T	A	C	T	C	A	A	C	T	G	A	C	T	A	T	G	C	T	A	A	T	G	C	C	A	G	G	C	C	C	A
FV2	MAGIC-PARENTS	T	A	G	C	G	T	A	C	A	A	A	C	T	A	C	G	A	T	T	C	T	C	A	G	A	T	C	G	A	T	C	C	T	T	T	G	T	C	A	A	C	G	C	T	T	C	T	A
FV252	MAGIC-PARENTS	C	T	A	C	A	C	G	T	G	G	A	C	C	A	T	G	G	A	T	C	T	C	A	A	C	T	G	A	C	T	A	T	G	C	T	A	A	T	G	C	C	A	G	G	C	C	C	A
ND245	MAGIC-PARENTS	T	A	G	C	G	T	A	C	A	A	T	A	T	G	C	A	G	A	T	C	T	C	A	A	C	T	G	A	C	T	A	T	G	C	T	A	A	T	G	A	C	A	G	G	T	T	T	T
OH43	MAGIC-PARENTS	T	A	G	A	G	T	A	C	G	A	T	C	C	A	C	A	G	A	T	C	T	C	A	A	C	T	G	A	C	T	A	T	G	C	T	A	A	T	G	A	C	A	G	G	T	T	T	T
VA85	MAGIC-PARENTS	T	A	G	C	G	T	A	C	A	A	A	A	T	G	C	A	G	A	T	C	T	C	G	A	A	T	C	A	C	C	C	C	T	T	T	G	T	C	A	A	C	G	C	T	T	C	T	A
W117	MAGIC-PARENTS	T	A	G	C	G	T	A	C	A	A	A	C	C	A	C	G	A	T	A	C	T	C	A	A	C	T	G	A	C	T	A	T	G	C	T	A	A	T	G	C	C	A	G	G	C	C	C	A
EB.09S.H.00003	MAGIC_DHIL	T	A	G	C	G	T	A	C	A	A	A	C	T	A	C	G	A	T	T	C	T	C	A	G	A	T	C	G	A	T	C	C	T	T	T	G	T	C	A	A	C	G	C	T	T	C	T	A
EB.09S.H.00004	MAGIC_DHIL	T	A	G	C	G	T	A	C	A	A	A	C	C	A	C	A	G	A	T	C	T	C	A	A	C	T	G	A	C	T	A	T	G	C	T	A	A	T	G	A	C	A	G	G	T	T	T	T
EB.09S.H.00005	MAGIC_DHIL	T	A	G	C	G	T	A	C	A	A	A	A	T	G	C	A	G	A	T	C	T	C	G	A	A	T	C	A	C	C	C	C	T	T	T	G	T	C	A	A	C	G	C	T	T	C	T	A
EB.09S.H.00007	MAGIC_DHIL	T	A	G	C	G	T	A	C	A	A	A	C	C	A	C	G	G	A	T	A	A	T	G	A	A	T	C	A	C	C	C	C	G	T	C	A	A	T	G	A	G	A	G	G	T	C	T	A
EB.09S.H.00008	MAGIC_DHIL	T	A	G	C	G	T	A	C	A	A	A	C	C	A	C	G	A	T	T	C	T	C	A	A	C	T	G	A	C	T	A	T	G	C	T	A	A	T	G	C	C	A	G	G	C	C	C	A
EB.09S.H.00009	MAGIC_DHIL	T	A	G	C	G	T	A	C	A	A	A	C	C	A	C	G	A	T	T	C	T	C	A	A	C	T	G	A	C	T	A	T	G	C	T	A	A	T	G	C	C	A	G	G	C	C	C	A
EB.09S.H.00015	MAGIC_DHIL	T	A	G	C	G	T	A	C	A	A	A	C	C	A	C	G	G	A	T	A	A	T	G	A	A	T	C	A	C	C	C	C	G	T	C	A	A	T	G	A	G	A	G	G	T	C	T	A
EB.09S.H.00016	MAGIC_DHIL	T	A	G	C	G	T	A	C	A	A	T	A	T	G	C	A	G	A	T	C	T	C	A	A	C	T	G	A	C	T	A	T	G	C	T	A	A	T	G	A	C	A	G	G	T	T	T	T
EB.09S.H.00017	MAGIC_DHIL	T	A	G	A	G	T	A	C	G	A	T	C	C	A	C	A	G	A	T	C	T	C	A	A	C	T	G	A	C	T	A	T	G	C	T	A	A	T	G	A	C	A	G	G	T	T	T	T
EB.09S.H.00019	MAGIC_DHIL	T	A	G	C	G	T	A	C	A	A	A	C	C	A	C	G	A	T	A	C	T	C	A	A	C	T	G	A	C	T	A	T	G	C	T	A	A	T	G	C	C	A	G	G	C	C	C	A
EB.09S.H.00027	MAGIC_DHIL	T	A	G	C	G	T	A	C	A	A	A	C	C	A	C	G	G	A	A	C	T	C	A	A	C	T	G	A	C	T	A	T	G	C	T	A	A	T	G	C	C	A	G	G	C	C	C	A
EB.09S.H.00030	MAGIC_DHIL	T	A	G	A	G	T	A	C	G	A	T	C	C	A	C	A	G	A	T	C	T	C	A	A	C	T	G	A	C	T	A	T	G	C	T	A	A	T	G	A	C	A	G	G	T	T	T	T
EB.09S.H.00039	MAGIC_DHIL	T	A	G	C	G	T	A	C	A	A	A	C	C	A	C	A	G	A	T	C	T	C	A	A	C	T	G	A	C	T	A	T	G	C	T	A	A	T	G	A	C	A	G	G	T	T	T	T
EB.09S.H.00040	MAGIC_DHIL	T	A	G	C	G	T	A	C	A	A	A	A	T	G	C	A	G	A	T	C	T	C	G	A	A	T	C	A	C	C	C	C	T	T	T	G	T	C	A	A	C	G	C	T	T	C	T	A
EB.09S.H.00041	MAGIC_DHIL	T	A	G	C	G	T	A	C	A	A	A	A	T	G	C	A	G	A	T	C	T	C	G	A	A	T	C	A	C	C	C	C	T	T	T	G	T	C	A	A	C	G	C	T	T	C	T	A
EB.09S.H.00043	MAGIC_DHIL	T	A	G	A	G	T	A	C	G	A	T	C	C	A	C	A	G	A	T	C	T	C	A	A	C	T	G	A	C	T	A	T	G	C	T	A	A	T	G	A	C	A	G	G	T	T	T	T
EB.09S.H.00044	MAGIC_DHIL	T	A	G	C	G	T	A	C	A	A	A	C	C	A	C	G	A	T	A	C	T	C	A	A	C	T	G	A	C	T	A	T	G	C	T	A	A	T	G	C	C	A	G	G	C	C	C	A
EB.09S.H.00045	MAGIC_DHIL	T	A	G	C	G	T	A	C	A	A	A	C	C	A	C	G	A	T	T	C	T	C	A	A	C	T	G	A	C	T	A	T	G	C	T	A	A	T	G	C	C	A	G	G	C	C	C	A
EB.09S.H.00046	MAGIC_DHIL	T	A	G	C	G	T	A	C	A	A	A	C	C	A	C	G	A	T	A	C	T	C	A	A	C	T	G	A	C	T	A	T	G	C	T	A	A	T	G	C	C	A	G	G	C	C	C	A
EB.09S.H.00048	MAGIC_DHIL	T	A	G	C	G	T	A	C	A	A	A	C	C	A	C	G	G	A	A	C	T	C	A	A	C	T	G	A	C	T	A	T	G	C	T	A	A	T	G	C	C	A	G	G	C	C	C	A
EB.09S.H.00049	MAGIC_DHIL	T	A	G	C	G	T	A	C	A	A	A	C	C	A	C	G	A	T	T	C	T	C	A	A	C	T	G	A	C	T	A	T	G	C	T	A	A	T	G	C	C	A	G	G	C	C	C	A
EB.09S.H.00052	MAGIC_DHIL	T	A	G	C	G	T	A	C	A	A	A	C	C	A	C	A	G	A	T	C	T	C	A	A	C	T	G	A	C	T	A	T	G	C	T	A	A	T	G	A	C	A	G	G	T	T	T	T
EB.09S.H.00054	MAGIC_DHIL	T	A	G	A	G	T	A	C	G	A	T	C	C	A	C	A	G	A	T	C	T	C	A	A	C	T	G	A	C	T	A	T	G	C	T	A	A	T	G	A	C	A	G	G	T	T	T	T
EB.09S.H.00061	MAGIC_DHIL	T	A	G	C	G	T	A	C	A	A	A	C	C	A	C	G	A	T	A	C	T	C	A	A	C	T	G	A	C	T	A	T	G	C	T	A	A	T	G	C	C	A	G	G	C	C	C	A
EB.09S.H.00063	MAGIC_DHIL	T	A	G	C	G	T	A	C	A	A	A	C	C	A	C	G	G	A	A	C	T	C	A	A	C	T	G	A	C	T	A	T	G	C	T	A	A	T	G	C	C	A	G	G	C	C	C	A
EB.09S.H.00064	MAGIC_DHIL	T	A	G	C	G	T	A	C	A	A	A	C	C	A	C	G	G	A	A	C	T	C	A	A	C	T	G	A	C	T	A	T	G	C	T	A	A	T	G	C	C	A	G	G	C	C	C	A
EB.09S.H.00065	MAGIC_DHIL	T	A	G	A	G	T	A	C	G	A	T	C	C	A	C	A	G	A	T	C	T	C	A	A	C	T	G	A	C	T	A	T	G	C	T	A	A	T	G	A	C	A	G	G	T	T	T	T
EB.09S.H.00071	MAGIC_DHIL	T	A	G	C	G	T	A	C	A	A	T	A	T	G	C	A	G	A	T	C	T	C	A	A	C	T	G	A	C	T	A	T	G	C	T	A	A	T	G	A	C	A	G	G	T	T	T	T
EB.09S.H.00073	MAGIC_DHIL	T	A	G	A	G	T	A	C	G	A	T	C	C	A	C	A	G	A	T	C	T	C	A	A	C	T	G	A	C	T	A	T	G	C	T	A	A	T	G	A	C	A	G	G	T	T	T	T
EB.09S.H.00074	MAGIC_DHIL	T	A	G	C	G	T	A	C	A	A	T	C	C	A	C	A	G	A	T	C	T	C	A	A	C	T	G	A	C	T	A	T	G	C	T	A	A	T	G	A	C	A	G	G	T	T	T	T
EB.09S.H.00076	MAGIC_DHIL	T	A	G	C	G	T	A	C	A	A	A	C	C	A	C	A	G	A	T	C	T	C	A	A	C	T	G	A	C	T	A	T	G	C	T	A	A	T	G	A	C	A	G	G	T	T	T	T
EB.09S.H.00079	MAGIC_DHIL	T	A	G	C	G	T	A	C	A	A	A	C	C	A	C	G	A	T	T	C	T	C	A	A	C	T	G	A	C	T	A	T	G	C	T	A	A	T	G	C	C	A	G	G	C	C	C	A
EB.09S.H.00080	MAGIC_DHIL	T	A	G	C	G	T	A	C	A	A	A	C	C	A	C	G	G	A	T	A	A	T	G	A	A	T	C	A	C	C	C	C	G	T	C	A	A	T	G	A	G	A	G	G	T	C	T	A
EB.09S.H.00081	MAGIC_DHIL	T	A	G	C	G	T	A	C	A	A	A	C	C	A	C	G	G	A	A	C	T	C	A	A	C	T	G	A	C	T	A	T	G	C	T	A	A	T	G	C	C	A	G	G	C	C	C	A
EB.09S.H.00083	MAGIC_DHIL	T	A	G	C	G	T	A	C	A	A	A	C	C	A	C	G	G	A	A	C	T	C	A	A	C	T	G	A	C	T	A	T	G	C	T	A	A	T	G	C	C	A	G	G	C	C	C	A
EB.09S.H.00084	MAGIC_DHIL	T	A	G	C	G	T	A	C	A	A	A	C	C	A	C	G	A	T	T	C	T	C	A	A	C	T	G	A	C	T	A	T	G	C	T	A	A	T	G	C	C	A	G	G	C	C	C	A
EB.09S.H.00086	MAGIC_DHIL	T	A	G	C	G	T	A	C	A	A	A	C	C	A	C	G	A	T	T	C	T	C	A	A	C	T	G	A	C	T	A	T	G	C	T	A	A	T	G	C	C	A	G	G	C	C	C	A
EB.09S.H.00087	MAGIC_DHIL	T	A	G	C	G	T	A	C	A	A	A	A	T	G	C	A	G	A	T	C	T	C	G	A	A	T	C	A	C	C	C	C	T	T	T	G	T	C	A	A	C	G	C	T	T	C	T	A
EB.09S.H.00090	MAGIC_DHIL	T	A	G	A	G	T	A	C	G	A	T	C	C	A	C	A	G	A	T	C	T	C	A	A	C	T	G	A	C	T	A	T	G	C	T	A	A	T	G	A	C	A	G	G	T	T	T	T
EB.09S.H.00093	MAGIC_DHIL	T	A	G	C	G	T	A	C	A	A	A	C	C	A	C	A	G	T	A	C	T	C	G	A	A	C	C	A	C	C	C	C	G	T	C	A	A	T	G	A	G	A	G	G	T	C	T	A
EB.09S.H.00094	MAGIC_DHIL	T	A	G	C	G	T	A	C	A	A	A	C	C	A	C	G	A	T	T	C	T	C	A	A	C	T	G	A	C	T	A	T	G	C	T	A	A	T	G	C	C	A	G	G	C	C	C	A
EB.09S.H.00097	MAGIC_DHIL	T	A	G	A	G	T	A	C	G	A	T	C	C	A	C	A	G	A	T	C	T	C	A	A	C	T	G	A	C	T	A	T	G	C	T	A	A	T	G	A	C	A	G	G	T	T	T	T
EB.09S.H.00098	MAGIC_DHIL	T	A	G	C	G	T	A	C	A	A	A	C	C	A	C	G	G	A	A	C	T	C	A	A	C	T	G	A	C	T	A	T	G	C	T	A	A	T	G	C	C	A	G	G	C	C	C	A
EB.09S.H.00100	MAGIC_DHIL	T	A	G	C	G	T	A	C	A	A	T	A	T	G	C	A	G	A	T	C	T	C	A	A	C	T	G	A	C	T	A	T	G	C	T	A	A	T	G	A	C	A	G	G	T	T	T	T
EB.09S.H.00101	MAGIC_DHIL	T	A	G	A	G	T	A	C	G	A	T	C	C	A	C	A	G	A	T	C	T	C	A	A	C	T	G	A	C	T	A	T	G	C	T	A	A	T	G	A	C	A	G	G	T	T	T	T
EB.09S.H.00106	MAGIC_DHIL	T	A	G	C	G	T	A	C	A	A	A	C	C	A	C	G	A	T	T	C	T	C	A	A	C	T	G	A	C	T	A	T	G	C	T	A	A	T	G	C	C	A	G	G	C	C	C	A
EB.09S.H.00107	MAGIC_DHIL	T	A	G	C	G	T	A	C	A	A	A	C	C	A	C	G	G	A	T	A	A	T	G	A	A	T	C	A	C	C	C	C	G	T	C	A	A	T	G	A	G	A	G	G	T	C	T	A
EB.09S.H.00108	MAGIC_DHIL	T	A	G	C	G	T	A	C	A	A	A	C	C	A	C	G	A	T	T	C	T	C	A	A	C	T	G	A	C	T	A	T	G	C	T	A	A	T	G	C	C	A	G	G	C	C	C	A
EB.09S.H.00111	MAGIC_DHIL	T	A	G	C	G	T	A	C	A	A	A	C	C	A	C	G	A	T	T	C	T	C	A	A	C	T	G	A	C	T	A	T	G	C	T	A	A	T	G	C	C	A	G	G	C	C	C	A
EB.09S.H.00112	MAGIC_DHIL	T	A	G	C	G	T	A	C	A	A	A	C	C	A	C	G	A	T	T	C	T	C	A	A	C	T	G	A	C	T	A	T	G	C	T	A	A	T	G	C	C	A	G	G	C	C	C	A
EB.09S.H.00114	MAGIC_DHIL	T	A	G	C	G	T	A	C	A	A	A	C	C	A	C	A	G	A	T	C	T	C	A	A	C	T	G	A	C	T	A	T	G	C	T	A	A	T	G	A	C	A	G	G	T	T	T	T
EB.09S.H.00115	MAGIC_DHIL	T	A	G	C	G	T	A	C	A	A	T	A	T	G	C	A	G	A	T	C	T	C	A	A	C	T	G	A	C	T	A	T	G	C	T	A	A	T	G	A	C	A	G	G	T	T	T	T
EB.09S.H.00116	MAGIC_DHIL	T	A	G	C	G	T	A	C	A	A	A	C	C	A	C	G	G	A	A	C	T	C	A	A	C	T	G	A	C	T	A	T	G	C	T	A	A	T	G	C	C	A	G	G	C	C	C	A
EB.09S.H.00118	MAGIC_DHIL	T	A	G	A	G	T	A	C	G	A	T	C	C	A	C	A	G	A	T	C	T	C	A	A	C	T	G	A	C	T	A	T	G	C	T	A	A	T	G	A	C	A	G	G	T	T	T	T
EB.09S.H.00122	MAGIC_DHIL	T	A	G	C	G	T	A	C	A	A	A	C	C	A	C	G	G	A	T	A	A	T	G	A	A	T	C	A	C	C	C	C	G	T	C	A	A	T	G	A	G	A	G	G	T	C	T	A
EB.09S.H.00130	MAGIC_DHIL	T	A	G	C	G	T	A	C	A	A	A	C	C	A	C	G	A	T	A	C	T	C	A	A	C	T	G	A	C	T	A	T	G	C	T	A	A	T	G	C	C	A	G	G	C	C	C	A
EB.09S.H.00132	MAGIC_DHIL	T	A	G	C	G	T	A	C	A	A	T	A	T	G	C	A	G	A	T	C	T	C	A	A	C	T	G	A	C	T	A	T	G	C	T	A	A	T	G	A	C	A	G	G	T	T	T	T
EB.09S.H.00133	MAGIC_DHIL	T	A	G	C	G	T	A	C	A	A	A	C	C	A	C	G	A	T	T	C	T	C	A	A	C	T	G	A	C	T	A	T	G	C	T	A	A	T	G	C	C	A	G	G	C	C	C	A
EB.09S.H.00134	MAGIC_DHIL	T	A	G	A	G	T	A	C	G	A	T	C	C	A	C	A	G	A	T	C	T	C	A	A	C	T	G	A	C	T	A	T	G	C	T	A	A	T	G	A	C	A	G	G	T	T	T	T
EB.09S.H.00135	MAGIC_DHIL	T	A	G	C	G	T	A	C	A	A	A	C	C	A	C	G	G	A	A	C	T	C	A	A	C	T	G	A	C	T	A	T	G	C	T	A	A	T	G	C	C	A	G	G	C	C	C	A
EB.09S.H.00136	MAGIC_DHIL	T	A	G	C	G	T	A	C	A	A	A	C	C	A	C	G	G	A	T	A	A	T	G	A	A	T	C	A	C	C	C	C	G	T	C	A	A	T	G	A	G	A	G	G	T	C	T	A
EB.09S.H.00137	MAGIC_DHIL	T	A	G	C	G	T	A	C	A	A	A	C	C	A	C	A	G	T	A	C	T	C	G	A	A	C	C	A	C	C	C	C	G	T	C	A	A	T	G	A	G	A	G	G	T	C	T	A
EB.09S.H.00140	MAGIC_DHIL	T	A	G	C	G	T	A	C	A	A	A	C	C	A	C	A	G	T	A	C	T	C	G	A	A	C	C	A	C	C	C	C	G	T	C	A	A	T	G	A	G	A	G	G	T	C	T	A
EB.09S.H.00142	MAGIC_DHIL	T	A	G	C	G	T	A	C	A	A	A	C	C	A	C	G	A	T	A	C	T	C	A	A	C	T	G	A	C	T	A	T	G	C	T	A	A	T	G	C	C	A	G	G	C	C	C	A
EB.09S.H.00145	MAGIC_DHIL	C	T	A	C	A	C	G	T	G	G	A	C	C	A	T	G	G	A	T	C	T	C	A	A	C	T	G	A	C	T	A	T	G	C	T	A	A	T	G	C	C	A	G	G	C	C	C	A
EB.09S.H.00149	MAGIC_DHIL	T	A	G	C	G	T	A	C	A	A	A	C	C	A	C	G	G	A	T	A	A	T	G	A	A	T	C	A	C	C	C	C	G	T	C	A	A	T	G	A	G	A	G	G	T	C	T	A
EB.09S.H.00155	MAGIC_DHIL	T	A	G	C	G	T	A	C	A	A	A	C	C	A	C	G	G	A	T	A	A	T	G	A	A	T	C	A	C	C	C	C	G	T	C	A	A	T	G	A	G	A	G	G	T	C	T	A
EB.09S.H.00157	MAGIC_DHIL	T	A	G	C	G	T	A	C	A	A	A	C	C	A	C	G	A	T	T	C	T	C	A	A	C	T	G	A	C	T	A	T	G	C	T	A	A	T	G	C	C	A	G	G	C	C	C	A
EB.09S.H.00160	MAGIC_DHIL	T	A	G	C	G	T	A	C	A	A	A	C	C	A	C	G	A	T	A	C	T	C	A	A	C	T	G	A	C	T	A	T	G	C	T	A	A	T	G	C	C	A	G	G	C	C	C	A
EB.09S.H.00161	MAGIC_DHIL	T	A	G	C	G	T	A	C	A	A	T	A	T	G	C	A	G	A	T	C	T	C	A	A	C	T	G	A	C	T	A	T	G	C	T	A	A	T	G	A	C	A	G	G	T	T	T	T
EB.09S.H.00168	MAGIC_DHIL	T	A	G	A	G	T	A	C	G	A	T	C	C	A	C	A	G	A	T	C	T	C	A	A	C	T	G	A	C	T	A	T	G	C	T	A	A	T	G	A	C	A	G	G	T	T	T	T
EB.09S.H.00169	MAGIC_DHIL	T	A	G	A	G	T	A	C	G	A	T	C	C	A	C	A	G	A	T	C	T	C	A	A	C	T	G	A	C	T	A	T	G	C	T	A	A	T	G	A	C	A	G	G	T	T	T	T
EB.09S.H.00171	MAGIC_DHIL	T	A	G	C	G	T	A	C	A	A	T	C	C	A	C	A	G	A	T	C	T	C	A	A	C	T	G	A	C	T	A	T	G	C	T	A	A	T	G	A	C	A	G	G	T	T	T	T
EB.09S.H.00172	MAGIC_DHIL	T	A	G	C	G	T	A	C	A	A	A	C	T	A	C	G	A	T	T	C	T	C	A	G	A	T	C	G	A	T	C	C	T	T	T	G	T	C	A	A	C	G	C	T	T	C	T	A
EB.09S.H.00175	MAGIC_DHIL	T	A	G	C	G	T	A	C	A	A	A	C	C	A	C	G	A	T	A	C	T	C	A	A	C	T	G	A	C	T	A	T	G	C	T	A	A	T	G	C	C	A	G	G	C	C	C	A
EB.09S.H.00178	MAGIC_DHIL	T	A	G	C	G	T	A	C	A	A	A	C	C	A	C	A	G	T	A	C	T	C	G	A	A	C	C	A	C	C	C	C	G	T	C	A	A	T	G	A	G	A	G	G	T	C	T	A
EB.09S.H.00179	MAGIC_DHIL	T	A	G	C	G	T	A	C	A	A	A	C	C	A	C	G	A	T	A	C	T	C	A	A	C	T	G	A	C	T	A	T	G	C	T	A	A	T	G	C	C	A	G	G	C	C	C	A
EB.09S.H.00183	MAGIC_DHIL	T	A	G	C	G	T	A	C	A	A	A	C	C	A	C	G	G	A	T	A	A	T	G	A	A	T	C	A	C	C	C	C	G	T	C	A	A	T	G	A	G	A	G	G	T	C	T	A
EB.09S.H.00185	MAGIC_DHIL	T	A	G	C	G	T	A	C	A	A	A	C	C	A	C	G	A	T	A	C	T	C	A	A	C	T	G	A	C	T	A	T	G	C	T	A	A	T	G	C	C	A	G	G	C	C	C	A
EB.09S.H.00188	MAGIC_DHIL	T	A	G	C	G	T	A	C	A	A	T	A	T	G	C	A	G	A	T	C	T	C	A	A	C	T	G	A	C	T	A	T	G	C	T	A	A	T	G	A	C	A	G	G	T	T	T	T
EB.09S.H.00191	MAGIC_DHIL	T	A	G	C	G	T	A	C	A	A	T	A	T	G	C	A	G	A	T	C	T	C	A	A	C	T	G	A	C	T	A	T	G	C	T	A	A	T	G	A	C	A	G	G	T	T	T	T
EB.09S.H.00192	MAGIC_DHIL	T	A	G	C	G	T	A	C	A	A	A	C	C	A	C	G	G	A	T	A	A	T	G	A	A	T	C	A	C	C	C	C	G	T	C	A	A	T	G	A	G	A	G	G	T	C	T	A
EB.09S.H.00193	MAGIC_DHIL	T	A	G	A	G	T	A	C	G	A	T	C	C	A	C	A	G	A	T	C	T	C	A	A	C	T	G	A	C	T	A	T	G	C	T	A	A	T	G	A	C	A	G	G	T	T	T	T
EB.09S.H.00194	MAGIC_DHIL	T	A	G	C	G	T	A	C	A	A	A	C	T	A	C	G	A	T	T	C	T	C	A	G	A	T	C	G	A	T	C	C	T	T	T	G	T	C	A	A	C	G	C	T	T	C	T	A
EB.09S.H.00195	MAGIC_DHIL	T	A	G	C	G	T	A	C	A	A	A	A	T	G	C	A	G	A	T	C	T	C	G	A	A	T	C	A	C	C	C	C	T	T	T	G	T	C	A	A	C	G	C	T	T	C	T	A
EB.09S.H.00198	MAGIC_DHIL	T	A	G	A	G	T	A	C	G	A	T	C	C	A	C	A	G	A	T	C	T	C	A	A	C	T	G	A	C	T	A	T	G	C	T	A	A	T	G	A	C	A	G	G	T	T	T	T
EB.09S.H.00199	MAGIC_DHIL	T	A	G	C	G	T	A	C	A	A	A	C	C	A	C	G	A	T	T	C	T	C	A	A	C	T	G	A	C	T	A	T	G	C	T	A	A	T	G	C	C	A	G	G	C	C	C	A
EB.09S.H.00201	MAGIC_DHIL	T	A	G	C	G	T	A	C	A	A	A	C	C	A	C	G	A	T	T	C	T	C	A	A	C	T	G	A	C	T	A	T	G	C	T	A	A	T	G	C	C	A	G	G	C	C	C	A
EB.09S.H.00204	MAGIC_DHIL	T	A	G	C	G	T	A	C	A	A	A	C	C	A	C	A	G	T	A	C	T	C	G	A	A	C	C	A	C	C	C	C	G	T	C	A	A	T	G	A	G	A	G	G	T	C	T	A
EB.09S.H.00205	MAGIC_DHIL	T	A	G	A	G	T	A	C	G	A	T	C	C	A	C	A	G	A	T	C	T	C	A	A	C	T	G	A	C	T	A	T	G	C	T	A	A	T	G	A	C	A	G	G	T	T	T	T
EB.09S.H.00208	MAGIC_DHIL	T	A	G	C	G	T	A	C	A	A	A	C	C	A	C	G	A	T	A	C	T	C	A	A	C	T	G	A	C	T	A	T	G	C	T	A	A	T	G	C	C	A	G	G	C	C	C	A
EB.09S.H.00209	MAGIC_DHIL	T	A	G	C	G	T	A	C	A	A	A	C	C	A	C	G	A	T	T	C	T	C	A	A	C	T	G	A	C	T	A	T	G	C	T	A	A	T	G	C	C	A	G	G	C	C	C	A
EB.09S.H.00216	MAGIC_DHIL	C	T	A	C	A	C	G	T	G	G	A	C	C	A	T	G	G	A	T	C	T	C	A	A	C	T	G	A	C	T	A	T	G	C	T	A	A	T	G	C	C	A	G	G	C	C	C	A
EB.09S.H.00223	MAGIC_DHIL	T	A	G	C	G	T	A	C	A	A	A	C	C	A	C	G	A	T	T	C	T	C	A	A	C	T	G	A	C	T	A	T	G	C	T	A	A	T	G	C	C	A	G	G	C	C	C	A
EB.09S.H.00224	MAGIC_DHIL	C	T	A	C	A	C	G	T	G	G	A	C	C	A	T	G	G	A	T	C	T	C	A	A	C	T	G	A	C	T	A	T	G	C	T	A	A	T	G	C	C	A	G	G	C	C	C	A
EB.09S.H.00225	MAGIC_DHIL	T	A	G	C	G	T	A	C	A	A	A	C	C	A	C	G	A	T	T	C	T	C	A	A	C	T	G	A	C	T	A	T	G	C	T	A	A	T	G	C	C	A	G	G	C	C	C	A
EB.09S.H.00226	MAGIC_DHIL	T	A	G	C	G	T	A	C	A	A	A	C	C	A	C	G	A	T	T	C	T	C	A	A	C	T	G	A	C	T	A	T	G	C	T	A	A	T	G	C	C	A	G	G	C	C	C	A
EB.09S.H.00232	MAGIC_DHIL	T	A	G	C	G	T	A	C	A	A	A	C	C	A	C	G	A	T	T	C	T	C	A	A	C	T	G	A	C	T	A	T	G	C	T	A	A	T	G	C	C	A	G	G	C	C	C	A
EB.09S.H.00235	MAGIC_DHIL	T	A	G	A	G	T	A	C	G	A	T	C	C	A	C	A	G	A	T	C	T	C	A	A	C	T	G	A	C	T	A	T	G	C	T	A	A	T	G	A	C	A	G	G	T	T	T	T
EB.09S.H.00238	MAGIC_DHIL	T	A	G	C	G	T	A	C	A	A	A	C	C	A	C	G	A	T	T	C	T	C	A	A	C	T	G	A	C	T	A	T	G	C	T	A	A	T	G	C	C	A	G	G	C	C	C	A
EB.09S.H.00240	MAGIC_DHIL	T	A	G	C	G	T	A	C	A	A	A	C	C	A	C	G	A	T	A	C	T	C	A	A	C	T	G	A	C	T	A	T	G	C	T	A	A	T	G	C	C	A	G	G	C	C	C	A
EB.09S.H.00242	MAGIC_DHIL	T	A	G	C	G	T	A	C	A	A	A	C	C	A	C	G	A	T	T	C	T	C	A	A	C	T	G	A	C	T	A	T	G	C	T	A	A	T	G	C	C	A	G	G	C	C	C	A
EB.09S.H.00243	MAGIC_DHIL	T	A	G	C	G	T	A	C	A	A	A	C	C	A	C	G	G	A	A	C	T	C	A	A	C	T	G	A	C	T	A	T	G	C	T	A	A	T	G	C	C	A	G	G	C	C	C	A
EB.09S.H.00245	MAGIC_DHIL	T	A	G	C	G	T	A	C	A	A	A	C	C	A	C	G	A	T	A	C	T	C	A	A	C	T	G	A	C	T	A	T	G	C	T	A	A	T	G	C	C	A	G	G	C	C	C	A
EB.09S.H.00246	MAGIC_DHIL	T	A	G	C	G	T	A	C	A	A	A	C	C	A	C	G	A	T	A	C	T	C	A	A	C	T	G	A	C	T	A	T	G	C	T	A	A	T	G	C	C	A	G	G	C	C	C	A
EB.09S.H.00250	MAGIC_DHIL	T	A	G	C	G	T	A	C	A	A	A	C	C	A	C	G	A	T	T	C	T	C	A	A	C	T	G	A	C	T	A	T	G	C	T	A	A	T	G	C	C	A	G	G	C	C	C	A
EB.09S.H.00251	MAGIC_DHIL	T	A	G	C	G	T	A	C	A	A	A	C	T	A	C	G	A	T	T	C	T	C	A	G	A	T	C	G	A	T	C	C	T	T	T	G	T	C	A	A	C	G	C	T	T	C	T	A
EB.09S.H.00253	MAGIC_DHIL	T	A	G	C	G	T	A	C	A	A	A	C	C	A	C	G	A	T	T	C	T	C	A	A	C	T	G	A	C	T	A	T	G	C	T	A	A	T	G	C	C	A	G	G	C	C	C	A
EB.09S.H.00254	MAGIC_DHIL	T	A	G	C	G	T	A	C	A	A	A	C	C	A	C	A	G	A	T	C	T	C	A	A	C	T	G	A	C	T	A	T	G	C	T	A	A	T	G	A	C	A	G	G	T	T	T	T
EB.09S.H.00263	MAGIC_DHIL	T	A	G	C	G	T	A	C	A	A	A	C	C	A	C	G	G	A	A	C	T	C	A	A	C	T	G	A	C	T	A	T	G	C	T	A	A	T	G	C	C	A	G	G	C	C	C	A
EB.09S.H.00264	MAGIC_DHIL	T	A	G	C	G	T	A	C	A	A	A	C	C	A	C	G	A	T	T	C	T	C	A	A	C	T	G	A	C	T	A	T	G	C	T	A	A	T	G	C	C	A	G	G	C	C	C	A
EB.09S.H.00265	MAGIC_DHIL	T	A	G	C	G	T	A	C	A	A	A	C	C	A	C	G	G	A	A	C	T	C	A	A	C	T	G	A	C	T	A	T	G	C	T	A	A	T	G	C	C	A	G	G	C	C	C	A
EB.09S.H.00266	MAGIC_DHIL	T	A	G	C	G	T	A	C	A	A	T	C	C	A	C	A	G	A	T	C	T	C	A	A	C	T	G	A	C	T	A	T	G	C	T	A	A	T	G	A	C	A	G	G	T	T	T	T
EB.09S.H.00267	MAGIC_DHIL	T	A	G	C	G	T	A	C	A	A	A	A	T	G	C	A	G	A	T	C	T	C	G	A	A	T	C	A	C	C	C	C	T	T	T	G	T	C	A	A	C	G	C	T	T	C	T	A
EB.09S.H.00273	MAGIC_DHIL	T	A	G	C	G	T	A	C	A	A	A	C	C	A	C	G	A	T	A	C	T	C	A	A	C	T	G	A	C	T	A	T	G	C	T	A	A	T	G	C	C	A	G	G	C	C	C	A
EB.09S.H.00277	MAGIC_DHIL	T	A	G	C	G	T	A	C	A	A	A	C	C	A	C	G	G	A	A	C	T	C	A	A	C	T	G	A	C	T	A	T	G	C	T	A	A	T	G	C	C	A	G	G	C	C	C	A
EB.09S.H.00278	MAGIC_DHIL	T	A	G	A	G	T	A	C	G	A	T	C	C	A	C	A	G	A	T	C	T	C	A	A	C	T	G	A	C	T	A	T	G	C	T	A	A	T	G	A	C	A	G	G	T	T	T	T
EB.09S.H.00283	MAGIC_DHIL	T	A	G	C	G	T	A	C	A	A	A	C	T	A	C	G	A	T	T	C	T	C	A	G	A	T	C	G	A	T	C	C	T	T	T	G	T	C	A	A	C	G	C	T	T	C	T	A
EB.09S.H.00284	MAGIC_DHIL	T	A	G	C	G	T	A	C	A	A	A	C	C	A	C	G	A	T	A	C	T	C	A	A	C	T	G	A	C	T	A	T	G	C	T	A	A	T	G	C	C	A	G	G	C	C	C	A
EB.09S.H.00287	MAGIC_DHIL	T	A	G	C	G	T	A	C	A	A	A	C	T	A	C	G	A	T	T	C	T	C	A	G	A	T	C	G	A	T	C	C	T	T	T	G	T	C	A	A	C	G	C	T	T	C	T	A
EB.09S.H.00290	MAGIC_DHIL	T	A	G	C	G	T	A	C	A	A	A	C	C	A	C	G	A	T	A	C	T	C	A	A	C	T	G	A	C	T	A	T	G	C	T	A	A	T	G	C	C	A	G	G	C	C	C	A
EB.09S.H.00291	MAGIC_DHIL	T	A	G	C	G	T	A	C	A	A	A	C	C	A	C	G	A	T	T	C	T	C	A	A	C	T	G	A	C	T	A	T	G	C	T	A	A	T	G	C	C	A	G	G	C	C	C	A
EB.09S.H.00292	MAGIC_DHIL	T	A	G	C	G	T	A	C	A	A	A	C	C	A	C	A	G	T	A	C	T	C	G	A	A	C	C	A	C	C	C	C	G	T	C	A	A	T	G	A	G	A	G	G	T	C	T	A
EB.09S.H.00294	MAGIC_DHIL	T	A	G	C	G	T	A	C	A	A	A	C	C	A	C	A	G	A	T	C	T	C	A	A	C	T	G	A	C	T	A	T	G	C	T	A	A	T	G	A	C	A	G	G	T	T	T	T
EB.09S.H.00297	MAGIC_DHIL	T	A	G	C	G	T	A	C	A	A	T	A	T	G	C	A	G	A	T	C	T	C	A	A	C	T	G	A	C	T	A	T	G	C	T	A	A	T	G	A	C	A	G	G	T	T	T	T
EB.09S.H.00300	MAGIC_DHIL	T	A	G	C	G	T	A	C	A	A	A	C	C	A	C	G	G	A	T	A	A	T	G	A	A	T	C	A	C	C	C	C	G	T	C	A	A	T	G	A	G	A	G	G	T	C	T	A
EB.09S.H.00306	MAGIC_DHIL	T	A	G	C	G	T	A	C	A	A	T	A	T	G	C	A	G	A	T	C	T	C	A	A	C	T	G	A	C	T	A	T	G	C	T	A	A	T	G	A	C	A	G	G	T	T	T	T
EB.09S.H.00309	MAGIC_DHIL	T	A	G	C	G	T	A	C	A	A	A	C	C	A	C	G	A	T	A	C	T	C	A	A	C	T	G	A	C	T	A	T	G	C	T	A	A	T	G	C	C	A	G	G	C	C	C	A
EB.09S.H.00315	MAGIC_DHIL	T	A	G	C	G	T	A	C	A	A	A	C	T	A	C	G	A	T	T	C	T	C	A	G	A	T	C	G	A	T	C	C	T	T	T	G	T	C	A	A	C	G	C	T	T	C	T	A
EB.09S.H.00316	MAGIC_DHIL	T	A	G	C	G	T	A	C	A	A	A	C	T	A	C	G	A	T	T	C	T	C	A	G	A	T	C	G	A	T	C	C	T	T	T	G	T	C	A	A	C	G	C	T	T	C	T	A
EB.09S.H.00318	MAGIC_DHIL	T	A	G	C	G	T	A	C	A	A	T	A	T	G	C	A	G	A	T	C	T	C	A	A	C	T	G	A	C	T	A	T	G	C	T	A	A	T	G	A	C	A	G	G	T	T	T	T
EB.09S.H.00322	MAGIC_DHIL	T	A	G	C	G	T	A	C	A	A	A	C	C	A	C	G	G	A	A	C	T	C	A	A	C	T	G	A	C	T	A	T	G	C	T	A	A	T	G	C	C	A	G	G	C	C	C	A
EB.09S.H.00324	MAGIC_DHIL	T	A	G	A	G	T	A	C	G	A	T	C	C	A	C	A	G	A	T	C	T	C	A	A	C	T	G	A	C	T	A	T	G	C	T	A	A	T	G	A	C	A	G	G	T	T	T	T
EB.09S.H.00325	MAGIC_DHIL	T	A	G	C	G	T	A	C	A	A	A	C	T	A	C	G	A	T	?	C	T	C	A	A	C	T	G	A	C	T	A	T	G	C	T	A	A	T	G	C	C	A	G	G	C	C	C	A
EB.09S.H.00326	MAGIC_DHIL	T	A	G	C	G	T	A	C	A	A	A	C	C	A	C	A	G	A	T	C	T	C	A	A	C	T	G	A	C	T	A	T	G	C	T	A	A	T	G	A	C	A	G	G	T	T	T	T
EB.09S.H.00328	MAGIC_DHIL	T	A	G	C	G	T	A	C	A	A	A	C	C	A	C	G	A	T	T	C	T	C	A	A	C	T	G	A	C	T	A	T	G	C	T	A	A	T	G	C	C	A	G	G	C	C	C	A
EB.09S.H.00329	MAGIC_DHIL	T	A	G	C	G	T	A	C	A	A	A	C	T	A	C	G	A	T	T	C	T	C	A	G	A	T	C	G	A	T	C	C	T	T	T	G	T	C	A	A	C	G	C	T	T	C	T	A
EB.09S.H.00331	MAGIC_DHIL	T	A	G	C	G	T	A	C	A	A	A	C	C	A	C	G	A	T	A	C	T	C	A	A	C	T	G	A	C	T	A	T	G	C	T	A	A	T	G	C	C	A	G	G	C	C	C	A
EB.09S.H.00334	MAGIC_DHIL	T	A	G	C	G	T	A	C	A	A	A	C	C	A	C	G	G	A	T	A	A	T	G	A	A	T	C	A	C	C	C	C	G	T	C	A	A	T	G	A	G	A	G	G	T	C	T	A
EB.09S.H.00335	MAGIC_DHIL	T	A	G	C	G	T	A	C	A	A	A	C	C	A	C	G	A	T	T	C	T	C	A	A	C	T	G	A	C	T	A	T	G	C	T	A	A	T	G	C	C	A	G	G	C	C	C	A
EB.09S.H.00336	MAGIC_DHIL	T	A	G	C	G	T	A	C	A	A	A	C	C	A	C	G	G	A	A	C	T	C	A	A	C	T	G	A	C	T	A	T	G	C	T	A	A	T	G	C	C	A	G	G	C	C	C	A
EB.09S.H.00340	MAGIC_DHIL	T	A	G	C	G	T	A	C	A	A	A	C	C	A	C	G	A	T	T	C	T	C	A	A	C	T	G	A	C	T	A	T	G	C	T	A	A	T	G	C	C	A	G	G	C	C	C	A
EB.09S.H.00341	MAGIC_DHIL	T	A	G	C	G	T	A	C	A	A	A	C	C	A	C	G	G	A	A	C	T	C	A	A	C	T	G	A	C	T	A	T	G	C	T	A	A	T	G	C	C	A	G	G	C	C	C	A
EB.09S.H.00348	MAGIC_DHIL	T	A	G	C	G	T	A	C	A	A	A	C	T	A	C	G	A	T	T	C	T	C	A	G	A	T	C	G	A	T	C	C	T	T	T	G	T	C	A	A	C	G	C	T	T	C	T	A
EB.09S.H.00349	MAGIC_DHIL	T	A	G	C	G	T	A	C	A	A	T	A	T	G	C	A	G	A	T	C	T	C	A	A	C	T	G	A	C	T	A	T	G	C	T	A	A	T	G	A	C	A	G	G	T	T	T	T
EB.09S.H.00352	MAGIC_DHIL	T	A	G	C	G	T	A	C	A	A	A	C	T	A	C	G	A	T	T	C	T	C	A	G	A	T	C	G	A	T	C	C	T	T	T	G	T	C	A	A	C	G	C	T	T	C	T	A
EB.09S.H.00353	MAGIC_DHIL	T	A	G	C	G	T	A	C	A	A	T	A	T	G	C	A	G	A	T	C	T	C	A	A	C	T	G	A	C	T	A	T	G	C	T	A	A	T	G	A	C	A	G	G	T	T	T	T
EB.09S.H.00355	MAGIC_DHIL	T	A	G	A	G	T	A	C	G	A	T	C	C	A	C	A	G	A	T	C	T	C	A	A	C	T	G	A	C	T	A	T	G	C	T	A	A	T	G	A	C	A	G	G	T	T	T	T
EB.09S.H.00356	MAGIC_DHIL	T	A	G	C	G	T	A	C	A	A	A	C	C	A	C	G	A	T	A	C	T	C	A	A	C	T	G	A	C	T	A	T	G	C	T	A	A	T	G	C	C	A	G	G	C	C	C	A
EB.09S.H.00357	MAGIC_DHIL	T	A	G	C	G	T	A	C	A	A	A	C	C	A	C	G	A	T	T	C	T	C	A	A	C	T	G	A	C	T	A	T	G	C	T	A	A	T	G	C	C	A	G	G	C	C	C	A
EB.09S.H.00359	MAGIC_DHIL	T	A	G	C	G	T	A	C	A	A	A	C	T	A	C	G	A	T	T	C	T	C	A	G	A	T	C	G	A	T	C	C	T	T	T	G	T	C	A	A	C	G	C	T	T	C	T	A
EB.09S.H.00360	MAGIC_DHIL	T	A	G	C	G	T	A	C	A	A	T	A	T	G	C	A	G	A	T	C	T	C	A	A	C	T	G	A	C	T	A	T	G	C	T	A	A	T	G	A	C	A	G	G	T	T	T	T
EB.09S.H.00364	MAGIC_DHIL	T	A	G	C	G	T	A	C	A	A	T	A	T	G	C	A	G	A	T	C	T	C	A	A	C	T	G	A	C	T	A	T	G	C	T	A	A	T	G	A	C	A	G	G	T	T	T	T
EB.09S.H.00368	MAGIC_DHIL	T	A	G	C	G	T	A	C	A	A	T	A	T	G	C	A	G	A	T	C	T	C	A	A	C	T	G	A	C	T	A	T	G	C	T	A	A	T	G	A	C	A	G	G	T	T	T	T
EB.09S.H.00370	MAGIC_DHIL	T	A	G	C	G	T	A	C	A	A	A	C	T	A	C	G	A	T	T	C	T	C	A	G	A	T	C	G	A	T	C	C	T	T	T	G	T	C	A	A	C	G	C	T	T	C	T	A
EB.09S.H.00372	MAGIC_DHIL	T	A	G	C	G	T	A	C	A	A	A	C	C	A	C	G	G	A	T	A	A	T	G	A	A	T	C	A	C	C	C	C	G	T	C	A	A	T	G	A	G	A	G	G	T	C	T	A
EB.09S.H.00373	MAGIC_DHIL	T	A	G	C	G	T	A	C	A	A	A	C	C	A	C	G	A	T	T	C	T	C	A	A	C	T	G	A	C	T	A	T	G	C	T	A	A	T	G	C	C	A	G	G	C	C	C	A
EB.09S.H.00374	MAGIC_DHIL	T	A	G	C	G	T	A	C	A	A	A	C	C	A	C	G	G	A	T	A	A	T	G	A	A	T	C	A	C	C	C	C	G	T	C	A	A	T	G	A	G	A	G	G	T	C	T	A
EB.09S.H.00377	MAGIC_DHIL	T	A	G	C	G	T	A	C	A	A	A	C	C	A	C	G	A	T	A	C	T	C	A	A	C	T	G	A	C	T	A	T	G	C	T	A	A	T	G	C	C	A	G	G	C	C	C	A
EB.09S.H.00378	MAGIC_DHIL	T	A	G	C	G	T	A	C	A	A	A	C	C	A	C	G	A	T	T	C	T	C	A	A	C	T	G	A	C	T	A	T	G	C	T	A	A	T	G	C	C	A	G	G	C	C	C	A
EB.09S.H.00382	MAGIC_DHIL	T	A	G	C	G	T	A	C	A	A	T	A	T	G	C	A	G	A	T	C	T	C	A	A	C	T	G	A	C	T	A	T	G	C	T	A	A	T	G	A	C	A	G	G	T	T	T	T
EB.09S.H.00383	MAGIC_DHIL	T	A	G	A	G	T	A	C	G	A	T	C	C	A	C	A	G	A	T	C	T	C	A	A	C	T	G	A	C	T	A	T	G	C	T	A	A	T	G	A	C	A	G	G	T	T	T	T
EB.09S.H.00384	MAGIC_DHIL	T	A	G	C	G	T	A	C	A	A	A	C	C	A	C	G	G	A	A	C	T	C	A	A	C	T	G	A	C	T	A	T	G	C	T	A	A	T	G	C	C	A	G	G	C	C	C	A
EB.09S.H.00385	MAGIC_DHIL	C	T	A	C	A	C	G	T	G	G	A	C	C	A	T	G	G	A	T	C	T	C	A	A	C	T	G	A	C	T	A	T	G	C	T	A	A	T	G	C	C	A	G	G	C	C	C	A
EB.09S.H.00388	MAGIC_DHIL	T	A	G	C	G	T	A	C	A	A	A	C	C	A	C	A	G	A	T	C	T	C	A	A	C	T	G	A	C	T	A	T	G	C	T	A	A	T	G	A	C	A	G	G	T	T	T	T
EB.09S.H.00389	MAGIC_DHIL	T	A	G	C	G	T	A	C	A	A	A	C	C	A	C	A	G	T	A	C	T	C	G	A	A	C	C	A	C	C	C	C	G	T	C	A	A	T	G	A	G	A	G	G	T	C	T	A
EB.09S.H.00390	MAGIC_DHIL	T	A	G	C	G	T	A	C	A	A	A	C	C	A	C	G	A	T	A	C	T	C	A	A	C	T	G	A	C	T	A	T	G	C	T	A	A	T	G	C	C	A	G	G	C	C	C	A
EB.09S.H.00393	MAGIC_DHIL	T	A	G	C	G	T	A	C	A	A	A	C	C	A	C	G	G	A	T	A	A	T	G	A	A	T	C	A	C	C	C	C	G	T	C	A	A	T	G	A	G	A	G	G	T	C	T	A
EB.09S.H.00394	MAGIC_DHIL	T	A	G	C	G	T	A	C	A	A	A	C	C	A	C	G	A	T	A	C	T	C	A	A	C	T	G	A	C	T	A	T	G	C	T	A	A	T	G	C	C	A	G	G	C	C	C	A
EB.09S.H.00397	MAGIC_DHIL	T	A	G	C	G	T	A	C	A	A	A	C	C	A	C	A	G	T	A	C	T	C	G	A	A	C	C	A	C	C	C	C	G	T	C	A	A	T	G	A	G	A	G	G	T	C	T	A
EB.09S.H.00398	MAGIC_DHIL	T	A	G	C	G	T	A	C	A	A	A	C	C	A	C	G	A	T	T	C	T	C	A	A	C	T	G	A	C	T	A	T	G	C	T	A	A	T	G	C	C	A	G	G	C	C	C	A
EB.09S.H.00399	MAGIC_DHIL	T	A	G	C	G	T	A	C	A	A	A	C	C	A	C	G	G	A	T	A	A	T	G	A	A	T	C	A	C	C	C	C	G	T	C	A	A	T	G	A	G	A	G	G	T	C	T	A
EB.09S.H.00402	MAGIC_DHIL	T	A	G	C	G	T	A	C	A	A	A	C	C	A	C	G	A	T	T	C	T	C	A	A	C	T	G	A	C	T	A	T	G	C	T	A	A	T	G	C	C	A	G	G	C	C	C	A
EB.09S.H.00407	MAGIC_DHIL	T	A	G	C	G	T	A	C	A	A	A	C	T	A	C	G	A	T	T	C	T	C	A	G	A	T	C	G	A	T	C	C	T	T	T	G	T	C	A	A	C	G	C	T	T	C	T	A
EB.09S.H.00409	MAGIC_DHIL	T	A	G	C	G	T	A	C	A	A	T	A	T	G	C	A	G	A	T	C	T	C	A	A	C	T	G	A	C	T	A	T	G	C	T	A	A	T	G	A	C	A	G	G	T	T	T	T
EB.09S.H.00410	MAGIC_DHIL	T	A	G	C	G	T	A	C	A	A	A	C	C	A	C	G	A	T	A	C	T	C	A	A	C	T	G	A	C	T	A	T	G	C	T	A	A	T	G	C	C	A	G	G	C	C	C	A
EB.09S.H.00413	MAGIC_DHIL	T	A	G	C	G	T	A	C	A	A	A	C	C	A	C	A	G	A	T	C	T	C	A	A	C	T	G	A	C	T	A	T	G	C	T	A	A	T	G	A	C	A	G	G	T	T	T	T
EB.09S.H.00414	MAGIC_DHIL	T	A	G	C	G	T	A	C	A	A	A	C	C	A	C	G	A	T	T	C	T	C	A	A	C	T	G	A	C	T	A	T	G	C	T	A	A	T	G	C	C	A	G	G	C	C	C	A
EB.09S.H.00415	MAGIC_DHIL	C	T	A	C	A	C	G	T	G	G	A	C	C	A	T	G	G	A	T	C	T	C	A	A	C	T	G	A	C	T	A	T	G	C	T	A	A	T	G	C	C	A	G	G	C	C	C	A
EB.09S.H.00416	MAGIC_DHIL	T	A	G	C	G	T	A	C	A	A	T	A	T	G	C	A	G	A	T	C	T	C	A	A	C	T	G	A	C	T	A	T	G	C	T	A	A	T	G	A	C	A	G	G	T	T	T	T
EB.09S.H.00418	MAGIC_DHIL	T	A	G	C	G	T	A	C	A	A	A	C	C	A	C	G	A	T	T	C	T	C	A	A	C	T	G	A	C	T	A	T	G	C	T	A	A	T	G	C	C	A	G	G	C	C	C	A
EB.09S.H.00419	MAGIC_DHIL	T	A	G	C	G	T	A	C	A	A	A	A	T	G	C	A	G	A	T	C	T	C	G	A	A	T	C	A	C	C	C	C	T	T	T	G	T	C	A	A	C	G	C	T	T	C	T	A
EB.09S.H.00420	MAGIC_DHIL	T	A	G	C	G	T	A	C	A	A	A	C	C	A	C	G	G	A	T	A	A	T	G	A	A	T	C	A	C	C	C	C	G	T	C	A	A	T	G	A	G	A	G	G	T	C	T	A
EB.09S.H.00421	MAGIC_DHIL	T	A	G	C	G	T	A	C	A	A	A	C	C	A	C	G	G	A	T	A	A	T	G	A	A	T	C	A	C	C	C	C	G	T	C	A	A	T	G	A	G	A	G	G	T	C	T	A
EB.09S.H.00424	MAGIC_DHIL	T	A	G	C	G	T	A	C	A	A	A	C	C	A	C	G	A	T	T	C	T	C	A	A	C	T	G	A	C	T	A	T	G	C	T	A	A	T	G	C	C	A	G	G	C	C	C	A
EB.09S.H.00425	MAGIC_DHIL	T	A	G	C	G	T	A	C	A	A	A	C	C	A	C	G	A	T	A	C	T	C	A	A	C	T	G	A	C	T	A	T	G	C	T	A	A	T	G	C	C	A	G	G	C	C	C	A
EB.09S.H.00426	MAGIC_DHIL	T	A	G	A	G	T	A	C	G	A	T	C	C	A	C	A	G	A	T	C	T	C	A	A	C	T	G	A	C	T	A	T	G	C	T	A	A	T	G	A	C	A	G	G	T	T	T	T
EB.09S.H.00427	MAGIC_DHIL	T	A	G	C	G	T	A	C	A	A	A	C	C	A	C	G	A	T	T	C	T	C	A	A	C	T	G	A	C	T	A	T	G	C	T	A	A	T	G	C	C	A	G	G	C	C	C	A
EB.09S.H.00429	MAGIC_DHIL	C	T	A	C	A	C	G	T	G	G	A	C	C	A	T	G	G	A	T	C	T	C	A	A	C	T	G	A	C	T	A	T	G	C	T	A	A	T	G	C	C	A	G	G	C	C	C	A
EB.09S.H.00433	MAGIC_DHIL	T	A	G	C	G	T	A	C	A	A	A	C	C	A	C	A	G	T	A	C	T	C	G	A	A	C	C	A	C	C	C	C	G	T	C	A	A	T	G	A	G	A	G	G	T	C	T	A
EB.09S.H.00436	MAGIC_DHIL	T	A	G	C	G	T	A	C	A	A	A	C	T	A	C	G	A	T	T	C	T	C	A	G	A	T	C	G	A	T	C	C	T	T	T	G	T	C	A	A	C	G	C	T	T	C	T	A
EB.09S.H.00439	MAGIC_DHIL	T	A	G	A	G	T	A	C	G	A	T	C	C	A	C	A	G	A	T	C	T	C	A	A	C	T	G	A	C	T	A	T	G	C	T	A	A	T	G	A	C	A	G	G	T	T	T	T
EB.09S.H.00442	MAGIC_DHIL	T	A	G	C	G	T	A	C	A	A	A	C	C	A	C	A	G	T	A	C	T	C	G	A	A	C	C	A	C	C	C	C	G	T	C	A	A	T	G	A	G	A	G	G	T	C	T	A
EB.09S.H.00444	MAGIC_DHIL	T	A	G	C	G	T	A	C	A	A	T	A	T	G	C	A	G	A	T	C	T	C	A	A	C	T	G	A	C	T	A	T	G	C	T	A	A	T	G	A	C	A	G	G	T	T	T	T
EB.09S.H.00445	MAGIC_DHIL	T	A	G	C	G	T	A	C	A	A	A	C	C	A	C	G	A	T	A	C	T	C	A	A	C	T	G	A	C	T	A	T	G	C	T	A	A	T	G	C	C	A	G	G	C	C	C	A
EB.09S.H.00448	MAGIC_DHIL	T	A	G	C	G	T	A	C	A	A	A	C	C	A	C	G	A	T	T	C	T	C	A	A	C	T	G	A	C	T	A	T	G	C	T	A	A	T	G	C	C	A	G	G	C	C	C	A
EB.09S.H.00451	MAGIC_DHIL	T	A	G	A	G	T	A	C	G	A	T	C	C	A	C	A	G	A	T	C	T	C	A	A	C	T	G	A	C	T	A	T	G	C	T	A	A	T	G	A	C	A	G	G	T	T	T	T
EB.09S.H.00453	MAGIC_DHIL	T	A	G	C	G	T	A	C	A	A	A	A	T	G	C	A	G	A	T	C	T	C	G	A	A	T	C	A	C	C	C	C	T	T	T	G	T	C	A	A	C	G	C	T	T	C	T	A
EB.09S.H.00454	MAGIC_DHIL	T	A	G	C	G	T	A	C	A	A	A	C	C	A	C	G	A	T	T	C	T	C	A	A	C	T	G	A	C	T	A	T	G	C	T	A	A	T	G	C	C	A	G	G	C	C	C	A
EB.09S.H.00455	MAGIC_DHIL	T	A	G	A	G	T	A	C	G	A	T	C	C	A	C	A	G	A	T	C	T	C	A	A	C	T	G	A	C	T	A	T	G	C	T	A	A	T	G	A	C	A	G	G	T	T	T	T
EB.09S.H.00460	MAGIC_DHIL	T	A	G	C	G	T	A	C	A	A	A	C	T	A	C	G	A	T	T	C	T	C	A	G	A	T	C	G	A	T	C	C	T	T	T	G	T	C	A	A	C	G	C	T	T	C	T	A
EB.09S.H.00465	MAGIC_DHIL	C	T	A	C	A	C	G	T	G	G	A	C	C	A	T	G	G	A	T	C	T	C	A	A	C	T	G	A	C	T	A	T	G	C	T	A	A	T	G	C	C	A	G	G	C	C	C	A
EB.09S.H.00469	MAGIC_DHIL	C	T	A	C	A	C	G	T	G	G	A	C	C	A	T	G	G	A	T	C	T	C	A	A	C	T	G	A	C	T	A	T	G	C	T	A	A	T	G	C	C	A	G	G	C	C	C	A
EB.09S.H.00471	MAGIC_DHIL	T	A	G	C	G	T	A	C	A	A	A	C	C	A	C	A	G	T	A	C	T	C	G	A	A	C	C	A	C	C	C	C	G	T	C	A	A	T	G	A	G	A	G	G	T	C	T	A
EB.09S.H.00472	MAGIC_DHIL	T	A	G	C	G	T	A	C	A	A	A	C	C	A	C	G	A	T	T	C	T	C	A	A	C	T	G	A	C	T	A	T	G	C	T	A	A	T	G	C	C	A	G	G	C	C	C	A
EB.09S.H.00474	MAGIC_DHIL	T	A	G	C	G	T	A	C	A	A	A	C	C	A	C	G	A	T	T	C	T	C	A	A	C	T	G	A	C	T	A	T	G	C	T	A	A	T	G	C	C	A	G	G	C	C	C	A
EB.09S.H.00476	MAGIC_DHIL	T	A	G	C	G	T	A	C	A	A	T	A	T	G	C	A	G	A	T	C	T	C	A	A	C	T	G	A	C	T	A	T	G	C	T	A	A	T	G	A	C	A	G	G	T	T	T	T
EB.09S.H.00477	MAGIC_DHIL	T	A	G	C	G	T	A	C	A	A	T	A	T	G	C	A	G	A	T	C	T	C	A	A	C	T	G	A	C	T	A	T	G	C	T	A	A	T	G	A	C	A	G	G	T	T	T	T
EB.09S.H.00480	MAGIC_DHIL	T	A	G	C	G	T	A	C	A	A	A	C	T	A	C	G	A	T	T	C	T	C	A	G	A	T	C	G	A	T	C	C	T	T	T	G	T	C	A	A	C	G	C	T	T	C	T	A
EB.09S.H.00481	MAGIC_DHIL	T	A	G	A	G	T	A	C	G	A	T	C	C	A	C	A	G	A	T	C	T	C	A	A	C	T	G	A	C	T	A	T	G	C	T	A	A	T	G	A	C	A	G	G	T	T	T	T
EB.09S.H.00482	MAGIC_DHIL	T	A	G	A	G	T	A	C	G	A	T	C	C	A	C	A	G	A	T	C	T	C	A	A	C	T	G	A	C	T	A	T	G	C	T	A	A	T	G	A	C	A	G	G	T	T	T	T
EB.09S.H.00484	MAGIC_DHIL	T	A	G	C	G	T	A	C	A	A	A	C	T	A	C	G	A	T	T	C	T	C	A	G	A	T	C	G	A	T	C	C	T	T	T	G	T	C	A	A	C	G	C	T	T	C	T	A
EB.09S.H.00485	MAGIC_DHIL	C	T	A	C	A	C	G	T	G	G	A	C	C	A	T	G	G	A	T	C	T	C	A	A	C	T	G	A	C	T	A	T	G	C	T	A	A	T	G	C	C	A	G	G	C	C	C	A
EB.09S.H.00488	MAGIC_DHIL	T	A	G	C	G	T	A	C	A	A	A	C	C	A	C	G	A	T	A	C	T	C	A	A	C	T	G	A	C	T	A	T	G	C	T	A	A	T	G	C	C	A	G	G	C	C	C	A
EB.09S.H.00493	MAGIC_DHIL	T	A	G	C	G	T	A	C	A	A	A	C	C	A	C	A	G	A	T	C	T	C	A	A	C	T	G	A	C	T	A	T	G	C	T	A	A	T	G	A	C	A	G	G	T	T	T	T
EB.09S.H.00494	MAGIC_DHIL	T	A	G	C	G	T	A	C	A	A	A	C	C	A	C	G	A	T	A	C	T	C	A	A	C	T	G	A	C	T	A	T	G	C	T	A	A	T	G	C	C	A	G	G	C	C	C	A
EB.09S.H.00496	MAGIC_DHIL	T	A	G	C	G	T	A	C	A	A	A	C	C	A	C	G	A	T	T	C	T	C	A	A	C	T	G	A	C	T	A	T	G	C	T	A	A	T	G	C	C	A	G	G	C	C	C	A
EB.09S.H.00498	MAGIC_DHIL	T	A	G	C	G	T	A	C	A	A	A	C	C	A	C	A	G	A	T	C	T	C	A	A	C	T	G	A	C	T	A	T	G	C	T	A	A	T	G	A	C	A	G	G	T	T	T	T
EB.09S.H.00500	MAGIC_DHIL	T	A	G	C	G	T	A	C	A	A	A	C	C	A	C	G	A	T	T	C	T	C	A	A	C	T	G	A	C	T	A	T	G	C	T	A	A	T	G	C	C	A	G	G	C	C	C	A
EB.09S.H.00502	MAGIC_DHIL	C	T	A	C	A	C	G	T	G	G	A	C	C	A	T	G	G	A	T	C	T	C	A	A	C	T	G	A	C	T	A	T	G	C	T	A	A	T	G	C	C	A	G	G	C	C	C	A
EB.09S.H.00504	MAGIC_DHIL	T	A	G	C	G	T	A	C	A	A	A	C	C	A	C	G	A	T	T	C	T	C	A	A	C	T	G	A	C	T	A	T	G	C	T	A	A	T	G	C	C	A	G	G	C	C	C	A
EB.09S.H.00506	MAGIC_DHIL	T	A	G	C	G	T	A	C	A	A	A	C	T	A	C	G	A	T	T	C	T	C	A	G	A	T	C	G	A	T	C	C	T	T	T	G	T	C	A	A	C	G	C	T	T	C	T	A
EB.09S.H.00507	MAGIC_DHIL	T	A	G	C	G	T	A	C	A	A	A	C	C	A	C	G	A	T	A	C	T	C	A	A	C	T	G	A	C	T	A	T	G	C	T	A	A	T	G	C	C	A	G	G	C	C	C	A
EB.09S.H.00509	MAGIC_DHIL	T	A	G	C	G	T	A	C	A	A	A	C	C	A	C	G	G	A	A	C	T	C	A	A	C	T	G	A	C	T	A	T	G	C	T	A	A	T	G	C	C	A	G	G	C	C	C	A
EB.09S.H.00512	MAGIC_DHIL	T	A	G	C	G	T	A	C	A	A	A	C	T	A	C	G	A	T	T	C	T	C	A	G	A	T	C	G	A	T	C	C	T	T	T	G	T	C	A	A	C	G	C	T	T	C	T	A
EB.09S.H.00513	MAGIC_DHIL	T	A	G	C	G	T	A	C	A	A	A	C	C	A	C	G	G	A	A	C	T	C	A	A	C	T	G	A	C	T	A	T	G	C	T	A	A	T	G	C	C	A	G	G	C	C	C	A
EB.09S.H.00518	MAGIC_DHIL	T	A	G	C	G	T	A	C	A	A	A	C	C	A	C	G	A	T	T	C	T	C	A	A	C	T	G	A	C	T	A	T	G	C	T	A	A	T	G	C	C	A	G	G	C	C	C	A
EB.09S.H.00519	MAGIC_DHIL	T	A	G	C	G	T	A	C	A	A	A	C	C	A	C	G	A	T	T	C	T	C	A	A	C	T	G	A	C	T	A	T	G	C	T	A	A	T	G	C	C	A	G	G	C	C	C	A
EB.09S.H.00520	MAGIC_DHIL	T	A	G	C	G	T	A	C	A	A	A	C	C	A	C	G	G	A	T	A	A	T	G	A	A	T	C	A	C	C	C	C	G	T	C	A	A	T	G	A	G	A	G	G	T	C	T	A
EB.09S.H.00522	MAGIC_DHIL	T	A	G	C	G	T	A	C	A	A	A	C	T	A	C	G	A	T	T	C	T	C	A	G	A	T	C	G	A	T	C	C	T	T	T	G	T	C	A	A	C	G	C	T	T	C	T	A
EB.09S.H.00523	MAGIC_DHIL	T	A	G	C	G	T	A	C	A	A	A	C	C	A	C	G	A	T	A	C	T	C	A	A	C	T	G	A	C	T	A	T	G	C	T	A	A	T	G	C	C	A	G	G	C	C	C	A
EB.09S.H.00524	MAGIC_DHIL	T	A	G	C	G	T	A	C	A	A	A	C	C	A	C	G	A	T	T	C	T	C	A	A	C	T	G	A	C	T	A	T	G	C	T	A	A	T	G	C	C	A	G	G	C	C	C	A
EB.09S.H.00525	MAGIC_DHIL	T	A	G	C	G	T	A	C	A	A	A	C	C	A	C	G	G	A	T	A	A	T	G	A	A	T	C	A	C	C	C	C	G	T	C	A	A	T	G	A	G	A	G	G	T	C	T	A
EB.09S.H.00530	MAGIC_DHIL	T	A	G	C	G	T	A	C	A	A	A	C	C	A	C	G	A	T	A	C	T	C	A	A	C	T	G	A	C	T	A	T	G	C	T	A	A	T	G	C	C	A	G	G	C	C	C	A
EB.10H.H.00005	MAGIC_DHIL	T	A	G	C	G	T	A	C	A	A	A	C	T	A	C	G	A	T	T	C	T	C	A	G	A	T	C	G	A	T	C	C	T	T	T	G	T	C	A	A	C	G	C	T	T	C	T	A
EB.10H.H.00006	MAGIC_DHIL	T	A	G	C	G	T	A	C	A	A	A	C	C	A	C	G	G	A	T	A	A	T	G	A	A	T	C	A	C	C	C	C	G	T	C	A	A	T	G	A	G	A	G	G	T	C	T	A
EB.10H.H.00007	MAGIC_DHIL	T	A	G	C	G	T	A	C	A	A	A	C	C	A	C	A	G	T	A	C	T	C	G	A	A	C	C	A	C	C	C	C	G	T	C	A	A	T	G	A	G	A	G	G	T	C	T	A
EB.10H.H.00018	MAGIC_DHIL	T	A	G	C	G	T	A	C	A	A	A	C	C	A	C	G	A	T	A	C	T	C	A	A	C	T	G	A	C	T	A	T	G	C	T	A	A	T	G	C	C	A	G	G	C	C	C	A
EB.10H.H.00020	MAGIC_DHIL	T	A	G	A	G	T	A	C	G	A	T	C	C	A	C	A	G	A	T	C	T	C	A	A	C	T	G	A	C	T	A	T	G	C	T	A	A	T	G	A	C	A	G	G	T	T	T	T
EB.10H.H.00021	MAGIC_DHIL	T	A	G	C	G	T	A	C	A	A	A	C	C	A	C	G	A	T	T	C	T	C	A	A	C	T	G	A	C	T	A	T	G	C	T	A	A	T	G	C	C	A	G	G	C	C	C	A
EB.10H.H.00023	MAGIC_DHIL	T	A	G	C	G	T	A	C	A	A	T	A	T	G	C	A	G	A	T	C	T	C	A	A	C	T	G	A	C	T	A	T	G	C	T	A	A	T	G	A	C	A	G	G	T	T	T	T
EB.10H.H.00024	MAGIC_DHIL	T	A	G	C	G	T	A	C	A	A	A	C	C	A	C	A	G	A	T	C	T	C	A	A	C	T	G	A	C	T	A	T	G	C	T	A	A	T	G	A	C	A	G	G	T	T	T	T
EB.10H.H.00025	MAGIC_DHIL	T	A	G	C	G	T	A	C	A	A	T	A	T	G	C	A	G	A	T	C	T	C	A	A	C	T	G	A	C	T	A	T	G	C	T	A	A	T	G	A	C	A	G	G	T	T	T	T
EB.10H.H.00028	MAGIC_DHIL	T	A	G	C	G	T	A	C	A	A	A	C	C	A	C	A	G	T	A	C	T	C	G	A	A	C	C	A	C	C	C	C	G	T	C	A	A	T	G	A	G	A	G	G	T	C	T	A
EB.10H.H.00029	MAGIC_DHIL	T	A	G	C	G	T	A	C	A	A	A	A	T	G	C	A	G	A	T	C	T	C	G	A	A	T	C	A	C	C	C	C	T	T	T	G	T	C	A	A	C	G	C	T	T	C	T	A
EB.10H.H.00030	MAGIC_DHIL	T	A	G	C	G	T	A	C	A	A	A	C	C	A	C	G	A	T	T	C	T	C	A	A	C	T	G	A	C	T	A	T	G	C	T	A	A	T	G	C	C	A	G	G	C	C	C	A
EB.10H.H.00031	MAGIC_DHIL	C	T	A	C	A	C	G	T	G	G	A	C	C	A	T	G	G	A	T	C	T	C	A	A	C	T	G	A	C	T	A	T	G	C	T	A	A	T	G	C	C	A	G	G	C	C	C	A
EB.10H.H.00032	MAGIC_DHIL	T	A	G	C	G	T	A	C	A	A	A	C	T	A	C	G	A	T	T	C	T	C	A	G	A	T	C	G	A	T	C	C	T	T	T	G	T	C	A	A	C	G	C	T	T	C	T	A
EB.10H.H.00034	MAGIC_DHIL	T	A	G	C	G	T	A	C	A	A	A	C	C	A	C	G	A	T	A	C	T	C	A	A	C	T	G	A	C	T	A	T	G	C	T	A	A	T	G	C	C	A	G	G	C	C	C	A
EB.10H.H.00036	MAGIC_DHIL	T	A	G	C	G	T	A	C	A	A	A	C	T	A	C	G	A	T	T	C	T	C	A	G	A	T	C	G	A	T	C	C	T	T	T	G	T	C	A	A	C	G	C	T	T	C	T	A
EB.10H.H.00037	MAGIC_DHIL	T	A	G	C	G	T	A	C	A	A	A	C	C	A	C	A	G	T	A	C	T	C	G	A	A	C	C	A	C	C	C	C	G	T	C	A	A	T	G	A	G	A	G	G	T	C	T	A
EB.10H.H.00038	MAGIC_DHIL	T	A	G	C	G	T	A	C	A	A	A	C	T	A	C	G	A	T	T	C	T	C	A	G	A	T	C	G	A	T	C	C	T	T	T	G	T	C	A	A	C	G	C	T	T	C	T	A
EB.10H.H.00040	MAGIC_DHIL	C	T	A	C	A	C	G	T	G	G	A	C	C	A	T	G	G	A	T	C	T	C	A	A	C	T	G	A	C	T	A	T	G	C	T	A	A	T	G	C	C	A	G	G	C	C	C	A
EB.10H.H.00041	MAGIC_DHIL	T	A	G	C	G	T	A	C	A	A	A	C	C	A	C	G	G	A	T	A	A	T	G	A	A	T	C	A	C	C	C	C	G	T	C	A	A	T	G	A	G	A	G	G	T	C	T	A
EB.10H.H.00043	MAGIC_DHIL	T	A	G	A	G	T	A	C	G	A	T	C	C	A	C	A	G	A	T	C	T	C	A	A	C	T	G	A	C	T	A	T	G	C	T	A	A	T	G	A	C	A	G	G	T	T	T	T
EB.10H.H.00045	MAGIC_DHIL	T	A	G	C	G	T	A	C	A	A	T	A	T	G	C	A	G	A	T	C	T	C	A	A	C	T	G	A	C	T	A	T	G	C	T	A	A	T	G	A	C	A	G	G	T	T	T	T
EB.10H.H.00046	MAGIC_DHIL	C	T	A	C	A	C	G	T	G	G	A	C	C	A	T	G	G	A	T	C	T	C	A	A	C	T	G	A	C	T	A	T	G	C	T	A	A	T	G	C	C	A	G	G	C	C	C	A
EB.10H.H.00047	MAGIC_DHIL	T	A	G	C	G	T	A	C	A	A	A	C	C	A	C	A	G	A	T	C	T	C	A	A	C	T	G	A	C	T	A	T	G	C	T	A	A	T	G	A	C	A	G	G	T	T	T	T
EB.10H.H.00050	MAGIC_DHIL	T	A	G	C	G	T	A	C	A	A	A	A	T	G	C	A	G	A	T	C	T	C	G	A	A	T	C	A	C	C	C	C	T	T	T	G	T	C	A	A	C	G	C	T	T	C	T	A
EB.10H.H.00051	MAGIC_DHIL	T	A	G	C	G	T	A	C	A	A	A	C	C	A	C	G	A	T	A	C	T	C	A	A	C	T	G	A	C	T	A	T	G	C	T	A	A	T	G	C	C	A	G	G	C	C	C	A
EB.10H.H.00052	MAGIC_DHIL	T	A	G	C	G	T	A	C	A	A	A	C	C	A	C	A	G	T	A	C	T	C	G	A	A	C	C	A	C	C	C	C	G	T	C	A	A	T	G	A	G	A	G	G	T	C	T	A
EB.10H.H.00053	MAGIC_DHIL	T	A	G	A	G	T	A	C	G	A	T	C	C	A	C	A	G	A	T	C	T	C	A	A	C	T	G	A	C	T	A	T	G	C	T	A	A	T	G	A	C	A	G	G	T	T	T	T
EB.10H.H.00054	MAGIC_DHIL	T	A	G	C	G	T	A	C	A	A	A	C	C	A	C	A	G	T	A	C	T	C	G	A	A	C	C	A	C	C	C	C	G	T	C	A	A	T	G	A	G	A	G	G	T	C	T	A
EB.10H.H.00055	MAGIC_DHIL	T	A	G	C	G	T	A	C	A	A	A	C	C	A	C	G	A	T	T	C	T	C	A	A	C	T	G	A	C	T	A	T	G	C	T	A	A	T	G	C	C	A	G	G	C	C	C	A
EB.10H.H.00056	MAGIC_DHIL	T	A	G	C	G	T	A	C	A	A	A	C	C	A	C	G	A	T	A	C	T	C	A	A	C	T	G	A	C	T	A	T	G	C	T	A	A	T	G	C	C	A	G	G	C	C	C	A
EB.10H.H.00058	MAGIC_DHIL	T	A	G	C	G	T	A	C	A	A	A	C	C	A	C	A	G	T	A	C	T	C	G	A	A	C	C	A	C	C	C	C	G	T	C	A	A	T	G	A	G	A	G	G	T	C	T	A
EB.10H.H.00060	MAGIC_DHIL	T	A	G	C	G	T	A	C	A	A	A	C	C	A	C	G	A	T	A	C	T	C	A	A	C	T	G	A	C	T	A	T	G	C	T	A	A	T	G	C	C	A	G	G	C	C	C	A
EB.10H.H.00061	MAGIC_DHIL	T	A	G	C	G	T	A	C	A	A	A	C	C	A	C	G	G	A	A	C	T	C	A	A	C	T	G	A	C	T	A	T	G	C	T	A	A	T	G	C	C	A	G	G	C	C	C	A
EB.10H.H.00062	MAGIC_DHIL	T	A	G	A	G	T	A	C	G	A	T	C	C	A	C	A	G	A	T	C	T	C	A	A	C	T	G	A	C	T	A	T	G	C	T	A	A	T	G	A	C	A	G	G	T	T	T	T
EB.10H.H.00063	MAGIC_DHIL	T	A	G	C	G	T	A	C	A	A	A	C	C	A	C	A	G	T	A	C	T	C	G	A	A	C	C	A	C	C	C	C	G	T	C	A	A	T	G	A	G	A	G	G	T	C	T	A
EB.10H.H.00064	MAGIC_DHIL	T	A	G	C	G	T	A	C	A	A	A	C	C	A	C	A	G	A	T	C	T	C	A	A	C	T	G	A	C	T	A	T	G	C	T	A	A	T	G	A	C	A	G	G	T	T	T	T
EB.10H.H.00067	MAGIC_DHIL	T	A	G	C	G	T	A	C	A	A	A	C	C	A	C	G	A	T	T	C	T	C	A	A	C	T	G	A	C	T	A	T	G	C	T	A	A	T	G	C	C	A	G	G	C	C	C	A
EB.10H.H.00071	MAGIC_DHIL	T	A	G	C	G	T	A	C	A	A	T	A	T	G	C	A	G	A	T	C	T	C	A	A	C	T	G	A	C	T	A	T	G	C	T	A	A	T	G	A	C	A	G	G	T	T	T	T
EB.10H.H.00075	MAGIC_DHIL	T	A	G	C	G	T	A	C	A	A	A	C	C	A	C	A	G	T	A	C	T	C	G	A	A	C	C	A	C	C	C	C	G	T	C	A	A	T	G	A	G	A	G	G	T	C	T	A
EB.10H.H.00076	MAGIC_DHIL	T	A	G	C	G	T	A	C	A	A	T	A	T	G	C	A	G	A	T	C	T	C	A	A	C	T	G	A	C	T	A	T	G	C	T	A	A	T	G	A	C	A	G	G	T	T	T	T
EB.10H.H.00077	MAGIC_DHIL	T	A	G	C	G	T	A	C	A	A	T	A	T	G	C	A	G	A	T	C	T	C	A	A	C	T	G	A	C	T	A	T	G	C	T	A	A	T	G	A	C	A	G	G	T	T	T	T
EB.10H.H.00078	MAGIC_DHIL	T	A	G	C	G	T	A	C	A	A	A	C	T	A	C	G	A	T	T	C	T	C	A	G	A	T	C	G	A	T	C	C	T	T	T	G	T	C	A	A	C	G	C	T	T	C	T	A
EB.10H.H.00079	MAGIC_DHIL	T	A	G	C	G	T	A	C	A	A	A	C	C	A	C	G	A	T	A	C	T	C	A	A	C	T	G	A	C	T	A	T	G	C	T	A	A	T	G	C	C	A	G	G	C	C	C	A
EB.10H.H.00081	MAGIC_DHIL	T	A	G	C	G	T	A	C	A	A	A	C	C	A	C	G	A	T	T	C	T	C	A	A	C	T	G	A	C	T	A	T	G	C	T	A	A	T	G	C	C	A	G	G	C	C	C	A
EB.10H.H.00083	MAGIC_DHIL	T	A	G	C	G	T	A	C	A	A	T	A	T	G	C	A	G	A	T	C	T	C	A	A	C	T	G	A	C	T	A	T	G	C	T	A	A	T	G	A	C	A	G	G	T	T	T	T
EB.10H.H.00085	MAGIC_DHIL	T	A	G	C	G	T	A	C	A	A	A	C	C	A	C	A	G	T	A	C	T	C	G	A	A	C	C	A	C	C	C	C	G	T	C	A	A	T	G	A	G	A	G	G	T	C	T	A
EB.10H.H.00087	MAGIC_DHIL	T	A	G	C	G	T	A	C	A	A	A	C	C	A	C	G	G	A	A	C	T	C	A	A	C	T	G	A	C	T	A	T	G	C	T	A	A	T	G	C	C	A	G	G	C	C	C	A
EB.10H.H.00092	MAGIC_DHIL	T	A	G	C	G	T	A	C	A	A	A	C	C	A	C	G	A	T	T	C	T	C	A	A	C	T	G	A	C	T	A	T	G	C	T	A	A	T	G	C	C	A	G	G	C	C	C	A
EB.10H.H.00095	MAGIC_DHIL	T	A	G	A	G	T	A	C	G	A	T	C	C	A	C	A	G	A	T	C	T	C	A	A	C	T	G	A	C	T	A	T	G	C	T	A	A	T	G	A	C	A	G	G	T	T	T	T
EB.10H.H.00096	MAGIC_DHIL	T	A	G	C	G	T	A	C	A	A	A	C	C	A	C	G	A	T	T	C	T	C	A	A	C	T	G	A	C	T	A	T	G	C	T	A	A	T	G	C	C	A	G	G	C	C	C	A
EB.10H.H.00097	MAGIC_DHIL	T	A	G	C	G	T	A	C	A	A	A	C	C	A	C	A	G	A	T	C	T	C	A	A	C	T	G	A	C	T	A	T	G	C	T	A	A	T	G	A	C	A	G	G	T	T	T	T
EB.10H.H.00098	MAGIC_DHIL	T	A	G	A	G	T	A	C	G	A	T	C	C	A	C	A	G	A	T	C	T	C	A	A	C	T	G	A	C	T	A	T	G	C	T	A	A	T	G	A	C	A	G	G	T	T	T	T
EB.10H.H.00099	MAGIC_DHIL	T	A	G	C	G	T	A	C	A	A	A	C	T	A	C	G	A	T	T	C	T	C	A	G	A	T	C	G	A	T	C	C	T	T	T	G	T	C	A	A	C	G	C	T	T	C	T	A
EB.10H.H.00104	MAGIC_DHIL	T	A	G	C	G	T	A	C	A	A	A	C	C	A	C	G	G	A	A	C	T	C	A	A	C	T	G	A	C	T	A	T	G	C	T	A	A	T	G	C	C	A	G	G	C	C	C	A
EB.10H.H.00106	MAGIC_DHIL	T	A	G	C	G	T	A	C	A	A	A	C	C	A	C	G	A	T	T	C	T	C	A	A	C	T	G	A	C	T	A	T	G	C	T	A	A	T	G	C	C	A	G	G	C	C	C	A
EB.10H.H.00111	MAGIC_DHIL	T	A	G	C	G	T	A	C	A	A	A	C	C	A	C	A	G	T	A	C	T	C	G	A	A	C	C	A	C	C	C	C	G	T	C	A	A	T	G	A	G	A	G	G	T	C	T	A
EB.10H.H.00114	MAGIC_DHIL	C	T	A	C	A	C	G	T	G	G	A	C	C	A	T	G	G	A	T	C	T	C	A	A	C	T	G	A	C	T	A	T	G	C	T	A	A	T	G	C	C	A	G	G	C	C	C	A
EB.10H.H.00115	MAGIC_DHIL	T	A	G	C	G	T	A	C	A	A	T	A	T	G	C	A	G	A	T	C	T	C	A	A	C	T	G	A	C	T	A	T	G	C	T	A	A	T	G	A	C	A	G	G	T	T	T	T
EB.10H.H.00117	MAGIC_DHIL	T	A	G	C	G	T	A	C	A	A	A	C	C	A	C	A	G	T	A	C	T	C	G	A	A	C	C	A	C	C	C	C	G	T	C	A	A	T	G	A	G	A	G	G	T	C	T	A
EB.10H.H.00122	MAGIC_DHIL	T	A	G	C	G	T	A	C	A	A	A	C	C	A	C	G	G	A	T	A	A	T	G	A	A	T	C	A	C	C	C	C	G	T	C	A	A	T	G	A	G	A	G	G	T	C	T	A
EB.10H.H.00126	MAGIC_DHIL	T	A	G	C	G	T	A	C	A	A	A	C	C	A	C	A	G	A	T	C	T	C	A	A	C	T	G	A	C	T	A	T	G	C	T	A	A	T	G	A	C	A	G	G	T	T	T	T
EB.10H.H.00128	MAGIC_DHIL	T	A	G	C	G	T	A	C	A	A	T	A	T	G	C	A	G	A	T	C	T	C	A	A	C	T	G	A	C	T	A	T	G	C	T	A	A	T	G	A	C	A	G	G	T	T	T	T
EB.10H.H.00131	MAGIC_DHIL	T	A	G	C	G	T	A	C	A	A	T	A	T	G	C	A	G	A	T	C	T	C	A	A	C	T	G	A	C	T	A	T	G	C	T	A	A	T	G	A	C	A	G	G	T	T	T	T
EB.10H.H.00135	MAGIC_DHIL	T	A	G	A	G	T	A	C	G	A	T	C	C	A	C	A	G	A	T	C	T	C	A	A	C	T	G	A	C	T	A	T	G	C	T	A	A	T	G	A	C	A	G	G	T	T	T	T
EB.10H.H.00137	MAGIC_DHIL	T	A	G	A	G	T	A	C	G	A	T	C	C	A	C	A	G	A	T	C	T	C	A	A	C	T	G	A	C	T	A	T	G	C	T	A	A	T	G	A	C	A	G	G	T	T	T	T
EB.10H.H.00139	MAGIC_DHIL	C	T	A	C	A	C	G	T	G	G	A	C	C	A	T	G	G	A	T	C	T	C	A	A	C	T	G	A	C	T	A	T	G	C	T	A	A	T	G	C	C	A	G	G	C	C	C	A
EB.10H.H.00141	MAGIC_DHIL	T	A	G	C	G	T	A	C	A	A	A	C	C	A	C	G	A	T	T	C	T	C	A	A	C	T	G	A	C	T	A	T	G	C	T	A	A	T	G	C	C	A	G	G	C	C	C	A
EB.10H.H.00143	MAGIC_DHIL	T	A	G	A	G	T	A	C	G	A	T	C	C	A	C	A	G	A	T	C	T	C	A	A	C	T	G	A	C	T	A	T	G	C	T	A	A	T	G	A	C	A	G	G	T	T	T	T
EB.10H.H.00144	MAGIC_DHIL	T	A	G	A	G	T	A	C	G	A	T	C	C	A	C	A	G	A	T	C	T	C	A	A	C	T	G	A	C	T	A	T	G	C	T	A	A	T	G	A	C	A	G	G	T	T	T	T
EB.10H.H.00146	MAGIC_DHIL	T	A	G	C	G	T	A	C	A	A	A	C	C	A	C	G	A	T	T	C	T	C	A	A	C	T	G	A	C	T	A	T	G	C	T	A	A	T	G	C	C	A	G	G	C	C	C	A
EB.10H.H.00147	MAGIC_DHIL	T	A	G	C	G	T	A	C	A	A	A	C	C	A	C	G	A	T	A	C	T	C	A	A	C	T	G	A	C	T	A	T	G	C	T	A	A	T	G	C	C	A	G	G	C	C	C	A
EB.10H.H.00148	MAGIC_DHIL	T	A	G	C	G	T	A	C	A	A	A	C	T	A	C	G	A	T	T	C	T	C	A	G	A	T	C	G	A	T	C	C	T	T	T	G	T	C	A	A	C	G	C	T	T	C	T	A
EB.10H.H.00149	MAGIC_DHIL	T	A	G	C	G	T	A	C	A	A	A	C	C	A	C	G	A	T	A	C	T	C	A	A	C	T	G	A	C	T	A	T	G	C	T	A	A	T	G	C	C	A	G	G	C	C	C	A
EB.10H.H.00151	MAGIC_DHIL	T	A	G	C	G	T	A	C	A	A	A	C	C	A	C	G	G	A	T	A	A	T	G	A	A	T	C	A	C	C	C	C	G	T	C	A	A	T	G	A	G	A	G	G	T	C	T	A
EB.09S.H.00012	MAGIC_DHIL	T	A	G	A	G	T	A	C	G	A	T	C	C	A	C	A	G	A	T	C	T	C	A	A	C	T	G	A	C	T	A	T	G	C	T	A	A	T	G	A	C	A	G	G	T	T	T	T
EB.09S.H.00020	MAGIC_DHIL	T	A	G	C	G	T	A	C	A	A	T	A	T	G	C	A	G	A	T	C	T	C	A	A	C	T	G	A	C	T	A	T	G	C	T	A	A	T	G	A	C	A	G	G	T	T	T	T
EB.09S.H.00024	MAGIC_DHIL	T	A	G	C	G	T	A	C	A	A	A	A	T	G	C	A	G	A	T	C	T	C	G	A	A	T	C	A	C	C	C	C	T	T	T	G	T	C	A	A	C	G	C	T	T	C	T	A
EB.09S.H.00026	MAGIC_DHIL	T	A	G	A	G	T	A	C	G	A	T	C	C	A	C	A	G	A	T	C	T	C	A	A	C	T	G	A	C	T	A	T	G	C	T	A	A	T	G	A	C	A	G	G	T	T	T	T
EB.09S.H.00028	MAGIC_DHIL	T	A	G	C	G	T	A	C	A	A	A	A	T	G	C	A	G	A	T	C	T	C	G	A	A	T	C	A	C	C	C	C	T	T	T	G	T	C	A	A	C	G	C	T	T	C	T	A
EB.09S.H.00034	MAGIC_DHIL	T	A	G	C	G	T	A	C	A	A	A	A	T	G	C	A	G	A	T	C	T	C	G	A	?	T	?	A	C	?	?	?	?	?	T	?	?	?	?	A	C	?	?	?	T	?	T	?
EB.09S.H.00057	MAGIC_DHIL	C	T	A	C	A	C	G	T	G	G	A	C	C	A	T	G	G	A	T	C	T	C	A	A	C	T	G	A	C	T	A	T	G	C	T	A	A	T	G	C	C	A	G	G	C	C	C	A
EB.09S.H.00059	MAGIC_DHIL	T	A	G	C	G	T	A	C	A	A	A	C	T	A	C	G	A	T	T	C	T	C	A	G	A	T	C	G	A	T	C	C	T	T	T	G	T	C	A	A	C	G	C	T	T	C	T	A
EB.09S.H.00070	MAGIC_DHIL	C	T	A	C	A	C	G	T	G	G	A	C	C	A	T	G	G	A	T	C	T	C	A	A	C	T	G	A	C	T	A	T	G	C	T	A	A	T	G	C	C	A	G	G	C	C	C	A
EB.09S.H.00085	MAGIC_DHIL	T	A	G	C	G	T	A	C	A	A	A	C	C	A	C	G	A	T	A	C	T	C	A	A	C	T	G	A	C	T	A	T	G	C	T	A	A	T	G	C	C	A	G	G	C	C	C	A
EB.09S.H.00092	MAGIC_DHIL	T	A	G	C	G	T	A	C	A	A	A	C	C	A	C	A	G	T	A	C	T	C	G	A	A	C	C	A	C	C	C	C	G	T	C	A	A	T	G	A	G	A	G	G	T	C	T	A
EB.09S.H.00105	MAGIC_DHIL	T	A	G	C	G	T	A	C	A	A	A	C	C	A	C	G	A	T	T	C	T	C	A	A	C	T	G	A	C	T	A	T	G	C	T	A	A	T	G	C	C	A	G	G	C	C	C	A
EB.09S.H.00117	MAGIC_DHIL	T	A	G	C	G	T	A	C	A	A	A	C	C	A	C	G	A	T	T	C	T	C	A	A	C	T	G	A	C	T	A	T	G	C	T	A	A	T	G	C	C	A	G	G	C	C	C	A
EB.09S.H.00123	MAGIC_DHIL	C	T	A	C	A	C	G	T	G	G	A	C	C	A	T	G	G	A	T	C	T	C	A	A	C	T	G	A	C	T	A	T	G	C	T	A	A	T	G	C	C	A	G	G	C	C	C	A
EB.09S.H.00126	MAGIC_DHIL	C	T	A	C	A	C	G	T	G	G	A	C	C	A	T	G	G	A	T	C	T	C	A	A	C	T	G	A	C	T	A	T	G	C	T	A	A	T	G	C	C	A	G	G	C	C	C	A
EB.09S.H.00127	MAGIC_DHIL	T	A	G	C	G	T	A	C	A	A	A	C	C	A	C	G	A	T	A	C	T	C	A	A	C	T	G	A	C	T	A	T	G	C	T	A	A	T	G	C	C	A	G	G	C	C	C	A
EB.09S.H.00128	MAGIC_DHIL	T	A	G	A	G	T	A	C	G	A	T	C	C	A	C	A	G	A	T	C	T	C	A	A	C	T	G	A	C	T	A	T	G	C	T	A	A	T	G	A	C	A	G	G	T	T	T	T
EB.09S.H.00166	MAGIC_DHIL	C	T	A	C	A	C	G	T	G	G	A	C	C	A	T	G	G	A	T	C	T	C	A	A	C	T	G	A	C	T	A	T	G	C	T	A	A	T	G	C	C	A	G	G	C	C	C	A
EB.09S.H.00167	MAGIC_DHIL	C	T	A	C	A	C	G	T	G	G	A	C	C	A	T	G	G	A	T	C	T	C	A	A	C	T	G	A	C	T	A	T	G	C	T	A	A	T	G	C	C	A	G	G	C	C	C	A
EB.09S.H.00182	MAGIC_DHIL	T	A	G	C	G	T	A	C	A	A	A	C	C	A	C	A	G	T	A	C	T	C	G	A	A	C	C	A	C	C	C	C	G	T	C	A	A	T	G	A	G	A	G	G	T	C	T	A
EB.09S.H.00203	MAGIC_DHIL	T	A	G	C	G	T	A	C	A	A	A	C	T	A	C	G	A	T	T	C	T	C	A	G	A	T	C	G	A	T	C	C	T	T	T	G	T	C	A	A	C	G	C	T	T	C	T	A
EB.09S.H.00213	MAGIC_DHIL	T	A	G	C	G	T	A	C	A	A	A	C	C	A	C	G	G	A	T	A	A	T	G	A	A	T	C	A	C	C	C	C	G	T	C	A	A	T	G	A	G	A	G	G	T	C	T	A
EB.09S.H.00221	MAGIC_DHIL	T	A	G	C	G	T	A	C	A	A	A	C	C	A	C	A	G	T	A	C	T	C	G	A	A	C	C	A	C	C	C	C	G	T	C	A	A	T	G	A	G	A	G	G	T	C	T	A
EB.09S.H.00228	MAGIC_DHIL	C	T	A	C	A	C	G	T	G	G	A	C	C	A	T	G	G	A	T	C	T	C	A	A	C	T	G	A	C	T	A	T	G	C	T	A	A	T	G	C	C	A	G	G	C	C	C	A
EB.09S.H.00233	MAGIC_DHIL	T	A	G	C	G	T	A	C	A	A	A	C	C	A	C	G	G	A	T	A	A	T	G	A	A	T	C	A	C	C	C	C	G	T	C	A	A	T	G	A	G	A	G	G	T	C	T	A
EB.09S.H.00258	MAGIC_DHIL	T	A	G	C	G	T	A	C	A	A	A	C	C	A	C	G	G	A	A	C	T	C	A	A	C	T	G	A	C	T	A	T	G	C	T	A	A	T	G	C	C	A	G	G	C	C	C	A
EB.09S.H.00271	MAGIC_DHIL	T	A	G	C	G	T	A	C	A	A	A	C	C	A	C	A	G	T	A	C	T	C	G	A	A	C	C	A	C	C	C	C	G	T	C	A	A	T	G	A	G	A	G	G	T	C	T	A
EB.09S.H.00276	MAGIC_DHIL	T	A	G	C	G	T	A	C	A	A	A	C	C	A	C	G	A	T	A	C	T	C	A	A	C	T	G	A	C	T	A	T	G	C	T	A	A	T	G	C	C	A	G	G	C	C	C	A
EB.09S.H.00281	MAGIC_DHIL	T	A	G	C	G	T	A	C	A	A	A	C	C	A	C	A	G	T	A	C	T	C	G	A	A	C	C	A	C	C	C	C	G	T	C	A	A	T	G	A	G	A	G	G	T	C	T	A
EB.09S.H.00301	MAGIC_DHIL	T	A	G	C	G	T	A	C	A	A	A	C	C	A	C	G	A	T	A	C	T	C	A	A	C	T	G	A	C	T	A	T	G	C	T	A	A	T	G	C	C	A	G	G	C	C	C	A
EB.09S.H.00313	MAGIC_DHIL	T	A	G	C	G	T	A	C	A	A	A	C	C	A	C	A	G	T	A	C	T	C	G	A	A	C	C	A	C	C	C	C	G	T	C	A	A	T	G	A	G	A	G	G	T	C	T	A
EB.09S.H.00320	MAGIC_DHIL	T	A	G	A	G	T	A	C	G	A	T	C	C	A	C	A	G	A	T	C	T	C	A	A	C	T	G	A	C	T	A	T	G	C	T	A	A	T	G	A	C	A	G	G	T	T	T	T
EB.09S.H.00338	MAGIC_DHIL	T	A	G	C	G	T	A	C	A	A	A	A	T	G	C	A	G	A	T	C	T	C	G	A	A	T	C	A	C	C	C	C	T	T	T	G	T	C	A	A	C	G	C	T	T	C	T	A
EB.09S.H.00339	MAGIC_DHIL	T	A	G	C	G	T	A	C	A	A	A	C	C	A	C	G	A	T	T	C	T	C	A	A	C	T	G	A	C	T	A	T	G	C	T	A	A	T	G	C	C	A	G	G	C	C	C	A
EB.09S.H.00351	MAGIC_DHIL	T	A	G	C	G	T	A	C	A	A	T	A	T	G	C	A	G	A	T	C	T	C	A	A	C	T	G	A	C	T	A	T	G	C	T	A	A	T	G	A	C	A	G	G	T	T	T	T
EB.09S.H.00366	MAGIC_DHIL	T	A	G	A	G	T	A	C	G	A	T	C	C	A	C	A	G	A	T	C	T	C	A	A	C	T	G	A	C	T	A	T	G	C	T	A	A	T	G	A	C	A	G	G	T	T	T	T
EB.09S.H.00392	MAGIC_DHIL	T	A	G	C	G	T	A	C	A	A	A	C	C	A	C	G	A	T	T	C	T	C	A	A	C	T	G	A	C	T	A	T	G	C	T	A	A	T	G	C	C	A	G	G	C	C	C	A
EB.09S.H.00428	MAGIC_DHIL	T	A	G	C	G	T	A	C	A	A	T	A	T	G	C	A	G	A	T	C	T	C	A	A	C	T	G	A	C	T	A	T	G	C	T	A	A	T	G	A	C	A	G	G	T	T	T	T
EB.09S.H.00435	MAGIC_DHIL	T	A	G	C	G	T	A	C	A	A	A	C	C	A	C	A	G	T	A	C	T	C	G	A	A	C	C	A	C	C	C	C	G	T	C	A	A	T	G	A	G	A	G	G	T	C	T	A
EB.09S.H.00459	MAGIC_DHIL	T	A	G	C	G	T	A	C	A	A	A	C	C	A	C	G	G	A	A	C	T	C	A	A	C	T	G	A	C	T	A	T	G	C	T	A	A	T	G	C	C	A	G	G	C	C	C	A
EB.09S.H.00461	MAGIC_DHIL	T	A	G	C	G	T	A	C	A	A	A	C	C	A	C	G	G	A	T	A	A	T	G	A	A	T	C	A	C	C	C	C	G	T	C	A	A	T	G	A	G	A	G	G	T	C	T	A
EB.09S.H.00464	MAGIC_DHIL	T	A	G	C	G	T	A	C	A	A	A	A	T	G	C	A	G	A	T	C	T	C	G	A	A	T	C	A	C	C	C	C	T	T	T	G	T	C	A	A	C	G	C	T	T	C	T	A
EB.09S.H.00501	MAGIC_DHIL	T	A	G	C	G	T	A	C	A	A	A	C	C	A	C	G	G	A	A	C	T	C	A	A	C	T	G	A	C	T	A	T	G	C	T	A	A	T	G	C	C	A	G	G	C	C	C	A
EB.09S.H.00503	MAGIC_DHIL	T	A	G	C	G	T	A	C	A	A	A	C	C	A	C	G	A	T	A	C	T	C	A	A	C	T	G	A	C	T	A	T	G	C	T	A	A	T	G	C	C	A	G	G	C	C	C	A
EB.09S.H.00508	MAGIC_DHIL	T	A	G	C	G	T	A	C	A	A	A	A	T	G	C	A	G	A	T	C	T	C	G	A	A	T	C	A	C	C	C	C	T	T	T	G	T	C	A	A	C	G	C	T	T	C	T	A
EB.09S.H.00517	MAGIC_DHIL	T	A	G	C	G	T	A	C	A	A	A	C	C	A	C	G	G	A	T	A	A	T	G	A	A	T	C	A	C	C	C	C	G	T	C	A	A	T	G	A	G	A	G	G	T	C	T	A
EB.09S.H.00521	MAGIC_DHIL	T	A	G	C	G	T	A	C	A	A	A	C	C	A	C	G	G	A	T	A	A	T	G	A	A	T	C	A	C	C	C	C	G	T	C	A	A	T	G	A	G	A	G	G	T	C	T	A
EB.09S.H.00528	MAGIC_DHIL	T	A	G	C	G	T	A	C	A	A	A	C	C	A	C	G	G	A	T	A	A	T	G	A	A	T	C	A	C	C	C	C	G	T	C	A	A	T	G	A	G	A	G	G	T	C	T	A
EB.09S.H.00529	MAGIC_DHIL	T	A	G	C	G	T	A	C	A	A	A	A	T	G	C	A	G	A	T	C	T	C	G	A	A	T	C	A	C	C	C	C	T	T	T	G	T	C	A	A	C	G	C	T	T	C	T	A
EB.10H.H.00003	MAGIC_DHIL	T	A	G	C	G	T	A	C	A	A	A	C	C	A	C	G	A	T	T	C	T	C	A	A	C	T	G	A	C	T	A	T	G	C	T	A	A	T	G	C	C	A	G	G	C	C	C	A
EB.10H.H.00022	MAGIC_DHIL	T	A	G	C	G	T	A	C	A	A	A	C	T	A	C	G	A	T	T	C	T	C	A	G	A	T	C	G	A	T	C	C	T	T	T	G	T	C	A	A	C	G	C	T	T	C	T	A
EB.10H.H.00035	MAGIC_DHIL	C	T	A	C	A	C	G	T	G	G	A	C	C	A	T	G	G	A	T	C	T	C	A	A	C	T	G	A	C	T	A	T	G	C	T	A	A	T	G	C	C	A	G	G	C	C	C	A
EB.10H.H.00039	MAGIC_DHIL	T	A	G	C	G	T	A	C	A	A	A	C	C	A	C	G	A	T	T	C	T	C	A	A	C	T	G	A	C	T	A	T	G	C	T	A	A	T	G	C	C	A	G	G	C	C	C	A
EB.10H.H.00066	MAGIC_DHIL	T	A	G	C	G	T	A	C	A	A	A	C	C	A	C	G	A	T	T	C	T	C	A	A	C	T	G	A	C	T	A	T	G	C	T	A	A	T	G	C	C	A	G	G	C	C	C	A
EB.10H.H.00072	MAGIC_DHIL	T	A	G	C	G	T	A	C	A	A	A	C	C	A	C	A	G	A	T	C	T	C	A	A	C	T	G	A	C	T	A	T	G	C	T	A	A	T	G	A	C	A	G	G	T	T	T	T
EB.10H.H.00101	MAGIC_DHIL	C	T	A	C	A	C	G	T	G	G	A	C	C	A	T	G	G	A	T	C	T	C	A	A	C	T	G	A	C	T	A	T	G	C	T	A	A	T	G	C	C	A	G	G	C	C	C	A
EB.10H.H.00108	MAGIC_DHIL	T	A	G	C	G	T	A	C	A	A	A	C	C	A	C	G	A	T	T	C	T	C	A	A	C	T	G	A	C	T	A	T	G	C	T	A	A	T	G	C	C	A	G	G	C	C	C	A
EB.10H.H.00120	MAGIC_DHIL	T	A	G	C	G	T	A	C	A	A	A	C	T	A	C	G	A	T	T	C	T	C	A	G	A	T	C	G	A	T	C	C	T	T	T	G	T	C	A	A	C	G	C	T	T	C	T	A
EB.10H.H.00134	MAGIC_DHIL	T	A	G	C	G	T	A	C	A	A	A	C	C	A	C	A	G	T	A	C	T	C	G	A	A	C	C	A	C	C	C	C	G	T	C	A	A	T	G	A	G	A	G	G	T	C	T	A
EB.09S.H.00072	MAGIC_DHIL	T	A	G	C	G	T	A	C	A	A	A	C	C	A	C	G	A	T	T	C	T	C	A	A	C	T	G	A	C	T	A	T	G	C	T	A	A	T	G	C	C	A	G	G	C	C	C	A
EB.09S.H.00144	MAGIC_DHIL	T	A	G	A	G	T	A	C	G	A	T	C	C	A	C	A	G	A	T	C	T	C	A	A	C	T	G	A	C	T	A	T	G	C	T	A	A	T	G	A	C	A	G	G	T	T	T	T
EB.09S.H.00257	MAGIC_DHIL	T	A	G	C	G	T	A	C	A	A	A	C	C	A	C	G	A	T	A	C	T	C	A	A	C	T	G	A	C	T	A	T	G	C	T	A	A	T	G	C	C	A	G	G	C	C	C	A
EB.09S.H.00362	MAGIC_DHIL	T	A	G	C	G	T	A	C	A	A	A	C	C	A	C	G	G	A	T	A	A	T	G	A	A	T	C	A	C	C	C	C	G	T	C	A	A	T	G	A	G	A	G	G	T	C	T	A
EB.09S.H.00446	MAGIC_DHIL	T	A	G	C	G	T	A	C	A	A	A	C	C	A	C	G	A	T	?	C	T	C	A	A	C	T	G	A	C	T	A	T	G	C	T	A	A	T	G	A	C	A	G	G	T	T	T	T
[truncated: 8 more columns]

## Sheet: Gln1-4 LD values
SNP1	SNP2	r2 value
C4M01	C4M02	1.0
C4M01	C4M03	1.0
C4M01	C4M04	0.012
C4M01	C4M05	1.0
C4M01	C4M06	1.0
C4M01	C4M07	1.0
C4M01	C4M08	1.0
C4M01	C4M09	0.356
C4M01	C4M10	1.0
C4M01	C4M11	0.024
C4M01	C4M12	0.013
C4M01	C4M13	0.024
C4M01	C4M14	0.013
C4M01	C4M15	1.0
C4M01	C4M16	0.055
C4M01	C4M17	0.055
C4M01	C4M18	0.079
C4M01	C4M19	0.035
C4M01	C4M20	0.008
C4M01	C4M21	0.008
C4M01	C4M22	0.008
C4M01	C4M23	0.024
C4M01	C4M24	0.008
C4M01	C4M25	0.036
C4M01	C4M26	0.008
C4M01	C4M27	0.036
C4M01	C4M28	0.008
C4M01	C4M29	0.008
C4M01	C4M30	0.023
C4M01	C4M31	0.036
C4M01	C4M32	0.036
C4M01	C4M33	0.012
C4M01	C4M34	0.036
C4M01	C4M35	0.018
C4M01	C4M36	0.012
C4M01	C4M37	0.012
C4M01	C4M38	0.012
C4M01	C4M39	0.012
C4M01	C4M40	0.107
C4M01	C4M41	0.018
C4M01	C4M42	0.012
C4M01	C4M43	0.012
C4M01	C4M44	0.012
C4M01	C4M45	0.107
C4M01	C4M46	0.03
C4M01	C4M47	0.107
C4M01	C4M48	0.03
C4M01	C4M49	0.036
C4M01	C4M50	0.036
C4M01	C4M51	0.107
C4M01	C4M52	0.018
C4M01	C4M53	0.012
C4M01	C4M54	0.018
C4M01	C4M55	0.009
C4M01	C4M56	0.012
C4M02	C4M03	1.0
C4M02	C4M04	0.012
C4M02	C4M05	1.0
C4M02	C4M06	1.0
C4M02	C4M07	1.0
C4M02	C4M08	1.0
C4M02	C4M09	0.356
C4M02	C4M10	1.0
C4M02	C4M11	0.024
C4M02	C4M12	0.013
C4M02	C4M13	0.024
C4M02	C4M14	0.013
C4M02	C4M15	1.0
C4M02	C4M16	0.055
C4M02	C4M17	0.055
C4M02	C4M18	0.079
C4M02	C4M19	0.035
C4M02	C4M20	0.008
C4M02	C4M21	0.008
C4M02	C4M22	0.008
C4M02	C4M23	0.024
C4M02	C4M24	0.008
C4M02	C4M25	0.036
C4M02	C4M26	0.008
C4M02	C4M27	0.036
C4M02	C4M28	0.008
C4M02	C4M29	0.008
C4M02	C4M30	0.023
C4M02	C4M31	0.036
C4M02	C4M32	0.036
C4M02	C4M33	0.012
C4M02	C4M34	0.036
C4M02	C4M35	0.018
C4M02	C4M36	0.012
C4M02	C4M37	0.012
C4M02	C4M38	0.012
C4M02	C4M39	0.012
C4M02	C4M40	0.107
C4M02	C4M41	0.018
C4M02	C4M42	0.012
C4M02	C4M43	0.012
C4M02	C4M44	0.012
C4M02	C4M45	0.107
C4M02	C4M46	0.03
C4M02	C4M47	0.107
C4M02	C4M48	0.03
C4M02	C4M49	0.036
C4M02	C4M50	0.036
C4M02	C4M51	0.107
C4M02	C4M52	0.018
C4M02	C4M53	0.012
C4M02	C4M54	0.018
C4M02	C4M55	0.009
C4M02	C4M56	0.012
C4M03	C4M04	0.012
C4M03	C4M05	1.0
C4M03	C4M06	1.0
C4M03	C4M07	1.0
C4M03	C4M08	1.0
C4M03	C4M09	0.356
C4M03	C4M10	1.0
C4M03	C4M11	0.024
C4M03	C4M12	0.013
C4M03	C4M13	0.024
C4M03	C4M14	0.013
C4M03	C4M15	1.0
C4M03	C4M16	0.055
C4M03	C4M17	0.055
C4M03	C4M18	0.079
C4M03	C4M19	0.035
C4M03	C4M20	0.008
C4M03	C4M21	0.008
C4M03	C4M22	0.008
C4M03	C4M23	0.024
C4M03	C4M24	0.008
C4M03	C4M25	0.036
C4M03	C4M26	0.008
C4M03	C4M27	0.036
C4M03	C4M28	0.008
C4M03	C4M29	0.008
C4M03	C4M30	0.023
C4M03	C4M31	0.036
C4M03	C4M32	0.036
C4M03	C4M33	0.012
C4M03	C4M34	0.036
C4M03	C4M35	0.018
C4M03	C4M36	0.012
C4M03	C4M37	0.012
C4M03	C4M38	0.012
C4M03	C4M39	0.012
C4M03	C4M40	0.107
C4M03	C4M41	0.018
C4M03	C4M42	0.012
C4M03	C4M43	0.012
C4M03	C4M44	0.012
C4M03	C4M45	0.107
C4M03	C4M46	0.03
C4M03	C4M47	0.107
C4M03	C4M48	0.03
C4M03	C4M49	0.036
C4M03	C4M50	0.036
C4M03	C4M51	0.107
C4M03	C4M52	0.018
C4M03	C4M53	0.012
C4M03	C4M54	0.018
C4M03	C4M55	0.009
C4M03	C4M56	0.012
C4M04	C4M05	0.012
C4M04	C4M06	0.012
C4M04	C4M07	0.012
C4M04	C4M08	0.012
C4M04	C4M09	0.537
C4M04	C4M10	0.012
C4M04	C4M11	0.493
C4M04	C4M12	0.02
C4M04	C4M13	0.037
C4M04	C4M14	0.02
C4M04	C4M15	0.012
C4M04	C4M16	0.214
C4M04	C4M17	0.084
C4M04	C4M18	0.119
C4M04	C4M19	0.053
C4M04	C4M20	0.012
C4M04	C4M21	0.012
C4M04	C4M22	0.012
C4M04	C4M23	0.036
C4M04	C4M24	0.012
C4M04	C4M25	0.055
C4M04	C4M26	0.013
C4M04	C4M27	0.055
C4M04	C4M28	0.012
C4M04	C4M29	0.012
C4M04	C4M30	0.035
C4M04	C4M31	0.055
C4M04	C4M32	0.055
C4M04	C4M33	0.019
C4M04	C4M34	0.055
C4M04	C4M35	0.027
C4M04	C4M36	0.019
C4M04	C4M37	0.019
C4M04	C4M38	0.019
C4M04	C4M39	0.019
C4M04	C4M40	0.11
C4M04	C4M41	0.027
C4M04	C4M42	0.019
C4M04	C4M43	0.019
C4M04	C4M44	0.019
C4M04	C4M45	0.11
C4M04	C4M46	0.388
C4M04	C4M47	0.11
C4M04	C4M48	0.388
C4M04	C4M49	0.055
C4M04	C4M50	0.055
C4M04	C4M51	0.11
C4M04	C4M52	0.027
C4M04	C4M53	0.018
C4M04	C4M54	0.027
C4M04	C4M55	0.013
C4M04	C4M56	0.018
C4M05	C4M06	1.0
C4M05	C4M07	1.0
C4M05	C4M08	1.0
C4M05	C4M09	0.356
C4M05	C4M10	1.0
C4M05	C4M11	0.024
C4M05	C4M12	0.013
C4M05	C4M13	0.024
C4M05	C4M14	0.013
C4M05	C4M15	1.0
C4M05	C4M16	0.055
C4M05	C4M17	0.055
C4M05	C4M18	0.079
C4M05	C4M19	0.035
C4M05	C4M20	0.008
C4M05	C4M21	0.008
C4M05	C4M22	0.008
C4M05	C4M23	0.024
C4M05	C4M24	0.008
C4M05	C4M25	0.036
C4M05	C4M26	0.008
C4M05	C4M27	0.036
C4M05	C4M28	0.008
C4M05	C4M29	0.008
C4M05	C4M30	0.023
C4M05	C4M31	0.036
C4M05	C4M32	0.036
C4M05	C4M33	0.012
C4M05	C4M34	0.036
C4M05	C4M35	0.018
C4M05	C4M36	0.012
C4M05	C4M37	0.012
C4M05	C4M38	0.012
C4M05	C4M39	0.012
C4M05	C4M40	0.107
C4M05	C4M41	0.018
C4M05	C4M42	0.012
C4M05	C4M43	0.012
C4M05	C4M44	0.012
C4M05	C4M45	0.107
C4M05	C4M46	0.03
C4M05	C4M47	0.107
C4M05	C4M48	0.03
C4M05	C4M49	0.036
C4M05	C4M50	0.036
C4M05	C4M51	0.107
C4M05	C4M52	0.018
C4M05	C4M53	0.012
C4M05	C4M54	0.018
C4M05	C4M55	0.009
C4M05	C4M56	0.012
C4M06	C4M07	1.0
C4M06	C4M08	1.0
C4M06	C4M09	0.356
C4M06	C4M10	1.0
C4M06	C4M11	0.024
C4M06	C4M12	0.013
C4M06	C4M13	0.024
C4M06	C4M14	0.013
C4M06	C4M15	1.0
C4M06	C4M16	0.055
C4M06	C4M17	0.055
C4M06	C4M18	0.079
C4M06	C4M19	0.035
C4M06	C4M20	0.008
C4M06	C4M21	0.008
C4M06	C4M22	0.008
C4M06	C4M23	0.024
C4M06	C4M24	0.008
C4M06	C4M25	0.036
C4M06	C4M26	0.008
C4M06	C4M27	0.036
C4M06	C4M28	0.008
C4M06	C4M29	0.008
C4M06	C4M30	0.023
C4M06	C4M31	0.036
C4M06	C4M32	0.036
C4M06	C4M33	0.012
C4M06	C4M34	0.036
C4M06	C4M35	0.018
C4M06	C4M36	0.012
C4M06	C4M37	0.012
C4M06	C4M38	0.012
C4M06	C4M39	0.012
C4M06	C4M40	0.107
C4M06	C4M41	0.018
C4M06	C4M42	0.012
C4M06	C4M43	0.012
C4M06	C4M44	0.012
C4M06	C4M45	0.107
C4M06	C4M46	0.03
C4M06	C4M47	0.107
C4M06	C4M48	0.03
C4M06	C4M49	0.036
C4M06	C4M50	0.036
C4M06	C4M51	0.107
C4M06	C4M52	0.018
C4M06	C4M53	0.012
C4M06	C4M54	0.018
C4M06	C4M55	0.009
C4M06	C4M56	0.012
C4M07	C4M08	1.0
C4M07	C4M09	0.356
C4M07	C4M10	1.0
C4M07	C4M11	0.024
C4M07	C4M12	0.013
C4M07	C4M13	0.024
C4M07	C4M14	0.013
C4M07	C4M15	1.0
C4M07	C4M16	0.055
C4M07	C4M17	0.055
C4M07	C4M18	0.079
C4M07	C4M19	0.035
C4M07	C4M20	0.008
C4M07	C4M21	0.008
C4M07	C4M22	0.008
C4M07	C4M23	0.024
C4M07	C4M24	0.008
C4M07	C4M25	0.036
C4M07	C4M26	0.008
C4M07	C4M27	0.036
C4M07	C4M28	0.008
C4M07	C4M29	0.008
C4M07	C4M30	0.023
C4M07	C4M31	0.036
C4M07	C4M32	0.036
C4M07	C4M33	0.012
C4M07	C4M34	0.036
C4M07	C4M35	0.018
C4M07	C4M36	0.012
C4M07	C4M37	0.012
C4M07	C4M38	0.012
C4M07	C4M39	0.012
C4M07	C4M40	0.107
C4M07	C4M41	0.018
C4M07	C4M42	0.012
C4M07	C4M43	0.012
C4M07	C4M44	0.012
C4M07	C4M45	0.107
C4M07	C4M46	0.03
C4M07	C4M47	0.107
C4M07	C4M48	0.03
C4M07	C4M49	0.036
C4M07	C4M50	0.036
C4M07	C4M51	0.107
C4M07	C4M52	0.018
C4M07	C4M53	0.012
C4M07	C4M54	0.018
C4M07	C4M55	0.009
C4M07	C4M56	0.012
C4M08	C4M09	0.356
C4M08	C4M10	1.0
C4M08	C4M11	0.024
C4M08	C4M12	0.013
C4M08	C4M13	0.024
C4M08	C4M14	0.013
C4M08	C4M15	1.0
C4M08	C4M16	0.055
C4M08	C4M17	0.055
C4M08	C4M18	0.079
C4M08	C4M19	0.035
C4M08	C4M20	0.008
C4M08	C4M21	0.008
C4M08	C4M22	0.008
C4M08	C4M23	0.024
C4M08	C4M24	0.008
C4M08	C4M25	0.036
C4M08	C4M26	0.008
C4M08	C4M27	0.036
C4M08	C4M28	0.008
C4M08	C4M29	0.008
C4M08	C4M30	0.023
C4M08	C4M31	0.036
C4M08	C4M32	0.036
C4M08	C4M33	0.012
C4M08	C4M34	0.036
C4M08	C4M35	0.018
C4M08	C4M36	0.012
C4M08	C4M37	0.012
C4M08	C4M38	0.012
C4M08	C4M39	0.012
C4M08	C4M40	0.107
C4M08	C4M41	0.018
C4M08	C4M42	0.012
C4M08	C4M43	0.012
C4M08	C4M44	0.012
C4M08	C4M45	0.107
C4M08	C4M46	0.03
C4M08	C4M47	0.107
C4M08	C4M48	0.03
C4M08	C4M49	0.036
C4M08	C4M50	0.036
C4M08	C4M51	0.107
C4M08	C4M52	0.018
C4M08	C4M53	0.012
C4M08	C4M54	0.018
C4M08	C4M55	0.009
C4M08	C4M56	0.012
C4M09	C4M10	0.356
C4M09	C4M11	0.212
C4M09	C4M12	0.038
C4M09	C4M13	0.068
C4M09	C4M14	0.038
C4M09	C4M15	0.356
C4M09	C4M16	0.046
C4M09	C4M17	0.156
C4M09	C4M18	0.222
C4M09	C4M19	0.099
C4M09	C4M20	0.022
C4M09	C4M21	0.022
C4M09	C4M22	0.022
C4M09	C4M23	0.066
C4M09	C4M24	0.022
C4M09	C4M25	0.102
C4M09	C4M26	0.024
C4M09	C4M27	0.102
C4M09	C4M28	0.022
C4M09	C4M29	0.022
C4M09	C4M30	0.066
C4M09	C4M31	0.102
C4M09	C4M32	0.102
C4M09	C4M33	0.035
C4M09	C4M34	0.102
C4M09	C4M35	0.05
C4M09	C4M36	0.035
C4M09	C4M37	0.035
C4M09	C4M38	0.035
C4M09	C4M39	0.035
C4M09	C4M40	0.002
C4M09	C4M41	0.05
C4M09	C4M42	0.035
C4M09	C4M43	0.035
C4M09	C4M44	0.035
C4M09	C4M45	0.002
C4M09	C4M46	0.147
C4M09	C4M47	0.002
C4M09	C4M48	0.147
C4M09	C4M49	0.102
C4M09	C4M50	0.102
C4M09	C4M51	0.002
C4M09	C4M52	0.05
C4M09	C4M53	0.034
C4M09	C4M54	0.051
C4M09	C4M55	0.024
C4M09	C4M56	0.034
C4M10	C4M11	0.024
C4M10	C4M12	0.013
C4M10	C4M13	0.024
C4M10	C4M14	0.013
C4M10	C4M15	1.0
C4M10	C4M16	0.055
C4M10	C4M17	0.055
C4M10	C4M18	0.079
C4M10	C4M19	0.035
C4M10	C4M20	0.008
C4M10	C4M21	0.008
C4M10	C4M22	0.008
C4M10	C4M23	0.024
C4M10	C4M24	0.008
C4M10	C4M25	0.036
C4M10	C4M26	0.008
C4M10	C4M27	0.036
C4M10	C4M28	0.008
C4M10	C4M29	0.008
C4M10	C4M30	0.023
C4M10	C4M31	0.036
C4M10	C4M32	0.036
C4M10	C4M33	0.012
C4M10	C4M34	0.036
C4M10	C4M35	0.018
C4M10	C4M36	0.012
C4M10	C4M37	0.012
C4M10	C4M38	0.012
C4M10	C4M39	0.012
C4M10	C4M40	0.107
C4M10	C4M41	0.018
C4M10	C4M42	0.012
C4M10	C4M43	0.012
C4M10	C4M44	0.012
C4M10	C4M45	0.107
C4M10	C4M46	0.03
C4M10	C4M47	0.107
C4M10	C4M48	0.03
C4M10	C4M49	0.036
C4M10	C4M50	0.036
C4M10	C4M51	0.107
C4M10	C4M52	0.018
C4M10	C4M53	0.012
C4M10	C4M54	0.018
C4M10	C4M55	0.009
C4M10	C4M56	0.012
C4M11	C4M12	0.195
C4M11	C4M13	0.067
C4M11	C4M14	0.195
C4M11	C4M15	0.024
C4M11	C4M16	0.435
C4M11	C4M17	0.17
C4M11	C4M18	0.243
C4M11	C4M19	0.108
C4M11	C4M20	0.024
C4M11	C4M21	0.024
C4M11	C4M22	0.024
C4M11	C4M23	0.072
C4M11	C4M24	0.024
C4M11	C4M25	0.111
C4M11	C4M26	0.026
C4M11	C4M27	0.111
C4M11	C4M28	0.024
C4M11	C4M29	0.024
C4M11	C4M30	0.072
C4M11	C4M31	0.111
C4M11	C4M32	0.111
C4M11	C4M33	0.038
C4M11	C4M34	0.111
C4M11	C4M35	0.055
C4M11	C4M36	0.038
C4M11	C4M37	0.038
C4M11	C4M38	0.038
C4M11	C4M39	0.038
C4M11	C4M40	0.224
C4M11	C4M41	0.055
C4M11	C4M42	0.038
C4M11	C4M43	0.038
C4M11	C4M44	0.038
C4M11	C4M45	0.224
C4M11	C4M46	0.788
C4M11	C4M47	0.224
C4M11	C4M48	0.788
C4M11	C4M49	0.111
C4M11	C4M50	0.111
C4M11	C4M51	0.224
C4M11	C4M52	0.055
C4M11	C4M53	0.037
C4M11	C4M54	0.055
C4M11	C4M55	0.026
C4M11	C4M56	0.037
C4M12	C4M13	0.554
C4M12	C4M14	1.0
C4M12	C4M15	0.013
C4M12	C4M16	0.244
C4M12	C4M17	0.095
C4M12	C4M18	0.136
C4M12	C4M19	0.061
C4M12	C4M20	0.013
C4M12	C4M21	0.013
C4M12	C4M22	0.013
C4M12	C4M23	0.011
C4M12	C4M24	0.013
C4M12	C4M25	0.0
C4M12	C4M26	0.015
C4M12	C4M27	0.0
C4M12	C4M28	0.013
C4M12	C4M29	0.013
C4M12	C4M30	0.01
C4M12	C4M31	0.0
C4M12	C4M32	0.0
C4M12	C4M33	0.051
C4M12	C4M34	0.0
C4M12	C4M35	0.031
C4M12	C4M36	0.051
C4M12	C4M37	0.051
C4M12	C4M38	0.051
C4M12	C4M39	0.051
C4M12	C4M40	0.125
C4M12	C4M41	0.031
C4M12	C4M42	0.051
C4M12	C4M43	0.051
C4M12	C4M44	0.051
C4M12	C4M45	0.125
C4M12	C4M46	0.146
C4M12	C4M47	0.125
C4M12	C4M48	0.146
C4M12	C4M49	0.0
C4M12	C4M50	0.0
C4M12	C4M51	0.125
C4M12	C4M52	0.031
C4M12	C4M53	0.051
C4M12	C4M54	0.031
C4M12	C4M55	0.014
C4M12	C4M56	0.051
C4M13	C4M14	0.554
C4M13	C4M15	0.024
C4M13	C4M16	0.061
C4M13	C4M17	0.0
C4M13	C4M18	0.008
C4M13	C4M19	0.108
C4M13	C4M20	0.024
C4M13	C4M21	0.024
C4M13	C4M22	0.024
C4M13	C4M23	0.0
C4M13	C4M24	0.322
C4M13	C4M25	0.104
C4M13	C4M26	0.026
C4M13	C4M27	0.104
C4M13	C4M28	0.322
C4M13	C4M29	0.322
C4M13	C4M30	0.001
C4M13	C4M31	0.104
C4M13	C4M32	0.104
C4M13	C4M33	0.512
C4M13	C4M34	0.104
C4M13	C4M35	0.055
C4M13	C4M36	0.512
C4M13	C4M37	0.512
C4M13	C4M38	0.512
C4M13	C4M39	0.512
C4M13	C4M40	0.217
C4M13	C4M41	0.055
C4M13	C4M42	0.512
C4M13	C4M43	0.512
C4M13	C4M44	0.512
C4M13	C4M45	0.217
C4M13	C4M46	0.038
C4M13	C4M47	0.217
C4M13	C4M48	0.038
C4M13	C4M49	0.104
C4M13	C4M50	0.104
C4M13	C4M51	0.217
C4M13	C4M52	0.055
C4M13	C4M53	0.502
C4M13	C4M54	0.055
C4M13	C4M55	0.026
C4M13	C4M56	0.502
C4M14	C4M15	0.013
C4M14	C4M16	0.244
C4M14	C4M17	0.095
C4M14	C4M18	0.136
C4M14	C4M19	0.061
C4M14	C4M20	0.013
C4M14	C4M21	0.013
C4M14	C4M22	0.013
C4M14	C4M23	0.011
C4M14	C4M24	0.013
C4M14	C4M25	0.0
C4M14	C4M26	0.015
C4M14	C4M27	0.0
C4M14	C4M28	0.013
C4M14	C4M29	0.013
C4M14	C4M30	0.01
C4M14	C4M31	0.0
C4M14	C4M32	0.0
C4M14	C4M33	0.051
C4M14	C4M34	0.0
C4M14	C4M35	0.031
C4M14	C4M36	0.051
C4M14	C4M37	0.051
C4M14	C4M38	0.051
C4M14	C4M39	0.051
C4M14	C4M40	0.125
C4M14	C4M41	0.031
C4M14	C4M42	0.051
C4M14	C4M43	0.051
C4M14	C4M44	0.051
C4M14	C4M45	0.125
C4M14	C4M46	0.146
C4M14	C4M47	0.125
C4M14	C4M48	0.146
C4M14	C4M49	0.0
C4M14	C4M50	0.0
C4M14	C4M51	0.125
C4M14	C4M52	0.031
C4M14	C4M53	0.051
C4M14	C4M54	0.031
C4M14	C4M55	0.014
C4M14	C4M56	0.051
C4M15	C4M16	0.055
C4M15	C4M17	0.055
C4M15	C4M18	0.079
C4M15	C4M19	0.035
C4M15	C4M20	0.008
C4M15	C4M21	0.008
C4M15	C4M22	0.008
C4M15	C4M23	0.024
C4M15	C4M24	0.008
C4M15	C4M25	0.036
C4M15	C4M26	0.008
C4M15	C4M27	0.036
C4M15	C4M28	0.008
C4M15	C4M29	0.008
C4M15	C4M30	0.023
C4M15	C4M31	0.036
C4M15	C4M32	0.036
C4M15	C4M33	0.012
C4M15	C4M34	0.036
C4M15	C4M35	0.018
C4M15	C4M36	0.012
C4M15	C4M37	0.012
C4M15	C4M38	0.012
C4M15	C4M39	0.012
C4M15	C4M40	0.107
C4M15	C4M41	0.018
C4M15	C4M42	0.012
C4M15	C4M43	0.012
C4M15	C4M44	0.012
C4M15	C4M45	0.107
C4M15	C4M46	0.03
C4M15	C4M47	0.107
C4M15	C4M48	0.03
C4M15	C4M49	0.036
C4M15	C4M50	0.036
C4M15	C4M51	0.107
C4M15	C4M52	0.018
C4M15	C4M53	0.012
C4M15	C4M54	0.018
C4M15	C4M55	0.009
C4M15	C4M56	0.012
C4M16	C4M17	0.39
C4M16	C4M18	0.15
C4M16	C4M19	0.01
C4M16	C4M20	0.055
C4M16	C4M21	0.055
C4M16	C4M22	0.055
C4M16	C4M23	0.061
C4M16	C4M24	0.055
C4M16	C4M25	0.006
C4M16	C4M26	0.154
C4M16	C4M27	0.006
C4M16	C4M28	0.055
C4M16	C4M29	0.055
C4M16	C4M30	0.059
C4M16	C4M31	0.006
C4M16	C4M32	0.006
C4M16	C4M33	0.001
C4M16	C4M34	0.006
C4M16	C4M35	0.016
C4M16	C4M36	0.001
C4M16	C4M37	0.001
C4M16	C4M38	0.001
C4M16	C4M39	0.001
C4M16	C4M40	0.513
C4M16	C4M41	0.016
C4M16	C4M42	0.001
C4M16	C4M43	0.001
C4M16	C4M44	0.001
C4M16	C4M45	0.513
C4M16	C4M46	0.542
C4M16	C4M47	0.513
C4M16	C4M48	0.542
C4M16	C4M49	0.006
C4M16	C4M50	0.006
C4M16	C4M51	0.513
C4M16	C4M52	0.016
C4M16	C4M53	0.001
C4M16	C4M54	0.016
C4M16	C4M55	0.155
C4M16	C4M56	0.001
C4M17	C4M18	0.7
C4M17	C4M19	0.008
C4M17	C4M20	0.055
C4M17	C4M21	0.055
C4M17	C4M22	0.055
C4M17	C4M23	0.168
C4M17	C4M24	0.141
C4M17	C4M25	0.02
C4M17	C4M26	0.06
C4M17	C4M27	0.02
C4M17	C4M28	0.141
C4M17	C4M29	0.141
C4M17	C4M30	0.167
C4M17	C4M31	0.02
C4M17	C4M32	0.02
C4M17	C4M33	0.046
C4M17	C4M34	0.02
C4M17	C4M35	0.127
C4M17	C4M36	0.046
C4M17	C4M37	0.046
C4M17	C4M38	0.046
C4M17	C4M39	0.046
C4M17	C4M40	0.279
C4M17	C4M41	0.127
C4M17	C4M42	0.046
C4M17	C4M43	0.046
C4M17	C4M44	0.046
C4M17	C4M45	0.279
C4M17	C4M46	0.208
C4M17	C4M47	0.279
C4M17	C4M48	0.208
C4M17	C4M49	0.02
C4M17	C4M50	0.02
C4M17	C4M51	0.279
C4M17	C4M52	0.127
C4M17	C4M53	0.044
C4M17	C4M54	0.127
C4M17	C4M55	0.06
C4M17	C4M56	0.044
C4M18	C4M19	0.132
C4M18	C4M20	0.079
C4M18	C4M21	0.079
C4M18	C4M22	0.079
C4M18	C4M23	0.004
C4M18	C4M24	0.099
C4M18	C4M25	0.019
C4M18	C4M26	0.107
C4M18	C4M27	0.019
C4M18	C4M28	0.099
C4M18	C4M29	0.099
C4M18	C4M30	0.003
C4M18	C4M31	0.019
C4M18	C4M32	0.019
C4M18	C4M33	0.021
C4M18	C4M34	0.019
C4M18	C4M35	0.002
C4M18	C4M36	0.021
C4M18	C4M37	0.021
C4M18	C4M38	0.021
C4M18	C4M39	0.021
C4M18	C4M40	0.127
C4M18	C4M41	0.002
C4M18	C4M42	0.021
C4M18	C4M43	0.021
C4M18	C4M44	0.021
C4M18	C4M45	0.127
C4M18	C4M46	0.299
C4M18	C4M47	0.127
C4M18	C4M48	0.299
C4M18	C4M49	0.019
C4M18	C4M50	0.019
C4M18	C4M51	0.127
C4M18	C4M52	0.002
C4M18	C4M53	0.02
C4M18	C4M54	0.002
C4M18	C4M55	0.107
C4M18	C4M56	0.02
C4M19	C4M20	0.035
C4M19	C4M21	0.035
C4M19	C4M22	0.035
C4M19	C4M23	0.022
C4M19	C4M24	0.035
C4M19	C4M25	0.0
C4M19	C4M26	0.241
C4M19	C4M27	0.0
C4M19	C4M28	0.035
C4M19	C4M29	0.035
C4M19	C4M30	0.023
C4M19	C4M31	0.0
C4M19	C4M32	0.0
C4M19	C4M33	0.056
C4M19	C4M34	0.0
C4M19	C4M35	0.054
C4M19	C4M36	0.056
C4M19	C4M37	0.056
C4M19	C4M38	0.056
C4M19	C4M39	0.056
C4M19	C4M40	0.093
C4M19	C4M41	0.054
C4M19	C4M42	0.056
C4M19	C4M43	0.056
C4M19	C4M44	0.056
C4M19	C4M45	0.093
C4M19	C4M46	0.137
C4M19	C4M47	0.093
C4M19	C4M48	0.137
C4M19	C4M49	0.0
C4M19	C4M50	0.0
C4M19	C4M51	0.093
C4M19	C4M52	0.054
C4M19	C4M53	0.055
C4M19	C4M54	0.054
C4M19	C4M55	0.24
C4M19	C4M56	0.055
C4M20	C4M21	1.0
C4M20	C4M22	1.0
C4M20	C4M23	0.33
C4M20	C4M24	0.008
C4M20	C4M25	0.216
C4M20	C4M26	0.008
C4M20	C4M27	0.216
C4M20	C4M28	0.008
C4M20	C4M29	0.008
C4M20	C4M30	0.334
C4M20	C4M31	0.216
C4M20	C4M32	0.216
C4M20	C4M33	0.012
C4M20	C4M34	0.216
C4M20	C4M35	0.436
C4M20	C4M36	0.012
C4M20	C4M37	0.012
C4M20	C4M38	0.012
C4M20	C4M39	0.012
C4M20	C4M40	0.073
C4M20	C4M41	0.436
C4M20	C4M42	0.012
C4M20	C4M43	0.012
C4M20	C4M44	0.012
C4M20	C4M45	0.073
C4M20	C4M46	0.03
C4M20	C4M47	0.073
C4M20	C4M48	0.03
C4M20	C4M49	0.216
C4M20	C4M50	0.216
C4M20	C4M51	0.073
C4M20	C4M52	0.436
C4M20	C4M53	0.012
C4M20	C4M54	0.436
C4M20	C4M55	0.009
C4M20	C4M56	0.012
C4M21	C4M22	1.0
C4M21	C4M23	0.33
C4M21	C4M24	0.008
C4M21	C4M25	0.216
C4M21	C4M26	0.008
C4M21	C4M27	0.216
C4M21	C4M28	0.008
C4M21	C4M29	0.008
C4M21	C4M30	0.334
C4M21	C4M31	0.216
C4M21	C4M32	0.216
C4M21	C4M33	0.012
C4M21	C4M34	0.216
C4M21	C4M35	0.436
C4M21	C4M36	0.012
C4M21	C4M37	0.012
C4M21	C4M38	0.012
C4M21	C4M39	0.012
C4M21	C4M40	0.073
C4M21	C4M41	0.436
C4M21	C4M42	0.012
C4M21	C4M43	0.012
C4M21	C4M44	0.012
C4M21	C4M45	0.073
C4M21	C4M46	0.03
C4M21	C4M47	0.073
C4M21	C4M48	0.03
C4M21	C4M49	0.216
C4M21	C4M50	0.216
C4M21	C4M51	0.073
C4M21	C4M52	0.436
C4M21	C4M53	0.012
C4M21	C4M54	0.436
C4M21	C4M55	0.009
C4M21	C4M56	0.012
C4M22	C4M23	0.33
C4M22	C4M24	0.008
C4M22	C4M25	0.216
C4M22	C4M26	0.008
C4M22	C4M27	0.216
C4M22	C4M28	0.008
C4M22	C4M29	0.008
C4M22	C4M30	0.334
C4M22	C4M31	0.216
C4M22	C4M32	0.216
C4M22	C4M33	0.012
C4M22	C4M34	0.216
C4M22	C4M35	0.436
C4M22	C4M36	0.012
C4M22	C4M37	0.012
C4M22	C4M38	0.012
C4M22	C4M39	0.012
C4M22	C4M40	0.073
C4M22	C4M41	0.436
C4M22	C4M42	0.012
C4M22	C4M43	0.012
C4M22	C4M44	0.012
C4M22	C4M45	0.073
C4M22	C4M46	0.03
C4M22	C4M47	0.073
C4M22	C4M48	0.03
C4M22	C4M49	0.216
C4M22	C4M50	0.216
C4M22	C4M51	0.073
C4M22	C4M52	0.436
C4M22	C4M53	0.012
C4M22	C4M54	0.436
C4M22	C4M55	0.009
C4M22	C4M56	0.012
C4M23	C4M24	0.024
C4M23	C4M25	0.646
C4M23	C4M26	0.357
C4M23	C4M27	0.646
C4M23	C4M28	0.024
C4M23	C4M29	0.024
C4M23	C4M30	1.0
C4M23	C4M31	0.646
C4M23	C4M32	0.646
C4M23	C4M33	0.013
C4M23	C4M34	0.646
C4M23	C4M35	0.757
C4M23	C4M36	0.013
C4M23	C4M37	0.013
C4M23	C4M38	0.013
C4M23	C4M39	0.013
C4M23	C4M40	0.221
C4M23	C4M41	0.757
C4M23	C4M42	0.013
C4M23	C4M43	0.013
C4M23	C4M44	0.013
C4M23	C4M45	0.221
C4M23	C4M46	0.091
C4M23	C4M47	0.221
C4M23	C4M48	0.091
C4M23	C4M49	0.646
C4M23	C4M50	0.646
C4M23	C4M51	0.221
C4M23	C4M52	0.757
C4M23	C4M53	0.013
C4M23	C4M54	0.757
C4M23	C4M55	0.357
C4M23	C4M56	0.013
C4M24	C4M25	0.216
C4M24	C4M26	0.008
C4M24	C4M27	0.216
C4M24	C4M28	1.0
C4M24	C4M29	1.0
C4M24	C4M30	0.023
C4M24	C4M31	0.216
C4M24	C4M32	0.216
C4M24	C4M33	0.637
C4M24	C4M34	0.216
C4M24	C4M35	0.018
C4M24	C4M36	0.637
C4M24	C4M37	0.637
C4M24	C4M38	0.637
C4M24	C4M39	0.637
C4M24	C4M40	0.073
C4M24	C4M41	0.018
C4M24	C4M42	0.637
C4M24	C4M43	0.637
C4M24	C4M44	0.637
C4M24	C4M45	0.073
C4M24	C4M46	0.03
C4M24	C4M47	0.073
C4M24	C4M48	0.03
C4M24	C4M49	0.216
C4M24	C4M50	0.216
C4M24	C4M51	0.073
C4M24	C4M52	0.018
C4M24	C4M53	0.632
C4M24	C4M54	0.018
C4M24	C4M55	0.008
C4M24	C4M56	0.632
C4M25	C4M26	0.234
C4M25	C4M27	1.0
C4M25	C4M28	0.216
C4M25	C4M29	0.216
C4M25	C4M30	0.646
C4M25	C4M31	1.0
C4M25	C4M32	1.0
C4M25	C4M33	0.339
C4M25	C4M34	1.0
C4M25	C4M35	0.495
C4M25	C4M36	0.339
C4M25	C4M37	0.339
C4M25	C4M38	0.339
C4M25	C4M39	0.339
C4M25	C4M40	0.34
C4M25	C4M41	0.495
C4M25	C4M42	0.339
C4M25	C4M43	0.339
C4M25	C4M44	0.339
C4M25	C4M45	0.34
C4M25	C4M46	0.141
C4M25	C4M47	0.34
C4M25	C4M48	0.141
C4M25	C4M49	1.0
C4M25	C4M50	1.0
C4M25	C4M51	0.34
C4M25	C4M52	0.495
C4M25	C4M53	0.336
C4M25	C4M54	0.5
C4M25	C4M55	0.236
C4M25	C4M56	0.336
C4M26	C4M27	0.234
C4M26	C4M28	0.008
C4M26	C4M29	0.008
C4M26	C4M30	0.362
C4M26	C4M31	0.234
C4M26	C4M32	0.234
C4M26	C4M33	0.013
C4M26	C4M34	0.234
C4M26	C4M35	0.472
C4M26	C4M36	0.013
C4M26	C4M37	0.013
C4M26	C4M38	0.013
C4M26	C4M39	0.013
C4M26	C4M40	0.079
C4M26	C4M41	0.472
C4M26	C4M42	0.013
C4M26	C4M43	0.013
C4M26	C4M44	0.013
C4M26	C4M45	0.079
C4M26	C4M46	0.033
C4M26	C4M47	0.079
C4M26	C4M48	0.033
C4M26	C4M49	0.234
C4M26	C4M50	0.234
C4M26	C4M51	0.079
C4M26	C4M52	0.472
C4M26	C4M53	0.013
C4M26	C4M54	0.472
C4M26	C4M55	1.0
C4M26	C4M56	0.013
C4M27	C4M28	0.216
C4M27	C4M29	0.216
C4M27	C4M30	0.646
C4M27	C4M31	1.0
C4M27	C4M32	1.0
C4M27	C4M33	0.339
C4M27	C4M34	1.0
C4M27	C4M35	0.495
C4M27	C4M36	0.339
C4M27	C4M37	0.339
C4M27	C4M38	0.339
C4M27	C4M39	0.339
C4M27	C4M40	0.34
C4M27	C4M41	0.495
C4M27	C4M42	0.339
C4M27	C4M43	0.339
C4M27	C4M44	0.339
C4M27	C4M45	0.34
C4M27	C4M46	0.141
C4M27	C4M47	0.34
C4M27	C4M48	0.141
C4M27	C4M49	1.0
C4M27	C4M50	1.0
C4M27	C4M51	0.34
C4M27	C4M52	0.495
C4M27	C4M53	0.336
C4M27	C4M54	0.5
C4M27	C4M55	0.236
C4M27	C4M56	0.336
C4M28	C4M29	1.0
C4M28	C4M30	0.023
C4M28	C4M31	0.216
C4M28	C4M32	0.216
C4M28	C4M33	0.637
C4M28	C4M34	0.216
C4M28	C4M35	0.018
C4M28	C4M36	0.637
C4M28	C4M37	0.637
C4M28	C4M38	0.637
C4M28	C4M39	0.637
C4M28	C4M40	0.073
C4M28	C4M41	0.018
C4M28	C4M42	0.637
C4M28	C4M43	0.637
C4M28	C4M44	0.637
C4M28	C4M45	0.073
C4M28	C4M46	0.03
C4M28	C4M47	0.073
C4M28	C4M48	0.03
C4M28	C4M49	0.216
C4M28	C4M50	0.216
C4M28	C4M51	0.073
C4M28	C4M52	0.018
C4M28	C4M53	0.632
C4M28	C4M54	0.018
C4M28	C4M55	0.008
C4M28	C4M56	0.632
C4M29	C4M30	0.023
C4M29	C4M31	0.216
C4M29	C4M32	0.216
C4M29	C4M33	0.637
C4M29	C4M34	0.216
C4M29	C4M35	0.018
C4M29	C4M36	0.637
C4M29	C4M37	0.637
C4M29	C4M38	0.637
C4M29	C4M39	0.637
C4M29	C4M40	0.073
C4M29	C4M41	0.018
C4M29	C4M42	0.637
C4M29	C4M43	0.637
C4M29	C4M44	0.637
C4M29	C4M45	0.073
C4M29	C4M46	0.03
C4M29	C4M47	0.073
C4M29	C4M48	0.03
C4M29	C4M49	0.216
C4M29	C4M50	0.216
C4M29	C4M51	0.073
C4M29	C4M52	0.018
C4M29	C4M53	0.632
C4M29	C4M54	0.018
C4M29	C4M55	0.008
C4M29	C4M56	0.632
C4M30	C4M31	0.646
C4M30	C4M32	0.646
C4M30	C4M33	0.013
C4M30	C4M34	0.646
C4M30	C4M35	0.766
C4M30	C4M36	0.013
C4M30	C4M37	0.013
C4M30	C4M38	0.013
C4M30	C4M39	0.013
C4M30	C4M40	0.22
C4M30	C4M41	0.766
C4M30	C4M42	0.013
C4M30	C4M43	0.013
C4M30	C4M44	0.013
C4M30	C4M45	0.22
C4M30	C4M46	0.091
C4M30	C4M47	0.22
C4M30	C4M48	0.091
C4M30	C4M49	0.646
C4M30	C4M50	0.646
C4M30	C4M51	0.22
C4M30	C4M52	0.766
C4M30	C4M53	0.014
C4M30	C4M54	0.766
C4M30	C4M55	0.361
C4M30	C4M56	0.014
C4M31	C4M32	1.0
C4M31	C4M33	0.339
C4M31	C4M34	1.0
C4M31	C4M35	0.495
C4M31	C4M36	0.339
C4M31	C4M37	0.339
C4M31	C4M38	0.339
C4M31	C4M39	0.339
C4M31	C4M40	0.34
C4M31	C4M41	0.495
C4M31	C4M42	0.339
C4M31	C4M43	0.339
C4M31	C4M44	0.339
C4M31	C4M45	0.34
C4M31	C4M46	0.141
C4M31	C4M47	0.34
C4M31	C4M48	0.141
C4M31	C4M49	1.0
C4M31	C4M50	1.0
C4M31	C4M51	0.34
C4M31	C4M52	0.495
C4M31	C4M53	0.336
C4M31	C4M54	0.5
C4M31	C4M55	0.236
C4M31	C4M56	0.336
C4M32	C4M33	0.339
C4M32	C4M34	1.0
C4M32	C4M35	0.495
C4M32	C4M36	0.339
C4M32	C4M37	0.339
C4M32	C4M38	0.339
C4M32	C4M39	0.339
C4M32	C4M40	0.34
C4M32	C4M41	0.495
C4M32	C4M42	0.339
C4M32	C4M43	0.339
C4M32	C4M44	0.339
C4M32	C4M45	0.34
C4M32	C4M46	0.141
C4M32	C4M47	0.34
C4M32	C4M48	0.141
C4M32	C4M49	1.0
C4M32	C4M50	1.0
C4M32	C4M51	0.34
C4M32	C4M52	0.495
C4M32	C4M53	0.336
C4M32	C4M54	0.5
C4M32	C4M55	0.236
C4M32	C4M56	0.336
C4M33	C4M34	0.339
C4M33	C4M35	0.028
C4M33	C4M36	1.0
C4M33	C4M37	1.0
C4M33	C4M38	1.0
C4M33	C4M39	1.0
C4M33	C4M40	0.115
C4M33	C4M41	0.028
C4M33	C4M42	1.0
C4M33	C4M43	1.0
C4M33	C4M44	1.0
C4M33	C4M45	0.115
C4M33	C4M46	0.048
C4M33	C4M47	0.115
C4M33	C4M48	0.048
C4M33	C4M49	0.339
C4M33	C4M50	0.339
C4M33	C4M51	0.115
C4M33	C4M52	0.028
C4M33	C4M53	1.0
C4M33	C4M54	0.028
C4M33	C4M55	0.013
C4M33	C4M56	1.0
C4M34	C4M35	0.495
C4M34	C4M36	0.339
C4M34	C4M37	0.339
C4M34	C4M38	0.339
C4M34	C4M39	0.339
C4M34	C4M40	0.34
C4M34	C4M41	0.495
C4M34	C4M42	0.339
C4M34	C4M43	0.339
C4M34	C4M44	0.339
C4M34	C4M45	0.34
C4M34	C4M46	0.141
C4M34	C4M47	0.34
C4M34	C4M48	0.141
C4M34	C4M49	1.0
C4M34	C4M50	1.0
C4M34	C4M51	0.34
C4M34	C4M52	0.495
C4M34	C4M53	0.336
C4M34	C4M54	0.5
C4M34	C4M55	0.236
C4M34	C4M56	0.336
C4M35	C4M36	0.028
C4M35	C4M37	0.028
C4M35	C4M38	0.028
C4M35	C4M39	0.028
C4M35	C4M40	0.167
C4M35	C4M41	1.0
C4M35	C4M42	0.028
C4M35	C4M43	0.028
C4M35	C4M44	0.028
C4M35	C4M45	0.167
C4M35	C4M46	0.07
C4M35	C4M47	0.167
C4M35	C4M48	0.07
C4M35	C4M49	0.495
C4M35	C4M50	0.495
C4M35	C4M51	0.167
C4M35	C4M52	1.0
C4M35	C4M53	0.028
C4M35	C4M54	1.0
C4M35	C4M55	0.472
C4M35	C4M56	0.028
C4M36	C4M37	1.0
C4M36	C4M38	1.0
C4M36	C4M39	1.0
C4M36	C4M40	0.115
C4M36	C4M41	0.028
C4M36	C4M42	1.0
C4M36	C4M43	1.0
C4M36	C4M44	1.0
C4M36	C4M45	0.115
C4M36	C4M46	0.048
C4M36	C4M47	0.115
C4M36	C4M48	0.048
C4M36	C4M49	0.339
C4M36	C4M50	0.339
C4M36	C4M51	0.115
C4M36	C4M52	0.028
C4M36	C4M53	1.0
C4M36	C4M54	0.028
C4M36	C4M55	0.013
C4M36	C4M56	1.0
C4M37	C4M38	1.0
C4M37	C4M39	1.0
C4M37	C4M40	0.115
C4M37	C4M41	0.028
C4M37	C4M42	1.0
C4M37	C4M43	1.0
C4M37	C4M44	1.0
C4M37	C4M45	0.115
C4M37	C4M46	0.048
C4M37	C4M47	0.115
C4M37	C4M48	0.048
C4M37	C4M49	0.339
C4M37	C4M50	0.339
C4M37	C4M51	0.115
C4M37	C4M52	0.028
C4M37	C4M53	1.0
C4M37	C4M54	0.028
C4M37	C4M55	0.013
C4M37	C4M56	1.0
C4M38	C4M39	1.0
C4M38	C4M40	0.115
C4M38	C4M41	0.028
C4M38	C4M42	1.0
C4M38	C4M43	1.0
C4M38	C4M44	1.0
C4M38	C4M45	0.115
C4M38	C4M46	0.048
C4M38	C4M47	0.115
C4M38	C4M48	0.048
C4M38	C4M49	0.339
C4M38	C4M50	0.339
C4M38	C4M51	0.115
C4M38	C4M52	0.028
C4M38	C4M53	1.0
C4M38	C4M54	0.028
C4M38	C4M55	0.013
C4M38	C4M56	1.0
C4M39	C4M40	0.115
C4M39	C4M41	0.028
C4M39	C4M42	1.0
C4M39	C4M43	1.0
C4M39	C4M44	1.0
C4M39	C4M45	0.115
C4M39	C4M46	0.048
C4M39	C4M47	0.115
C4M39	C4M48	0.048
C4M39	C4M49	0.339
C4M39	C4M50	0.339
C4M39	C4M51	0.115
C4M39	C4M52	0.028
C4M39	C4M53	1.0
C4M39	C4M54	0.028
C4M39	C4M55	0.013
C4M39	C4M56	1.0
C4M40	C4M41	0.167
C4M40	C4M42	0.115
C4M40	C4M43	0.115
C4M40	C4M44	0.115
C4M40	C4M45	1.0
C4M40	C4M46	0.285
C4M40	C4M47	1.0
C4M40	C4M48	0.285
C4M40	C4M49	0.34
C4M40	C4M50	0.34
C4M40	C4M51	1.0
C4M40	C4M52	0.167
C4M40	C4M53	0.113
C4M40	C4M54	0.169
C4M40	C4M55	0.08
C4M40	C4M56	0.113
C4M41	C4M42	0.028
C4M41	C4M43	0.028
C4M41	C4M44	0.028
C4M41	C4M45	0.167
C4M41	C4M46	0.07
C4M41	C4M47	0.167
C4M41	C4M48	0.07
C4M41	C4M49	0.495
C4M41	C4M50	0.495
C4M41	C4M51	0.167
C4M41	C4M52	1.0
C4M41	C4M53	0.028
C4M41	C4M54	1.0
C4M41	C4M55	0.472
C4M41	C4M56	0.028
C4M42	C4M43	1.0
C4M42	C4M44	1.0
C4M42	C4M45	0.115
C4M42	C4M46	0.048
C4M42	C4M47	0.115
C4M42	C4M48	0.048
C4M42	C4M49	0.339
C4M42	C4M50	0.339
C4M42	C4M51	0.115
C4M42	C4M52	0.028
C4M42	C4M53	1.0
C4M42	C4M54	0.028
C4M42	C4M55	0.013
C4M42	C4M56	1.0
C4M43	C4M44	1.0
C4M43	C4M45	0.115
C4M43	C4M46	0.048
C4M43	C4M47	0.115
C4M43	C4M48	0.048
C4M43	C4M49	0.339
C4M43	C4M50	0.339
C4M43	C4M51	0.115
C4M43	C4M52	0.028
C4M43	C4M53	1.0
C4M43	C4M54	0.028
C4M43	C4M55	0.013
C4M43	C4M56	1.0
C4M44	C4M45	0.115
C4M44	C4M46	0.048
C4M44	C4M47	0.115
C4M44	C4M48	0.048
C4M44	C4M49	0.339
C4M44	C4M50	0.339
C4M44	C4M51	0.115
C4M44	C4M52	0.028
C4M44	C4M53	1.0
C4M44	C4M54	0.028
C4M44	C4M55	0.013
C4M44	C4M56	1.0
C4M45	C4M46	0.285
C4M45	C4M47	1.0
C4M45	C4M48	0.285
C4M45	C4M49	0.34
C4M45	C4M50	0.34
C4M45	C4M51	1.0
C4M45	C4M52	0.167
C4M45	C4M53	0.113
C4M45	C4M54	0.169
C4M45	C4M55	0.08
C4M45	C4M56	0.113
C4M46	C4M47	0.285
C4M46	C4M48	1.0
C4M46	C4M49	0.141
C4M46	C4M50	0.141
C4M46	C4M51	0.285
C4M46	C4M52	0.07
C4M46	C4M53	0.047
C4M46	C4M54	0.07
C4M46	C4M55	0.033
C4M46	C4M56	0.047
C4M47	C4M48	0.285
C4M47	C4M49	0.34
C4M47	C4M50	0.34
C4M47	C4M51	1.0
C4M47	C4M52	0.167
C4M47	C4M53	0.113
C4M47	C4M54	0.169
C4M47	C4M55	0.08
C4M47	C4M56	0.113
C4M48	C4M49	0.141
C4M48	C4M50	0.141
C4M48	C4M51	0.285
C4M48	C4M52	0.07
C4M48	C4M53	0.047
C4M48	C4M54	0.07
C4M48	C4M55	0.033
C4M48	C4M56	0.047
C4M49	C4M50	1.0
C4M49	C4M51	0.34
C4M49	C4M52	0.495
C4M49	C4M53	0.336
C4M49	C4M54	0.5
C4M49	C4M55	0.236
C4M49	C4M56	0.336
C4M50	C4M51	0.34
C4M50	C4M52	0.495
C4M50	C4M53	0.336
C4M50	C4M54	0.5
C4M50	C4M55	0.236
C4M50	C4M56	0.336
C4M51	C4M52	0.167
C4M51	C4M53	0.113
C4M51	C4M54	0.169
C4M51	C4M55	0.08
C4M51	C4M56	0.113
C4M52	C4M53	0.028
C4M52	C4M54	1.0
C4M52	C4M55	0.472
C4M52	C4M56	0.028
C4M53	C4M54	0.028
C4M53	C4M55	0.013
C4M53	C4M56	1.0
C4M54	C4M55	0.472
C4M54	C4M56	0.028
C4M55	C4M56	0.013

## Sheet: Gln1-3  Gln1-4 structure bounds
GENE	GENE	GENEstructure	chrom(RefGen_v4)	start(RefGen_v4)	end(RefGen_v4)
Glutamine synthetase root isozyme 3	Gln1.3	Zm00001d017958_P5000	5	210871192	210876192
Glutamine synthetase root isozyme 3	Gln1.3	Zm00001d017958_ATG	5	210871192	210871192
Glutamine synthetase root isozyme 3	Gln1.3	Zm00001d017958_T001_E1	5	210871043	210871192
Glutamine synthetase root isozyme 3	Gln1.3	Zm00001d017958_T001_E2	5	210870334	210870373
Glutamine synthetase root isozyme 3	Gln1.3	Zm00001d017958_T001_E3	5	210870014	210870117
Glutamine synthetase root isozyme 3	Gln1.3	Zm00001d017958_T001_E4	5	210869850	210869898
Glutamine synthetase root isozyme 3	Gln1.3	Zm00001d017958_T001_E5	5	210869284	210869390
Glutamine synthetase root isozyme 3	Gln1.3	Zm00001d017958_T001_E6	5	210869059	210869146
Glutamine synthetase root isozyme 3	Gln1.3	Zm00001d017958_T001_E7	5	210868818	210868946
Glutamine synthetase root isozyme 3	Gln1.3	Zm00001d017958_T001_E8	5	210868636	210868710
Glutamine synthetase root isozyme 3	Gln1.3	Zm00001d017958_T001_E9	5	210868275	210868526
Glutamine synthetase root isozyme 3	Gln1.3	Zm00001d017958_T001_E10	5	210867625	210868173
Glutamine synthetase root isozyme 3	Gln1.3	Zm00001d017958_STOP	5	210867625	210867625
Glutamine synthetase root isozyme 3	Gln1.3	Zm00001d017958_T500	5	210867125	210867626
Glutamine synthetase root isozyme 4	Gln1.4	Zm00001d051804_P5000	4	170039992	170044992
Glutamine synthetase root isozyme 4	Gln1.4	Zm00001d051804_ATG	4	170039992	170039992
Glutamine synthetase root isozyme 4	Gln1.4	Zm00001d051804_T001_E1	4	170039823	170039992
Glutamine synthetase root isozyme 4	Gln1.4	Zm00001d051804_T001_E2	4	170039302	170039341
Glutamine synthetase root isozyme 4	Gln1.4	Zm00001d051804_T001_E3	4	170038983	170039086
Glutamine synthetase root isozyme 4	Gln1.4	Zm00001d051804_T001_E4	4	170038849	170038897
Glutamine synthetase root isozyme 4	Gln1.4	Zm00001d051804_T001_E5	4	170038296	170038402
Glutamine synthetase root isozyme 4	Gln1.4	Zm00001d051804_T001_E6	4	170038108	170038195
Glutamine synthetase root isozyme 4	Gln1.4	Zm00001d051804_T001_E7	4	170037894	170038022
Glutamine synthetase root isozyme 4	Gln1.4	Zm00001d051804_T001_E8	4	170037727	170037801
Glutamine synthetase root isozyme 4	Gln1.4	Zm00001d051804_T001_E9	4	170037364	170037615
Glutamine synthetase root isozyme 4	Gln1.4	Zm00001d051804_T001_E10	4	170036696	170037275
Glutamine synthetase root isozyme 4	Gln1.4	Zm00001d051804_STOP	4	170036696	170036696
Glutamine synthetase root isozyme 4	Gln1.4	Zm00001d051804_T500	4	170036196	170036697
