# Supplementary material for: Impacts of environmental conditions, and allelic variation of cytosolic glutamine synthetase on maize hybrid kernel production
Source: Commun Biol. 2021 Sep 17;4:1095. doi: 10.1038/s42003-021-02598-w (PMC8448750; doi:10.1038/s42003-021-02598-w)
Supplement: Supplementary file 11 — Supplementary Data 8 [file 42003_2021_2598_MOESM11_ESM.xlsx]

## Sheet: Fig. 1 a,c GS activity V stage 
Supplementary Data for Fig. 1a, c
Plant type	GS activity (nmole/gFW)	Mean	SD
CH	0.602339	0.632333	0.0176379
	0.660324
	0.665334
	0.601334
NS	0.674394	0.669375	0.00543554
	0.670073
	0.654016
	0.679017
H12	1.3909	1.36676	0.0106246
	1.34601
	1.37801
	1.35211
H14	1.16258	1.16302	0.000176626
	1.16297
	1.16344
	1.16311
H18	1.21474	1.20258	0.00769429
	1.19809
	1.21477
	1.18274
H20	1.16104	1.18142	0.00897955
	1.19004
	1.2016
	1.17301
H22	1.13907	1.13637	0.0177075
	1.10202
	1.12
	1.18441
H23	1.18089	1.05177	0.0547871
	1.10376
	0.950154
	0.972281
H27	1.3081	1.18436	0.089787
	1.29896
	0.923956
	1.20643
H32	1.38195	1.3806	0.00211757
	1.38033
	1.37499
	1.38512

## Sheet: Fig. 1b GS activity 15DAS
Supplementray Data for Fig. 1b
Plant type	GS activity (nmole/gFW)	Mean	SD
CH	0.513126	0.514674	0.0568121
	0.67506
	0.421281
	0.449228
NS	0.678776	0.516862	0.0888031
	0.653694
	0.417829
	0.317149
H12	2.18061	1.79314	0.183443
	2.018
	1.39853
	1.57542
H14	1.46258	1.23686	0.156179
	1.5459
	0.929077
	1.00988
H18	1.79244	1.4333	0.14823
	1.52203
	1.32452
	1.09422
H20	1.63735	1.35002	0.125862
	1.463
	1.23547
	1.06428
H22	1.61645	1.35502	0.18867
	1.74028
	1.05686
	1.00647
H23	1.72138	1.23739	0.203925
	1.42856
	0.887558
	0.91205
H27	1.96242	1.4156	0.194828
	1.42529
	1.10968
	1.165
H32	1.38329	1.13379	0.132339
	1.34137
	0.918542
	0.891942
	1.63557

## Sheet: Fig. 1c Kernel  yield  
Supplementray Data for Fig. 1c
Plant type	Kernel yield	Mean	SD
CH	132.322	114.381	7.0442
	101.888
	118.821
	104.493
NS	117.29	114.87	8.22946
	100.526
	137.111
	104.554
H12	118.905	121.616	3.65085
	116.088
	119.098
	132.372
H14	125.594	125.365	5.48261
	110.208
	129.708
	135.952
H18	125.228	122.028	7.79086
	106.885
	113.55
	142.447
H20	146.266	133.884	6.64349
	131.868
	123.519
	na*
H22	106.267	115.89	4.83837
	119.823
	121.581
	na
H23	134.544	124.605	3.94667
	127.161
	119.684
	117.03
H27	140.958	134.57	4.64018
	133.514
	121.848
	141.958
H32	141.88	126.531	6.33904
	121.012
	112.455
	130.775
