# Supplementary material for: Impacts of environmental conditions, and allelic variation of cytosolic glutamine synthetase on maize hybrid kernel production
Source: Commun Biol. 2021 Sep 17;4:1095. doi: 10.1038/s42003-021-02598-w (PMC8448750; doi:10.1038/s42003-021-02598-w)
Supplement: Supplementary file 12 — Supplementary Data 9 [file 42003_2021_2598_MOESM12_ESM.xlsx]

## Sheet:  Fig. 3a, 3b
Supplementary Data for Figure 3a,b
					YIELD	HMOIST
Location	Location type	Year	Level	Number of events	% compare to controls	% compare to controls
Alleman	Yield	2010	T01617	10	105.247	98.4496
Alleman	Yield	2010	T01617_012		100.355	100.285
Alleman	Yield	2010	T01617_014		104.153	96.3443
Alleman	Yield	2010	T01617_017		102.952	98.0036
Alleman	Yield	2010	T01617_018		102.229	99.2481
Alleman	Yield	2010	T01617_020		107.658	97.3814
Alleman	Yield	2010	T01617_022		108.384	100.285
Alleman	Yield	2010	T01617_023		105.642	97.4851
Alleman	Yield	2010	T01617_027		111.03	99.2481
Alleman	Yield	2010	T01617_031		102.297	98.7296
Alleman	Yield	2010	T01617_032		107.775	97.4851
Visalia	Yield	2011	T01617	9	100.755	98.704
Visalia	Yield	2011	T01617_012		98.2759	97.2224
Visalia	Yield	2011	T01617_014		92.035	98.7958
Visalia	Yield	2011	T01617_017		102.131	100.657
Visalia	Yield	2011	T01617_018		105.105	95.7181
Visalia	Yield	2011	T01617_020		97.3589	98.1845
Visalia	Yield	2011	T01617_022		106.566	100.274
Visalia	Yield	2011	T01617_023		98.9234	99.8093
Visalia	Yield	2011	T01617_027		100.387	98.4052
Visalia	Yield	2011	T01617_032		106.013	99.2695
Stewardson	Yield	2011	T01617	9	97.8411	101.262
Stewardson	Yield	2011	T01617_012		91.572	101.365
Stewardson	Yield	2011	T01617_014		99.5059	99.9742
Stewardson	Yield	2011	T01617_017		96.3869	101.519
Stewardson	Yield	2011	T01617_018		99.3679	100.747
Stewardson	Yield	2011	T01617_020		102.779	103.065
Stewardson	Yield	2011	T01617_022		87.8022	101.519
Stewardson	Yield	2011	T01617_023		108.82	101.983
Stewardson	Yield	2011	T01617_027		98.6152	100.283
Stewardson	Yield	2011	T01617_032		95.7197	100.901
Masson	Yield	2011	T01617	8	102.138	100.721
Masson	Yield	2011	T01617_012		99.4501	100
Masson	Yield	2011	T01617_014		101.453	98.4479
Masson	Yield	2011	T01617_018		104.458	100.443
Masson	Yield	2011	T01617_020		96.724	103.326
Masson	Yield	2011	T01617_022		107.344	100.443
Masson	Yield	2011	T01617_023		104.937	102.217
Masson	Yield	2011	T01617_027		100.438	100.665
Masson	Yield	2011	T01617_032		102.297	100.222
Gibson	Water use efficiency	2013	T01617	6	103.084	101.093
Gibson	Water use efficiency	2013	T01617_014		98.4519	100.421
Gibson	Water use efficiency	2013	T01617_020		114.18	102.775
Gibson	Water use efficiency	2013	T01617_022		91.0623	100.421
Gibson	Water use efficiency	2013	T01617_032		102.67	104.289
Gibson	Water use efficiency	2013	T01617_039		107.444	99.9159
Gibson	Water use efficiency	2013	T01617_040		104.697	98.7384
George	Water use efficiency	2013	T01617	6	105.458	100.344
George	Water use efficiency	2013	T01617_014		106.344	100.874
George	Water use efficiency	2013	T01617_020		106.049	100.556
George	Water use efficiency	2013	T01617_022		106.14	100.079
George	Water use efficiency	2013	T01617_032		108.12	100.397
George	Water use efficiency	2013	T01617_039		103.002	100.715
George	Water use efficiency	2013	T01617_040		103.094	99.444
Ashkum	Yield	2013	T01617	6	110.946	100
Ashkum	Yield	2013	T01617_014		102.492	100
Ashkum	Yield	2013	T01617_020		109.742	100.361
Ashkum	Yield	2013	T01617_022		116.87	100
Ashkum	Yield	2013	T01617_032		113.245	100.722
Ashkum	Yield	2013	T01617_039		107.163	99.639
Ashkum	Yield	2013	T01617_040		116.164	99.278
Findlay	Yield	2013	T01617	6	104.581	102.55
Findlay	Yield	2013	T01617_014		112.668	102.738
Findlay	Yield	2013	T01617_020		100.971	101.347
Findlay	Yield	2013	T01617_022		106.317	102.477
Findlay	Yield	2013	T01617_032		100.595	102.13
Findlay	Yield	2013	T01617_039		111.161	104.65
Findlay	Yield	2013	T01617_040		95.7759	101.956
Finch	Yield	2013	T01617	6	99.809	103.282
Finch	Yield	2013	T01617_014		99.6792	105.193
Finch	Yield	2013	T01617_020		102.269	104.196
Finch	Yield	2013	T01617_022		98.9001	100.623
Finch	Yield	2013	T01617_032		100.596	107.021
Finch	Yield	2013	T01617_039		99.4959	103.781
Finch	Yield	2013	T01617_040		97.9148	98.8783
George	Yield	2013	T01617	6	111.17	100.682
George	Yield	2013	T01617_014		116.934	100.393
George	Yield	2013	T01617_020		121.585	100.551
George	Yield	2013	T01617_022		106.268	101.023
George	Yield	2013	T01617_032		117.945	101.338
George	Yield	2013	T01617_039		104.231	100.865
George	Yield	2013	T01617_040		100.059	99.9213
Findlay	Yield	2014	T01617	7	99.7139	98.4594
Findlay	Yield	2014	T01617_012		100.755	98.5276
Findlay	Yield	2014	T01617_014		96.868	100.491
Findlay	Yield	2014	T01617_017		95.9156	97.0552
Findlay	Yield	2014	T01617_018		98.4095	99.0319
Findlay	Yield	2014	T01617_023		103.304	99.7546
Findlay	Yield	2014	T01617_027		99.3908	94.7239
Findlay	Yield	2014	T01617_031		103.355	99.6319
Ashkum	Yield	2014	T01617	5	103.294	99.267
Ashkum	Yield	2014	T01617_012		103.32	98.4696
Ashkum	Yield	2014	T01617_014		106.563	102.819
Ashkum	Yield	2014	T01617_017		104.202	97.6238
Ashkum	Yield	2014	T01617_018		100.597	98.7112
Ashkum	Yield	2014	T01617_031		101.79	98.7112
Sleepy Eye	Yield	2015	T01617	5	107.381	99.7673
Sleepy Eye	Yield	2015	T01617_014		110.794	98.8604
Sleepy Eye	Yield	2015	T01617_020		102.005	98.8964
Sleepy Eye	Yield	2015	T01617_022		110.545	100.12
Sleepy Eye	Yield	2015	T01617_032		101.967	101.524
Sleepy Eye	Yield	2015	T01617_039		111.593	99.4362
Findlay	Yield	2015	T01617	6	105.364	99.1298
Findlay	Yield	2015	T01617_014		113.127	96.9022
Findlay	Yield	2015	T01617_020		93.5326	101.601
Findlay	Yield	2015	T01617_022		109.077	98.8862
Findlay	Yield	2015	T01617_032		105.963	103.063
Findlay	Yield	2015	T01617_039		111.532	100.975
Findlay	Yield	2015	T01617_040		98.9525	93.3519
