# Supplementary material for: Impacts of environmental conditions, and allelic variation of cytosolic glutamine synthetase on maize hybrid kernel production
Source: Commun Biol. 2021 Sep 17;4:1095. doi: 10.1038/s42003-021-02598-w (PMC8448750; doi:10.1038/s42003-021-02598-w)
Supplement: Supplementary file 13 — Supplementary Data 10 [file 42003_2021_2598_MOESM13_ESM.xlsx]

## Sheet: Pvalue data
		Supplementary Data for Fig. 4
Gene	Locus	Chromosome RefGen_V4	Position START RefGen_V4	YEAR	Location	mlog10_p-value
Gln1.3	C5M01	5	210867378	2016	Saint-Paul	0.0435649
Gln1.3	C5M01	5	210867378	2015	Blois	0.107481
Gln1.3	C5M02	5	210867382	2016	Saint-Paul	0.0435649
Gln1.3	C5M02	5	210867382	2015	Blois	0.107481
Gln1.3	C5M03	5	210867384	2016	Saint-Paul	0.404424
Gln1.3	C5M03	5	210867384	2015	Blois	0.30852
Gln1.3	C5M04	5	210867386	2016	Saint-Paul	0.0435649
Gln1.3	C5M04	5	210867386	2015	Blois	0.107481
Gln1.3	C5M05	5	210867390	2016	Saint-Paul	0.0435649
Gln1.3	C5M05	5	210867390	2015	Blois	0.107481
Gln1.3	C5M06	5	210867392	2016	Saint-Paul	0.989234
Gln1.3	C5M06	5	210867392	2015	Blois	0.506594
Gln1.3	C5M07	5	210867536	2016	Saint-Paul	0.0401134
Gln1.3	C5M07	5	210867536	2015	Blois	0.0326404
Gln1.3	C5M08	5	210867688	2016	Saint-Paul	0.609527
Gln1.3	C5M08	5	210867688	2015	Blois	0.17165
Gln1.3	C5M09	5	210867719	2016	Saint-Paul	1.1634
Gln1.3	C5M09	5	210867719	2015	Blois	0.453266
Gln1.3	C5M10	5	210867726	2016	Saint-Paul	0.394274
Gln1.3	C5M10	5	210867726	2015	Blois	0.276531
Gln1.3	C5M11	5	210867741	2016	Saint-Paul	0.394274
Gln1.3	C5M11	5	210867741	2015	Blois	0.276531
Gln1.3	C5M12	5	210867784	2016	Saint-Paul	0.825792
Gln1.3	C5M12	5	210867784	2015	Blois	0.288617
Gln1.3	C5M13	5	210867833	2016	Saint-Paul	1.1634
Gln1.3	C5M13	5	210867833	2015	Blois	0.453266
Gln1.3	C5M14	5	210867837	2016	Saint-Paul	0.374032
Gln1.3	C5M14	5	210867837	2015	Blois	0.4502
Gln1.3	C5M15	5	210867851	2016	Saint-Paul	0.374032
Gln1.3	C5M15	5	210867851	2015	Blois	0.4502
Gln1.3	C5M16	5	210868678	2016	Saint-Paul	0.0699688
Gln1.3	C5M16	5	210868678	2015	Blois	0.215973
Gln1.3	C5M17	5	210869013	2016	Saint-Paul	0.172805
Gln1.3	C5M17	5	210869013	2015	Blois	0.22685
Gln1.3	C5M18	5	210869798	2016	Saint-Paul	0.374032
Gln1.3	C5M18	5	210869798	2015	Blois	0.4502
Gln1.3	C5M19	5	210869823	2016	Saint-Paul	0.374032
Gln1.3	C5M19	5	210869823	2015	Blois	0.4502
Gln1.3	C5M20	5	210870018	2016	Saint-Paul	0.986207
Gln1.3	C5M20	5	210870018	2015	Blois	0.512998
Gln1.3	C5M21	5	210870147	2016	Saint-Paul	0.374032
Gln1.3	C5M21	5	210870147	2015	Blois	0.4502
Gln1.3	C5M22	5	210870184	2016	Saint-Paul	0.374032
Gln1.3	C5M22	5	210870184	2015	Blois	0.4502
Gln1.3	C5M23	5	210870214	2016	Saint-Paul	0.374032
Gln1.3	C5M23	5	210870214	2015	Blois	0.4502
Gln1.3	C5M24	5	210870880	2016	Saint-Paul	0.209285
Gln1.3	C5M24	5	210870880	2015	Blois	0.271868
Gln1.3	C5M25	5	210870901	2016	Saint-Paul	0.209285
Gln1.3	C5M25	5	210870901	2015	Blois	0.271868
Gln1.3	C5M26	5	210870945	2016	Saint-Paul	0.209285
Gln1.3	C5M26	5	210870945	2015	Blois	0.271868
Gln1.3	C5M27	5	210871301	2016	Saint-Paul	0.209285
Gln1.3	C5M27	5	210871301	2015	Blois	0.271868
Gln1.3	C5M28	5	210871302	2016	Saint-Paul	0.209285
Gln1.3	C5M28	5	210871302	2015	Blois	0.271868
Gln1.3	C5M29	5	210871321	2016	Saint-Paul	1.48638
Gln1.3	C5M29	5	210871321	2015	Blois	0.186475
Gln1.3	C5M30	5	210871384	2016	Saint-Paul	0.189468
Gln1.3	C5M30	5	210871384	2015	Blois	0.428324
Gln1.3	C5M31	5	210871480	2016	Saint-Paul	0.211948
Gln1.3	C5M31	5	210871480	2015	Blois	0.271597
Gln1.3	C5M32	5	210871548	2016	Saint-Paul	0.175548
Gln1.3	C5M32	5	210871548	2015	Blois	0.287851
Gln1.3	C5M33	5	210871584	2016	Saint-Paul	0.211948
Gln1.3	C5M33	5	210871584	2015	Blois	0.271597
Gln1.3	C5M34	5	210871636	2016	Saint-Paul	0.075629
Gln1.3	C5M34	5	210871636	2015	Blois	0.0161802
Gln1.3	C5M35	5	210871837	2016	Saint-Paul	0.175548
Gln1.3	C5M35	5	210871837	2015	Blois	0.287851
Gln1.3	C5M36	5	210873403	2016	Saint-Paul	0.175548
Gln1.3	C5M36	5	210873403	2015	Blois	0.287851
Gln1.3	C5M37	5	210873423	2016	Saint-Paul	0.175548
Gln1.3	C5M37	5	210873423	2015	Blois	0.287851
Gln1.3	C5M38	5	210873436	2016	Saint-Paul	0.175548
Gln1.3	C5M38	5	210873436	2015	Blois	0.287851
Gln1.3	C5M39	5	210873444	2016	Saint-Paul	0.114426
Gln1.3	C5M39	5	210873444	2015	Blois	0.361542
Gln1.3	C5M40	5	210873606	2016	Saint-Paul	0.175548
Gln1.3	C5M40	5	210873606	2015	Blois	0.287851
Gln1.3	C5M41	5	210873766	2016	Saint-Paul	0.175548
Gln1.3	C5M41	5	210873766	2015	Blois	0.287851
Gln1.3	C5M42	5	210873773	2016	Saint-Paul	0.175548
Gln1.3	C5M42	5	210873773	2015	Blois	0.287851
Gln1.3	C5M43	5	210873838	2016	Saint-Paul	0.175548
Gln1.3	C5M43	5	210873838	2015	Blois	0.287851
Gln1.3	C5M44	5	210874028	2016	Saint-Paul	0.598765
Gln1.3	C5M44	5	210874028	2015	Blois	0.811788
Gln1.3	C5M45	5	210874155	2016	Saint-Paul	0.598765
Gln1.3	C5M45	5	210874155	2015	Blois	0.811788
Gln1.3	C5M46	5	210874318	2016	Saint-Paul	0.558855
Gln1.3	C5M46	5	210874318	2015	Blois	0.522636
Gln1.3	C5M47	5	210874359	2016	Saint-Paul	0.321356
Gln1.3	C5M47	5	210874359	2015	Blois	1.08195
Gln1.3	C5M48	5	210874380	2016	Saint-Paul	0.737314
Gln1.3	C5M48	5	210874380	2015	Blois	0.273015
Gln1.3	C5M49	5	210874388	2015	Blois	0.273015
Gln1.3	C5M49	5	210874388	2016	Saint-Paul	0.737314
Gln1.3	C5M50	5	210874419	2015	Blois	0.268778
Gln1.3	C5M50	5	210874419	2016	Saint-Paul	0.648868
Gln1.3	C5M51	5	210874445	2015	Blois	0.273015
Gln1.3	C5M51	5	210874445	2016	Saint-Paul	0.737314
Gln1.3	C5M52	5	210874448	2015	Blois	1.08195
Gln1.3	C5M52	5	210874448	2016	Saint-Paul	0.321356
Gln1.3	C5M53	5	210874449	2015	Blois	0.273015
Gln1.3	C5M53	5	210874449	2016	Saint-Paul	0.737314
Gln1.3	C5M54	5	210874451	2015	Blois	0.273015
Gln1.3	C5M54	5	210874451	2016	Saint-Paul	0.737314
Gln1.3	C5M55	5	210874521	2015	Blois	0.273015
Gln1.3	C5M55	5	210874521	2016	Saint-Paul	0.737314
Gln1.3	C5M56	5	210874651	2015	Blois	0.273015
Gln1.3	C5M56	5	210874651	2016	Saint-Paul	0.737314
Gln1.3	C5M57	5	210874654	2015	Blois	0.273015
Gln1.3	C5M57	5	210874654	2016	Saint-Paul	0.737314
Gln1.3	C5M58	5	210874668	2015	Blois	0.273015
Gln1.3	C5M58	5	210874668	2016	Saint-Paul	0.737314
Gln1.3	C5M59	5	210874672	2015	Blois	0.4502
Gln1.3	C5M59	5	210874672	2016	Saint-Paul	0.374032
Gln1.3	C5M60	5	210874701	2015	Blois	0.191984
Gln1.3	C5M60	5	210874701	2016	Saint-Paul	2.09615
Gln1.3	C5M61	5	210874706	2015	Blois	0.191984
Gln1.3	C5M61	5	210874706	2016	Saint-Paul	2.09615
Gln1.3	C5M62	5	210874715	2015	Blois	0.191984
Gln1.3	C5M62	5	210874715	2016	Saint-Paul	2.09615
Gln1.3	C5M63	5	210874716	2015	Blois	0.191984
Gln1.3	C5M63	5	210874716	2016	Saint-Paul	2.09615
Gln1.3	C5M64	5	210874719	2015	Blois	0.191984
Gln1.3	C5M64	5	210874719	2016	Saint-Paul	2.09615
Gln1.3	C5M65	5	210874727	2015	Blois	0.191984
Gln1.3	C5M65	5	210874727	2016	Saint-Paul	2.09615
Gln1.4	C4M01	4	170036686	2016	Saint-Paul	0.75761
Gln1.4	C4M01	4	170036686	2015	Blois	3.05006
Gln1.4	C4M02	4	170036748	2016	Saint-Paul	0.75761
Gln1.4	C4M02	4	170036748	2015	Blois	3.05006
Gln1.4	C4M03	4	170036772	2016	Saint-Paul	0.75761
Gln1.4	C4M03	4	170036772	2015	Blois	3.05006
Gln1.4	C4M04	4	170036781	2016	Saint-Paul	0.753186
Gln1.4	C4M04	4	170036781	2015	Blois	0.090431
Gln1.4	C4M05	4	170036785	2016	Saint-Paul	0.75761
Gln1.4	C4M05	4	170036785	2015	Blois	3.05006
Gln1.4	C4M06	4	170036798	2016	Saint-Paul	0.75761
Gln1.4	C4M06	4	170036798	2015	Blois	3.05006
Gln1.4	C4M07	4	170036807	2016	Saint-Paul	0.75761
Gln1.4	C4M07	4	170036807	2015	Blois	3.05006
Gln1.4	C4M08	4	170036893	2016	Saint-Paul	0.75761
Gln1.4	C4M08	4	170036893	2015	Blois	3.05006
Gln1.4	C4M09	4	170036946	2016	Saint-Paul	0.0724027
Gln1.4	C4M09	4	170036946	2015	Blois	1.25835
Gln1.4	C4M10	4	170037022	2016	Saint-Paul	0.75761
Gln1.4	C4M10	4	170037022	2015	Blois	3.05006
Gln1.4	C4M11	4	170038075	2016	Saint-Paul	0.236009
Gln1.4	C4M11	4	170038075	2015	Blois	0.0312569
Gln1.4	C4M12	4	170038532	2016	Saint-Paul	0.515041
Gln1.4	C4M12	4	170038532	2015	Blois	0.374207
Gln1.4	C4M13	4	170038556	2016	Saint-Paul	0.0279636
Gln1.4	C4M13	4	170038556	2015	Blois	1.38251
Gln1.4	C4M14	4	170038560	2016	Saint-Paul	0.515041
Gln1.4	C4M14	4	170038560	2015	Blois	0.374207
Gln1.4	C4M15	4	170038578	2016	Saint-Paul	0.75761
Gln1.4	C4M15	4	170038578	2015	Blois	3.05006
Gln1.4	C4M16	4	170038831	2016	Saint-Paul	0.0841049
Gln1.4	C4M16	4	170038831	2015	Blois	0.0860588
Gln1.4	C4M17	4	170039305	2016	Saint-Paul	0.48296
Gln1.4	C4M17	4	170039305	2015	Blois	1.2531
Gln1.4	C4M18	4	170039346	2016	Saint-Paul	0.409465
Gln1.4	C4M18	4	170039346	2015	Blois	1.00197
Gln1.4	C4M19	4	170039548	2016	Saint-Paul	0.155881
Gln1.4	C4M19	4	170039548	2015	Blois	0.17661
Gln1.4	C4M20	4	170040228	2016	Saint-Paul	0.267642
Gln1.4	C4M20	4	170040228	2015	Blois	0.0969674
Gln1.4	C4M21	4	170040238	2016	Saint-Paul	0.267642
Gln1.4	C4M21	4	170040238	2015	Blois	0.0969674
Gln1.4	C4M22	4	170040454	2016	Saint-Paul	0.267642
Gln1.4	C4M22	4	170040454	2015	Blois	0.0969674
Gln1.4	C4M23	4	170040503	2016	Saint-Paul	0.00212936
Gln1.4	C4M23	4	170040503	2015	Blois	0.13965
Gln1.4	C4M24	4	170040533	2016	Saint-Paul	0.69172
Gln1.4	C4M24	4	170040533	2015	Blois	1.68448
Gln1.4	C4M25	4	170040562	2016	Saint-Paul	0.472303
Gln1.4	C4M25	4	170040562	2015	Blois	1.08688
Gln1.4	C4M26	4	170040575	2016	Saint-Paul	0.0706008
Gln1.4	C4M26	4	170040575	2015	Blois	0.192591
Gln1.4	C4M27	4	170040591	2016	Saint-Paul	0.472303
Gln1.4	C4M27	4	170040591	2015	Blois	1.08688
Gln1.4	C4M28	4	170040603	2016	Saint-Paul	0.69172
Gln1.4	C4M28	4	170040603	2015	Blois	1.68448
Gln1.4	C4M29	4	170040621	2016	Saint-Paul	0.69172
Gln1.4	C4M29	4	170040621	2015	Blois	1.68448
Gln1.4	C4M30	4	170040628	2016	Saint-Paul	0.0708158
Gln1.4	C4M30	4	170040628	2015	Blois	0.13965
Gln1.4	C4M31	4	170041308	2016	Saint-Paul	0.472303
Gln1.4	C4M31	4	170041308	2015	Blois	1.08688
Gln1.4	C4M32	4	170041309	2016	Saint-Paul	0.472303
Gln1.4	C4M32	4	170041309	2015	Blois	1.08688
Gln1.4	C4M33	4	170041331	2016	Saint-Paul	0.543296
Gln1.4	C4M33	4	170041331	2015	Blois	1.8918
Gln1.4	C4M34	4	170041356	2016	Saint-Paul	0.472303
Gln1.4	C4M34	4	170041356	2015	Blois	1.08688
Gln1.4	C4M35	4	170041358	2016	Saint-Paul	0.127162
Gln1.4	C4M35	4	170041358	2015	Blois	0.0507854
Gln1.4	C4M36	4	170041430	2016	Saint-Paul	0.543296
Gln1.4	C4M36	4	170041430	2015	Blois	1.8918
Gln1.4	C4M37	4	170041431	2016	Saint-Paul	0.543296
Gln1.4	C4M37	4	170041431	2015	Blois	1.8918
Gln1.4	C4M38	4	170041437	2016	Saint-Paul	0.543296
Gln1.4	C4M38	4	170041437	2015	Blois	1.8918
Gln1.4	C4M39	4	170041473	2016	Saint-Paul	0.543296
Gln1.4	C4M39	4	170041473	2015	Blois	1.8918
Gln1.4	C4M40	4	170041524	2016	Saint-Paul	0.295418
Gln1.4	C4M40	4	170041524	2015	Blois	0.610072
Gln1.4	C4M41	4	170041542	2016	Saint-Paul	0.127162
Gln1.4	C4M41	4	170041542	2015	Blois	0.0507854
Gln1.4	C4M42	4	170041548	2016	Saint-Paul	0.543296
Gln1.4	C4M42	4	170041548	2015	Blois	1.8918
Gln1.4	C4M43	4	170041921	2015	Blois	1.8918
Gln1.4	C4M43	4	170041921	2016	Saint-Paul	0.543296
Gln1.4	C4M44	4	170042259	2015	Blois	1.8918
Gln1.4	C4M44	4	170042259	2016	Saint-Paul	0.543296
Gln1.4	C4M45	4	170042274	2015	Blois	0.610072
Gln1.4	C4M45	4	170042274	2016	Saint-Paul	0.295418
Gln1.4	C4M46	4	170042288	2015	Blois	0.204289
Gln1.4	C4M46	4	170042288	2016	Saint-Paul	0.0522753
Gln1.4	C4M47	4	170042298	2015	Blois	0.610072
Gln1.4	C4M47	4	170042298	2016	Saint-Paul	0.295418
Gln1.4	C4M48	4	170042326	2015	Blois	0.204289
Gln1.4	C4M48	4	170042326	2016	Saint-Paul	0.0522753
Gln1.4	C4M49	4	170042363	2015	Blois	1.08688
Gln1.4	C4M49	4	170042363	2016	Saint-Paul	0.472303
Gln1.4	C4M50	4	170042383	2015	Blois	1.08688
Gln1.4	C4M50	4	170042383	2016	Saint-Paul	0.472303
Gln1.4	C4M51	4	170042419	2015	Blois	0.610072
Gln1.4	C4M51	4	170042419	2016	Saint-Paul	0.295418
Gln1.4	C4M52	4	170042423	2015	Blois	0.0507854
Gln1.4	C4M52	4	170042423	2016	Saint-Paul	0.127162
Gln1.4	C4M53	4	170042490	2015	Blois	1.8918
Gln1.4	C4M53	4	170042490	2016	Saint-Paul	0.568593
Gln1.4	C4M54	4	170042500	2015	Blois	0.0489616
Gln1.4	C4M54	4	170042500	2016	Saint-Paul	0.127066
Gln1.4	C4M55	4	170042556	2015	Blois	0.192591
Gln1.4	C4M55	4	170042556	2016	Saint-Paul	0.0706008
Gln1.4	C4M56	4	170042996	2015	Blois	1.8918
Gln1.4	C4M56	4	170042996	2016	Saint-Paul	0.568593
